# Supplementary material for: Capacity for heat absorption by the wings of the butterfly Tirumala limniace (Cramer)
Source: PeerJ. 2019 Mar 25;7:e6648. doi: 10.7717/peerj.6648 (PMC6438159; doi:10.7717/peerj.6648)
Supplement: Supplemental Information 2 [file peerj-07-6648-s002.xls]

## Sheet: Sheet1
Data of heat absorption of butterflies with only one right fore wing or only one right hind wing under six light intensities
Male butterfly										Female butterfly
Light intensity (lx)	Fore wing				Hind wing					Light intensity (lx)	Fore wing				Hind wing
	Equilibrium thoracic temperature(℃)	Time (min) required to reach equilibrium temperature	Thoracic temperature excess (DT)(℃）	Rate (℃/min) of thoracic temperature increase	Equilibrium thoracic temperature(℃)	Time (min) required to reach equilibrium temperature	Thoracic temperature excess (DT)(℃）	Rate (℃/min) of thoracic temperature increase			Equilibrium thoracic temperature(℃)	Time (min) required to reach equilibrium temperature	Thoracic temperature excess (DT)(℃）	Rate (℃/min) of thoracic temperature increase	Equilibrium thoracic temperature(℃)	Time (min) required to reach equilibrium temperature	Thoracic temperature excess (DT)(℃）	Rate (℃/min) of thoracic temperature increase
600	28.93	8.42	9.51	1.12945	28.52	13.0667	10.74	0.821939		600	31.76	9.56	16.79	1.75628	31.12	10.3	10.12	0.982524
600	29.49	7.15	10.62	1.48531	24.93	14.3833	9.52	0.661877		600	31.4	9.42	12.28	1.30361	25	10.8	4	0.37037
600	31.86	9.1	12.84	1.41099	28.31	10.7167	11.46	1.06936		600	30.02	8.42	11.95	1.41924	25.75	14.1167	4.75	0.336482
600	30.75	9.53	11.34	1.18993	26.86	9.73333	9.32	0.957534		600	30.44	9.34	11.72	1.25482	25.84	12.9	4.84	0.375194
600	33.19	8.76	13.04	1.48858	25.63	10.25	7.99	0.779512		600	31.4	9.65	12.43	1.28808	26.29	8.76667	5.29	0.603422
600	31.7	9.78	12	1.22699	30.85	9.23333	13.2	1.4296		600	33.23	9.93	14.51	1.46123	27.39	11.7667	6.39	0.543059
5000	46.78	5.35	26.9	5.02804	37.84	9.68333	19.21	1.98382		5000	43.02	8.23	24.1	2.92831	32.43	8.71667	11.43	1.31128
5000	47.52	6.21	27.19	4.37842	42.88	10.6	24.43	2.30472		5000	45.73	7.83	26.04	3.32567	46.25	16.0333	25.25	1.57484
5000	44.94	6.3	24.87	3.94762	43.42	7.91667	24.67	3.11621		5000	50.3	8.65	29.74	3.43815	46.29	12.0333	25.29	2.10166
5000	47.55	5.89	26.99	4.58234	39.53	5.53333	20.2	3.6506		5000	47.11	7.32	27.19	3.71448	42.15	10.8333	21.15	1.95231
5000	49.22	5.72	28.77	5.02972	37.52	5.98333	17.64	2.94819		5000	48.11	8.05	27.02	3.35652	40.64	9.46667	19.64	2.07465
5000	49.31	4.91	27.98	5.69857	43.7	10.85	23.05	2.12442		5000	52.02	8.03	30.86	3.84309	50.01	16.4	29.01	1.7689
15000	60.99	4.48	40.67	9.07812	56.27	8.98333	38.54	4.29017		15000	63.25	4.86	42.99	8.84568	58.44	8.73333	35.44	4.05802
15000	60.19	3.87	38.44	9.93282	51.72	8.08333	29.63	3.66557		15000	60.24	4.63	39.01	8.42549	59.45	7.58333	36.45	4.80659
15000	61.56	4.75	40.06	8.43368	43.35	8.15	22.84	2.80245		15000	62.25	5.22	41.19	7.8908	57.81	9.01667	34.81	3.86063
15000	61.06	4.93	39.17	7.94523	46.1	7.16667	24.63	3.43674		15000	61.69	4.64	39.92	8.60345	56.09	8.68333	33.09	3.81075
15000	62.62	4.8	40.46	8.42917	50.82	9.33333	29.83	3.19607		15000	59.71	5.32	37.62	7.07143	55.63	9.05	32.63	3.60552
15000	57.37	5.07	34.97	6.89744	55.16	5.86667	32.72	5.57727		15000	61.7	5.21	40.2	7.71593	59.48	8.8	36.48	4.14545
25000	65.21	4.27	43.51	10.1897	64.42	4.66667	43.75	9.375		25000	66.3	3.48	44.7	12.8448	64.69	11.6667	41.69	3.57343
25000	68.15	3.78	45.29	11.9815	63.47	5.3	41.83	7.89245		25000	63.84	3.87	40.71	10.5194	64.61	7.53333	41.61	5.52345
25000	66.69	5.31	44.61	8.40113	64.14	6.2	42.85	6.91129		25000	67.97	4.45	45.17	10.1506	63.95	7.7	40.95	5.31818
25000	67.26	4.25	44.9	10.5647	64.2	7.11667	42.91	6.02951		25000	66.71	4.43	43.28	9.76975	63.12	7.13333	40.12	5.6243
25000	68.87	3.82	45.24	11.8429	59.53	6.8	36.78	5.40882		25000	64.46	4.25	41.01	9.64941	62.05	6.45	39.05	6.05426
25000	67.74	3.58	43.41	12.1257	58.54	7.6	36.68	4.82632		25000	66.22	3.67	43.48	11.8474	66.3	7.88333	43.3	5.4926
40000	67.74	3.56	43.41	12.1938	62.15	6.48333	42.56	6.56452		40000	73.82	3.37	52.05	15.4451	66.68	7	43.68	6.24
40000	69.8	3.32	47.86	14.4157	61.72	5.78333	40.94	7.07896		40000	70.8	3.89	48.63	12.5013	66.61	5.15	43.61	8.46796
40000	63.51	3.92	43.18	11.0153	60.75	6.76667	38.12	5.6335		40000	73.2	4.62	51.84	11.2208	67.68	7.98333	44.68	5.59666
40000	68.96	3.21	46.11	14.3645	58.94	5.56667	36.73	6.5982		40000	73.84	3.84	50.59	13.1745	72.23	7.66667	49.23	6.4213
40000	68.52	3.54	43.9	12.4011	58.99	6.93333	36.71	5.29471		40000	72.98	3.52	50.27	14.2812	65.55	6.33333	42.55	6.71842
40000	70.56	3.48	46.89	13.4741	60.09	4.23333	35.56	8.4		40000	72.56	3.14	49.21	15.672	64.33	5.36667	41.33	7.70124
60000	71.76	3.3	47.5	14.3939	68.22	6.08333	44.07	7.24438		60000	75.85	4.11	51.93	12.635	69.69	6.55	46.69	7.12824
60000	70.91	3.72	45.73	12.293	70.04	8.03333	45.97	5.72241		60000	74.25	3.86	48.29	12.5104	68.11	5.76667	45.11	7.82254
60000	90.15	3.85	64.59	16.7766	69.71	4.76667	45.35	9.51399		60000	74.93	4.2	49.56	11.8	72.54	5.08333	49.54	9.74557
60000	74.14	3.8	50.04	13.1684	73.56	5.35	48.42	9.05047		60000	80.27	3.79	55.34	14.6016	74.51	7.36667	51.51	6.99231
60000	76.35	3.75	49.97	13.3253	71.05	5.23333	45.51	8.69618		60000	75.52	3.32	49.03	14.7681	74.35	6.7	51.35	7.66418
60000	78.46	3.48	54.06	15.5345	70.74	7.23333	46.48	6.42581		60000	72.6	3.17	47.39	14.9495	77.83	5.86667	54.83	9.34602
