# Supplementary material for: Capacity for heat absorption by the wings of the butterfly Tirumala limniace (Cramer)
Source: PeerJ. 2019 Mar 25;7:e6648. doi: 10.7717/peerj.6648 (PMC6438159; doi:10.7717/peerj.6648)
Supplement: Supplemental Information 3 [file peerj-07-6648-s003.xls]

## Sheet: Sheet1
Data of wing expanse of fore and hind wings
Sex	Wing expanse (cm)
	Fore wing	Hind wing
Female	4.4	2.9
Female	4.1	3.2
Female	4.4	2.8
Female	4.3	3.1
Female	4.3	2.8
Female	4.3	3.4
Female	4.2	2.8
Female	3.9	2.7
Female	3.9	2.8
Female	4.3	2.8
Female	3.8	2.6
Female	3.8	2.7
Female	4.2	2.8
Female	4.2	2.9
Female	4.3	2.8
Female	4.1	3.1
Female	4.1	2.9
Female	4.4	3.1
Female	4.3	2.9
Female	4.4	3
Female	4.1	2.9
Female	3.8	2.6
Female	4.2	3
Female	4.2	3.1
Female	4.2	3
Female	4.3	3
Female	4.3	3
Female	4.1	2.9
Female	4.5	3.3
Female	4.1	3.1
Female	4.1	2.9
Female	4.3	3
Female	4.4	3.2
Female	4.3	3.2
Female	4.3	3
Female	4.3	3.1
Female	4.3	3.2
Male	4.3	3.1
Male	4.3	3.2
Male	4	2.9
Male	4.1	2.8
Male	4.3	3
Male	4.5	3.3
Male	4.3	2.9
Male	4.7	3.2
Male	3.9	2.7
Male	4.2	2.9
Male	4.2	2.8
Male	4.1	2.9
Male	4	2.8
Male	4.4	3.1
Male	4.4	3.1
Male	4	2.8
Male	4.6	3.3
Male	4.4	3.2
Male	4	2.8
Male	4.5	3.1
Male	4.8	3.4
Male	4.7	3.3
Male	4.3	3
Male	4.3	3.1
Male	4.2	3
Male	4.2	3.1
Male	4.5	3.1
Male	4.3	2.9
Male	4.4	3.4
Male	4.1	2.9
Male	4.4	3
Male	4.1	3
Male	4.1	2.8
Male	3.9	2.9
