# Supplementary material for: Capacity for heat absorption by the wings of the butterfly Tirumala limniace (Cramer)
Source: PeerJ. 2019 Mar 25;7:e6648. doi: 10.7717/peerj.6648 (PMC6438159; doi:10.7717/peerj.6648)
Supplement: Supplemental Information 4 [file peerj-07-6648-s004.xls]

## Sheet: Sheet1
The spectral reflectance of wing surface
Male butterfly														Female butterfly
Wavelength (nm)	Fore wing						Hind wing							Wavelength (nm)	Fore wing						Hind wing
	Light-border	Light-middle	Light-inside	Dark-border	Dark-middle	Dark-inside	Light-border	Light-middle	Light-inside	Dark-border	Dark-middle	Dark-inside			Light-border	Light-middle	Light-inside	Dark-border	Dark-middle	Dark-inside	Light-border	Light-middle	Light-inside	Dark-border	Dark-middle	Dark-inside
379.04	0.0880404	0.0902748	0.0928059	0.0872445	0.090278	0.091482	0.0862417	0.0906819	0.0928047	0.083017	0.0844187	0.0890989		379.04	0.0940921	0.099214	0.0982119	0.0914564	0.0943345	0.0964218	0.0988835	0.100905	0.102222	0.0974504	0.0924329	0.102021
383.971	0.102657	0.100977	0.102452	0.0978901	0.0983578	0.100352	0.101439	0.104306	0.10699	0.0961006	0.096067	0.100132		383.971	0.101894	0.106485	0.110257	0.0991248	0.102862	0.104233	0.109483	0.113477	0.11238	0.101316	0.101231	0.107857
388.906	0.114443	0.110907	0.112196	0.102595	0.104118	0.109139	0.109199	0.113231	0.118027	0.102229	0.100835	0.107453		388.906	0.110246	0.118621	0.118251	0.105092	0.109955	0.115007	0.119443	0.124964	0.128384	0.11261	0.112746	0.119386
393.845	0.119492	0.119654	0.122695	0.108544	0.108869	0.111886	0.125517	0.128337	0.134122	0.107994	0.108561	0.113351		393.845	0.116841	0.125407	0.125062	0.110989	0.108997	0.113502	0.128859	0.135689	0.140525	0.109938	0.111894	0.121253
398.788	0.117781	0.122523	0.12334	0.102162	0.103897	0.10813	0.130296	0.140283	0.140816	0.104512	0.103432	0.108702		398.788	0.115077	0.129411	0.125038	0.10478	0.102403	0.108207	0.136212	0.139688	0.145402	0.104985	0.108758	0.117386
403.735	0.122459	0.124611	0.121028	0.0925106	0.0943126	0.0951802	0.135884	0.142255	0.140789	0.0911806	0.0939589	0.100937		403.735	0.11392	0.125532	0.119966	0.0923473	0.0916066	0.0965227	0.139203	0.143264	0.147457	0.0950549	0.0973001	0.104464
408.685	0.118031	0.123785	0.116528	0.0809526	0.0801505	0.0820255	0.144308	0.14675	0.142424	0.0789251	0.0796094	0.0855717		408.685	0.111067	0.125016	0.116917	0.0760823	0.0781672	0.0811422	0.138448	0.149553	0.149553	0.0794154	0.0813091	0.0909537
413.639	0.119389	0.125801	0.118793	0.0669911	0.0670986	0.0693112	0.146084	0.15657	0.149395	0.0669723	0.0676288	0.0765066		413.639	0.111696	0.128451	0.11924	0.0669988	0.0620295	0.0683771	0.145536	0.155279	0.154486	0.0635943	0.0679302	0.0790735
418.598	0.125805	0.137311	0.12957	0.0563234	0.056769	0.0571301	0.15183	0.166732	0.160011	0.055517	0.0583998	0.0652752		418.598	0.114895	0.139291	0.12701	0.0539947	0.0521612	0.0575406	0.159981	0.167815	0.164204	0.0554766	0.0565314	0.0672255
423.56	0.137455	0.156039	0.143308	0.048201	0.0468627	0.0483765	0.164785	0.182325	0.178265	0.0485701	0.0502138	0.0566526		423.56	0.126364	0.152552	0.141281	0.0483512	0.0450234	0.0489122	0.175696	0.186775	0.18288	0.0496014	0.0511254	0.0628435
428.526	0.150992	0.172021	0.162688	0.0410794	0.0402832	0.0419369	0.175876	0.198984	0.197422	0.0430661	0.0448444	0.0518577		428.526	0.136215	0.167328	0.154271	0.0421234	0.0378126	0.0423331	0.189847	0.202455	0.202023	0.0435063	0.0451343	0.0540842
433.496	0.162626	0.189685	0.18087	0.0350369	0.034711	0.0352161	0.189301	0.213361	0.216505	0.0370546	0.0397624	0.045306		433.496	0.145535	0.179614	0.169466	0.0360998	0.0329	0.037495	0.2035	0.219051	0.220252	0.038504	0.0388983	0.0496187
438.469	0.171846	0.202076	0.19538	0.0316796	0.0299474	0.0304503	0.198933	0.227633	0.233893	0.032894	0.0351721	0.0408647		438.469	0.157331	0.191541	0.180872	0.0351043	0.0298259	0.0333091	0.217914	0.236231	0.239542	0.0358423	0.0359535	0.0464128
443.447	0.178137	0.212667	0.206534	0.0282067	0.0272041	0.0277042	0.206071	0.237772	0.246509	0.0297159	0.0322242	0.0388248		443.447	0.162973	0.200686	0.190022	0.0323433	0.0274005	0.0305396	0.227366	0.248013	0.253446	0.0328013	0.0340261	0.0433831
448.428	0.184151	0.219539	0.213741	0.0254102	0.0242868	0.0244107	0.212636	0.245228	0.25606	0.0280683	0.0298332	0.0361607		448.428	0.168199	0.206816	0.194787	0.0288126	0.0251655	0.0275557	0.23381	0.256973	0.262995	0.0303033	0.0309375	0.0405422
453.414	0.186205	0.223471	0.217836	0.0232443	0.0221456	0.0216183	0.216217	0.250195	0.262455	0.0254529	0.027685	0.0338965		453.414	0.171793	0.210878	0.198345	0.0276136	0.0230155	0.0255162	0.24038	0.26439	0.273611	0.0292464	0.029356	0.0385407
458.403	0.188324	0.226082	0.220201	0.0220497	0.0204759	0.0204405	0.21874	0.255337	0.268652	0.0240076	0.0262193	0.0323741		458.403	0.175633	0.21493	0.201231	0.0268346	0.0218962	0.0242813	0.24544	0.27212	0.28306	0.0282114	0.0283687	0.0380498
463.396	0.191669	0.229759	0.222626	0.0209851	0.019433	0.0191262	0.223523	0.260422	0.272974	0.0233527	0.0254086	0.0314924		463.396	0.177151	0.216914	0.202266	0.0266981	0.0211507	0.0232458	0.248982	0.275784	0.286463	0.0269862	0.0267539	0.0364799
468.393	0.192257	0.231135	0.223769	0.0197259	0.0182348	0.0176849	0.225368	0.263657	0.2768	0.022285	0.0244312	0.0301088		468.393	0.179074	0.218749	0.203263	0.0255227	0.0199645	0.0220208	0.252013	0.28109	0.292942	0.0260739	0.0262217	0.0355071
473.394	0.192542	0.23106	0.222993	0.0195049	0.0175899	0.0168946	0.226314	0.26527	0.279514	0.0217421	0.0238022	0.0293718		473.394	0.180823	0.220307	0.203743	0.0255049	0.0196088	0.0214257	0.25441	0.285091	0.298873	0.026308	0.0259873	0.0348512
478.399	0.193255	0.231837	0.223263	0.0192274	0.0173079	0.0166508	0.2286	0.268369	0.282413	0.0215509	0.0236869	0.0294232		478.399	0.181513	0.221991	0.204988	0.025746	0.0197005	0.0215653	0.257273	0.289036	0.303556	0.0261973	0.0259537	0.0347824
483.407	0.194051	0.232593	0.223416	0.0188057	0.0170145	0.0162226	0.230725	0.271056	0.285371	0.0214614	0.0232764	0.0289047		483.407	0.182832	0.222515	0.204754	0.0253872	0.0195855	0.0211024	0.257612	0.290854	0.306262	0.0260112	0.0256876	0.0346144
488.42	0.196489	0.23489	0.225121	0.0188098	0.0169381	0.0160307	0.234391	0.275525	0.290958	0.0215463	0.0234553	0.0290303		488.42	0.183072	0.222906	0.205014	0.0252346	0.0193998	0.0209474	0.259073	0.292879	0.310581	0.0260577	0.0257949	0.0346623
493.436	0.195413	0.233883	0.22336	0.0187019	0.0167843	0.0157675	0.234062	0.276083	0.292396	0.021379	0.0233056	0.0287194		493.436	0.184015	0.223528	0.20463	0.0252569	0.0193742	0.0208247	0.259949	0.295171	0.313499	0.0258413	0.0259018	0.034624
498.456	0.193651	0.231282	0.220539	0.0183638	0.0165143	0.0155517	0.233261	0.274851	0.292763	0.02123	0.0230812	0.0287218		498.456	0.184474	0.223448	0.203828	0.0256276	0.0197078	0.0208018	0.260067	0.296307	0.315415	0.0261021	0.0261271	0.0349728
503.48	0.194377	0.232361	0.220457	0.0185278	0.0166606	0.0155865	0.234651	0.276772	0.295469	0.0213911	0.0232202	0.0287959		503.48	0.185138	0.223529	0.203645	0.0257469	0.0197758	0.0209684	0.259752	0.296568	0.316167	0.0266838	0.0265153	0.0348248
508.508	0.196448	0.234243	0.221768	0.0189446	0.0169713	0.0158501	0.237125	0.279578	0.299903	0.0218794	0.0237371	0.0292036		508.508	0.185527	0.22363	0.203772	0.0259376	0.0199884	0.0212163	0.260266	0.297633	0.318567	0.0270128	0.0270222	0.0358647
513.54	0.194893	0.232154	0.218954	0.0188339	0.0169216	0.0156969	0.236306	0.279017	0.299793	0.0218696	0.0236156	0.0290065		513.54	0.186192	0.223749	0.203265	0.0260774	0.020224	0.021309	0.258965	0.297236	0.318638	0.0272007	0.0271189	0.035852
518.576	0.19359	0.229803	0.21686	0.0188174	0.0168323	0.0156786	0.234544	0.277268	0.299966	0.0219034	0.023587	0.0290506		518.576	0.185557	0.222586	0.201876	0.0262339	0.0203225	0.0214254	0.258445	0.297192	0.319846	0.0274947	0.0275261	0.0362052
523.615	0.193775	0.22994	0.215925	0.0189829	0.0169931	0.0157391	0.235857	0.27815	0.302049	0.022135	0.0238072	0.0292629		523.615	0.185874	0.222971	0.20203	0.0264647	0.0206573	0.021712	0.257997	0.297689	0.320191	0.027579	0.028128	0.0366792
528.659	0.193566	0.229095	0.214914	0.019231	0.017118	0.0158762	0.234678	0.277022	0.302849	0.0224707	0.0240018	0.0294938		528.659	0.185273	0.221937	0.200679	0.0265549	0.0210407	0.0219249	0.255885	0.296001	0.320264	0.0283111	0.0285045	0.0371968
533.706	0.193766	0.228306	0.213019	0.0193256	0.0172971	0.0158419	0.234509	0.276911	0.302978	0.0226224	0.0241968	0.0296373		533.706	0.186417	0.222928	0.201303	0.0271099	0.0213971	0.0222104	0.255872	0.295761	0.319675	0.0285853	0.0289221	0.0375209
538.757	0.191875	0.225939	0.210267	0.019246	0.0170189	0.0155807	0.232523	0.274483	0.302477	0.0224899	0.0240894	0.0295211		538.757	0.185608	0.221189	0.199421	0.0269769	0.021399	0.0223144	0.252879	0.293226	0.318017	0.0285829	0.0291397	0.0378073
543.812	0.19115	0.224773	0.20916	0.0192379	0.0169397	0.0155098	0.232334	0.27368	0.303231	0.0226713	0.024235	0.0295419		543.812	0.185033	0.220707	0.198548	0.027155	0.0215137	0.0222245	0.25159	0.292324	0.317486	0.028827	0.0293499	0.0380394
548.871	0.191391	0.224159	0.20866	0.0193711	0.0170679	0.0155205	0.231425	0.273064	0.30362	0.0228636	0.0243188	0.0296615		548.871	0.184607	0.219686	0.197596	0.0270866	0.0217095	0.0224098	0.250022	0.291357	0.317231	0.0290681	0.0298482	0.0384666
553.933	0.190955	0.223768	0.207668	0.0195616	0.0171721	0.0155539	0.231391	0.272427	0.304497	0.0231647	0.0245589	0.0299645		553.933	0.184088	0.219142	0.197242	0.0274351	0.0219744	0.0226116	0.248553	0.289789	0.315864	0.0294042	0.0302088	0.0390086
559	0.190262	0.222261	0.205266	0.0195985	0.0171609	0.0154517	0.230511	0.270865	0.303932	0.0232941	0.0246533	0.0302023		559	0.185069	0.219565	0.196902	0.0277659	0.0223267	0.0228731	0.247408	0.288765	0.31463	0.0296297	0.0306563	0.0395242
564.071	0.189256	0.220871	0.203411	0.0196068	0.0170333	0.0151495	0.22929	0.269678	0.303356	0.023241	0.0245397	0.0299943		564.071	0.184444	0.219171	0.196252	0.0278419	0.0223519	0.0228487	0.246302	0.28719	0.312965	0.0296388	0.0309466	0.0396568
569.145	0.190243	0.221529	0.204554	0.0198706	0.017218	0.0152657	0.230483	0.270325	0.306064	0.0235893	0.0249279	0.0304377		569.145	0.18406	0.218662	0.195749	0.0279428	0.022682	0.0231601	0.245412	0.286448	0.313061	0.0299799	0.0313863	0.0404213
574.223	0.190461	0.220981	0.203734	0.0200391	0.0172426	0.0152025	0.23016	0.269776	0.306779	0.0237379	0.0250142	0.0305521		574.223	0.184695	0.218724	0.195515	0.0281697	0.0228564	0.0233666	0.244264	0.285963	0.312349	0.0301963	0.032017	0.0408175
579.305	0.191516	0.221794	0.204982	0.020483	0.017571	0.0154858	0.231298	0.270202	0.308819	0.024373	0.025457	0.0311159		579.305	0.182391	0.216877	0.19437	0.0282574	0.0231866	0.0236943	0.242262	0.283685	0.31048	0.0306989	0.0324472	0.0415735
584.391	0.189948	0.219534	0.201934	0.0207574	0.0177538	0.0154817	0.228999	0.267985	0.30701	0.0245967	0.0258409	0.0314563		584.391	0.184624	0.218766	0.195136	0.0291533	0.0237983	0.0241912	0.24273	0.284061	0.309541	0.0313652	0.0334881	0.0425424
589.481	0.189851	0.219055	0.201185	0.0209649	0.0179013	0.0154352	0.228628	0.267166	0.307507	0.0246721	0.025996	0.0317136		589.481	0.183881	0.217352	0.193896	0.0302122	0.0240309	0.0242946	0.240459	0.28124	0.307181	0.031634	0.0338543	0.0427495
594.575	0.190083	0.219046	0.201659	0.0214377	0.0182113	0.0157119	0.229163	0.26686	0.308646	0.0253023	0.0265339	0.0322581		594.575	0.182574	0.216357	0.193183	0.0304492	0.0244522	0.0247266	0.238475	0.279016	0.305578	0.032211	0.0343545	0.043541
599.672	0.189818	0.218647	0.201351	0.0219421	0.0185768	0.0159075	0.228578	0.265863	0.308516	0.0258331	0.0270203	0.03275		599.672	0.182654	0.2167	0.193455	0.0311466	0.0250637	0.0253982	0.237904	0.279074	0.304734	0.0325879	0.0353133	0.0443
604.774	0.190997	0.219716	0.202163	0.0226432	0.0192262	0.0164016	0.230276	0.267049	0.309772	0.0267347	0.0278686	0.0336574		604.774	0.179712	0.213116	0.190238	0.0309956	0.0253298	0.0256693	0.233793	0.27388	0.298937	0.0328272	0.0356861	0.0446429
609.879	0.189762	0.2178	0.199901	0.0228842	0.0192543	0.0163502	0.22843	0.264422	0.307291	0.0268313	0.0279213	0.0338712		609.879	0.180037	0.212997	0.189273	0.0311413	0.0255558	0.0259078	0.232329	0.272078	0.296069	0.0334461	0.0363653	0.0451853
614.988	0.189204	0.216778	0.198869	0.0231996	0.0194841	0.0164858	0.226886	0.26239	0.30704	0.0270843	0.0282491	0.0343614		614.988	0.181139	0.214613	0.190224	0.0320296	0.0263037	0.0266008	0.233285	0.27308	0.297017	0.0340316	0.0372217	0.0463451
620.101	0.189248	0.216307	0.1981	0.0236524	0.0198226	0.0166752	0.226034	0.261074	0.305955	0.0274199	0.0287248	0.0347866		620.101	0.180839	0.214261	0.189773	0.032365	0.0267985	0.0269329	0.231948	0.271411	0.294485	0.0346394	0.0379387	0.0470685
625.218	0.189343	0.216758	0.198955	0.0242179	0.0203041	0.016932	0.22633	0.261342	0.306761	0.0281711	0.0292713	0.0355153		625.218	0.180403	0.21386	0.189539	0.0327146	0.0273849	0.0274872	0.231197	0.270192	0.293104	0.0352302	0.0387745	0.0478103
630.339	0.189114	0.215937	0.198477	0.0247204	0.0206566	0.0172169	0.225726	0.260068	0.306088	0.0286413	0.0298186	0.0361668		630.339	0.180674	0.21397	0.189262	0.0333892	0.0280216	0.0281262	0.230744	0.269558	0.291835	0.0358926	0.0398115	0.0487974
635.464	0.189889	0.216554	0.198841	0.0253964	0.0211169	0.0175058	0.226123	0.259943	0.305606	0.0291694	0.0305134	0.0368717		635.464	0.180126	0.213641	0.18887	0.0337191	0.0285166	0.0286531	0.229151	0.267668	0.289121	0.0364822	0.0404487	0.0496199
640.592	0.191755	0.218426	0.200732	0.0261816	0.0218514	0.0181115	0.228462	0.261975	0.307795	0.030255	0.0315247	0.0381186		640.592	0.179493	0.213153	0.18876	0.0340966	0.0292097	0.0294482	0.227879	0.266456	0.287203	0.0372767	0.04139	0.0506686
645.725	0.189873	0.216227	0.198452	0.0268251	0.0222562	0.0185	0.226225	0.258747	0.305227	0.0307863	0.0321392	0.0388743		645.725	0.179789	0.213415	0.188293	0.0348963	0.0300948	0.0302655	0.228405	0.266188	0.286444	0.0381017	0.0425604	0.0521052
650.861	0.188984	0.214646	0.19701	0.0272426	0.0226918	0.0187509	0.224188	0.256218	0.302965	0.0312587	0.0326336	0.0394825		650.861	0.179376	0.212987	0.187306	0.0354169	0.0306625	0.0306506	0.227219	0.264709	0.283995	0.0388228	0.0435274	0.0528155
656.001	0.188859	0.215134	0.197035	0.0279573	0.0231752	0.0190887	0.224219	0.255788	0.301748	0.0319031	0.0334209	0.0403043		656.001	0.179078	0.212746	0.186698	0.0359533	0.0313716	0.0314179	0.226358	0.263278	0.281425	0.0394736	0.0444209	0.0540125
661.145	0.188891	0.214482	0.196528	0.0284999	0.0237789	0.0194529	0.223315	0.253733	0.299802	0.0326014	0.0340216	0.0409344		661.145	0.1794	0.213446	0.186862	0.036646	0.0322168	0.0321645	0.226256	0.262667	0.279954	0.0403243	0.0454554	0.0549907
666.293	0.188939	0.214425	0.196305	0.0291816	0.0241821	0.0197389	0.223014	0.252898	0.298911	0.0332416	0.0346188	0.041769		666.293	0.179398	0.213986	0.187004	0.037409	0.0329427	0.0328822	0.226134	0.262192	0.278835	0.0410517	0.0465039	0.0561312
671.445	0.190451	0.216121	0.197697	0.0299976	0.0249407	0.0202863	0.224771	0.254579	0.300015	0.0342004	0.0356418	0.0429628		671.445	0.180447	0.215138	0.187799	0.0382629	0.0338722	0.0338663	0.226394	0.26306	0.278566	0.0420537	0.0476377	0.0576182
676.601	0.190836	0.216816	0.198133	0.0310336	0.0257338	0.0208857	0.225352	0.254685	0.299749	0.0351729	0.0367268	0.044138		676.601	0.180602	0.215588	0.18809	0.0390522	0.0348184	0.0349005	0.226628	0.26248	0.277279	0.0431364	0.0489774	0.0589907
681.76	0.189555	0.215385	0.196752	0.03159	0.0263214	0.0212916	0.223567	0.252041	0.296822	0.0357266	0.0373564	0.0450319		681.76	0.179591	0.214733	0.186774	0.0395926	0.0355525	0.0355932	0.225604	0.261154	0.274764	0.0438552	0.0499673	0.0601786
686.923	0.189191	0.215197	0.196503	0.0322103	0.0268682	0.0216904	0.222986	0.251137	0.295122	0.0366719	0.0382963	0.0460157		686.923	0.179743	0.215022	0.186205	0.0404129	0.0363766	0.0364241	0.22544	0.260972	0.273	0.044706	0.0511346	0.0615563
692.091	0.188997	0.215	0.196114	0.0328152	0.0274186	0.022031	0.222609	0.250249	0.293096	0.0372809	0.039134	0.0469592		692.091	0.180224	0.215649	0.186133	0.0413017	0.0373025	0.0371645	0.22575	0.260865	0.271882	0.0456867	0.052316	0.06278
697.262	0.190223	0.216504	0.196803	0.0338329	0.0282323	0.0225515	0.223851	0.250967	0.292808	0.0384089	0.0402209	0.0482167		697.262	0.181179	0.216763	0.186487	0.0422911	0.0384537	0.0382301	0.226583	0.261512	0.271141	0.0466221	0.0536641	0.0645024
702.437	0.189879	0.215913	0.195302	0.0346534	0.0288741	0.0228959	0.222651	0.248326	0.289095	0.0390791	0.0409489	0.0489799		702.437	0.180591	0.216184	0.184648	0.0430167	0.0391441	0.0388824	0.225344	0.259523	0.267902	0.0472328	0.0546821	0.0655285
707.615	0.18899	0.214319	0.193198	0.0351972	0.0293078	0.0231412	0.220664	0.244999	0.283923	0.0395699	0.0414719	0.0494518		707.615	0.179798	0.215115	0.182521	0.043494	0.0397544	0.0394015	0.223121	0.256953	0.263552	0.0478558	0.0553617	0.0661534
712.798	0.189327	0.214533	0.193421	0.0360574	0.0301654	0.0237001	0.220511	0.244897	0.282713	0.0405859	0.042507	0.0507495		712.798	0.181438	0.217122	0.184098	0.0435759	0.0412034	0.0407102	0.225303	0.258413	0.263598	0.0490649	0.0571106	0.0680689
717.985	0.189678	0.215101	0.193771	0.0370947	0.0311521	0.0244626	0.221215	0.24594	0.283081	0.041848	0.0440083	0.0525547		717.985	0.183148	0.219355	0.185822	0.0450047	0.0427421	0.0422645	0.227307	0.26045	0.264717	0.0505958	0.0590711	0.0704168
723.175	0.189491	0.215134	0.19354	0.0380815	0.032144	0.0251411	0.220904	0.245133	0.281933	0.0431289	0.0451188	0.0538371		723.175	0.182223	0.218852	0.18471	0.0458293	0.0437929	0.0432981	0.227049	0.260196	0.263828	0.0517784	0.0606057	0.0721975
728.37	0.188977	0.214445	0.192841	0.0388785	0.0328841	0.025611	0.219928	0.243885	0.279622	0.0439856	0.0461763	0.0550371		728.37	0.182183	0.219113	0.183858	0.0469141	0.0448418	0.0442676	0.226352	0.259411	0.26254	0.0526012	0.0617993	0.0737045
733.568	0.189397	0.215115	0.193085	0.0400392	0.0338757	0.0263224	0.220419	0.244268	0.279006	0.0452699	0.0474426	0.0564333		733.568	0.184076	0.220989	0.185348	0.0482897	0.0463348	0.0458012	0.22789	0.261275	0.263452	0.0540027	0.0637763	0.076006
738.77	0.189095	0.214968	0.192956	0.0409783	0.0348403	0.027142	0.221188	0.244569	0.278345	0.0465559	0.0489688	0.0581154		738.77	0.18373	0.221862	0.185631	0.049556	0.0477186	0.0473563	0.2289	0.262019	0.263298	0.0553012	0.0655492	0.0779848
743.976	0.188312	0.214588	0.192562	0.042177	0.0359491	0.0279079	0.220985	0.243679	0.276331	0.0479003	0.0502397	0.0595231		743.976	0.182309	0.219919	0.183869	0.0510919	0.0486375	0.0482243	0.227108	0.260505	0.260499	0.0562218	0.0666171	0.0795103
749.186	0.188846	0.214691	0.192051	0.0432047	0.0369377	0.0285803	0.220883	0.24302	0.273496	0.049129	0.0513978	0.0608668		749.186	0.180502	0.217932	0.181188	0.0519488	0.0493838	0.0489247	0.225771	0.258835	0.257484	0.0569343	0.0678093	0.0808451
754.399	0.188978	0.2142	0.1903	0.0443337	0.0377938	0.0288505	0.220441	0.241632	0.269237	0.0501913	0.0524266	0.0617004		754.399	0.17979	0.216513	0.17775	0.0525674	0.050118	0.0492864	0.224452	0.257151	0.253784	0.0575697	0.0687482	0.0816684
759.617	0.188859	0.213751	0.188164	0.0452893	0.0386246	0.0290445	0.219319	0.240344	0.265336	0.0510643	0.0533579	0.0625204		759.617	0.180886	0.216887	0.176723	0.0527087	0.0513585	0.0500593	0.225055	0.257535	0.251955	0.0585434	0.0701719	0.0825919
764.838	0.188219	0.212658	0.186156	0.0461984	0.039478	0.0295718	0.218032	0.238796	0.262996	0.0521749	0.0544943	0.0636468		764.838	0.180474	0.216569	0.176147	0.0536712	0.0525522	0.0513557	0.226151	0.257282	0.250458	0.0599032	0.0714501	0.0843917
770.063	0.188487	0.213162	0.187062	0.0475462	0.0407401	0.0306181	0.219236	0.239583	0.264197	0.0536153	0.0559507	0.0656073		770.063	0.178869	0.215677	0.176706	0.0543183	0.0535147	0.0527587	0.225428	0.256569	0.250352	0.0606287	0.0729754	0.0862853
775.293	0.188128	0.213824	0.189818	0.0485119	0.0419699	0.0318927	0.220375	0.24129	0.268237	0.0551834	0.0577551	0.0681282		775.293	0.180193	0.218877	0.180713	0.0557659	0.0552324	0.0552105	0.226662	0.259602	0.254978	0.062037	0.0752361	0.0897238
780.526	0.188567	0.215457	0.193747	0.0497627	0.0435133	0.0332967	0.22208	0.244917	0.274138	0.0567719	0.0597752	0.0709415		780.526	0.186376	0.227976	0.188891	0.0581717	0.0586794	0.0590713	0.233972	0.269604	0.266026	0.0650518	0.079372	0.0951146
785.763	0.187553	0.215135	0.193779	0.0507057	0.0446779	0.0342169	0.221787	0.24549	0.275216	0.0578387	0.0609904	0.0726017		785.763	0.19056	0.23365	0.193189	0.0604974	0.0615542	0.0620015	0.239953	0.277491	0.273552	0.0678511	0.0830504	0.09963
791.003	0.188845	0.216461	0.194192	0.0522351	0.046155	0.0353465	0.223578	0.247286	0.275304	0.0595714	0.0629121	0.0746876		791.003	0.191696	0.234988	0.19358	0.0625943	0.0635175	0.06406	0.242206	0.280499	0.275281	0.0695956	0.0857855	0.10281
796.248	0.189746	0.217146	0.193555	0.0538497	0.0475173	0.0362425	0.224771	0.246958	0.272111	0.061489	0.0645602	0.0761637		796.248	0.18842	0.230891	0.18948	0.0623831	0.0640745	0.0644739	0.238433	0.275753	0.26996	0.0700194	0.0862166	0.103128
801.497	0.190508	0.217726	0.19359	0.0553071	0.0490046	0.037352	0.2263	0.247446	0.269518	0.0634104	0.0662706	0.0779739		801.497	0.18614	0.228252	0.186317	0.0628403	0.0645075	0.0651669	0.235269	0.2718	0.264896	0.0699602	0.0863767	0.103651
806.749	0.191977	0.219889	0.194895	0.057154	0.0509063	0.0387071	0.228537	0.24922	0.269128	0.0656846	0.068495	0.0802624		806.749	0.186698	0.228637	0.18627	0.0641074	0.0662137	0.0667544	0.235206	0.272136	0.264288	0.0715742	0.0884435	0.105868
812.005	0.191807	0.220102	0.194117	0.0586032	0.0522358	0.0394445	0.228329	0.248502	0.266931	0.0673886	0.0701063	0.0821405		812.005	0.18722	0.229385	0.185998	0.0655447	0.067944	0.0683315	0.236595	0.273524	0.26356	0.0731822	0.0903541	0.108077
817.265	0.191581	0.219327	0.193221	0.0600189	0.0536626	0.0403875	0.227253	0.247675	0.265776	0.0687316	0.0715806	0.0839438		817.265	0.188962	0.231232	0.187007	0.0675393	0.0701243	0.070681	0.239384	0.276581	0.265977	0.0751163	0.0932338	0.111303
822.529	0.191584	0.219848	0.193531	0.0615321	0.0553008	0.0416819	0.228147	0.248778	0.266882	0.070845	0.0736343	0.0863318		822.529	0.191431	0.234445	0.189555	0.0696078	0.072542	0.0734763	0.242175	0.280499	0.269298	0.077434	0.0965319	0.115052
827.797	0.192327	0.221057	0.195346	0.0633074	0.0572291	0.0433541	0.22926	0.250661	0.269866	0.0727333	0.0757426	0.0891903		827.797	0.193351	0.237713	0.193347	0.0716926	0.0751919	0.0767925	0.244839	0.284333	0.274547	0.0790833	0.0992869	0.119168
833.069	0.19325	0.223343	0.197918	0.0651752	0.0594981	0.045189	0.231278	0.253101	0.272821	0.0750217	0.0781777	0.0924084		833.069	0.196632	0.242377	0.196211	0.0742397	0.0783895	0.079853	0.247753	0.289162	0.279075	0.0811648	0.102402	0.123228
838.344	0.194875	0.225518	0.198258	0.0670886	0.0616908	0.0464578	0.232648	0.254826	0.271904	0.076992	0.0805462	0.0949828		838.344	0.202075	0.247165	0.197699	0.0767351	0.0819739	0.0826994	0.254068	0.296032	0.282656	0.0845312	0.106989	0.127896
843.624	0.195276	0.224504	0.19363	0.0689273	0.0633288	0.0470428	0.230442	0.25146	0.263877	0.0787473	0.0819354	0.095666		843.624	0.200849	0.242964	0.191039	0.0777572	0.0829603	0.0827378	0.253362	0.293343	0.275193	0.0860157	0.108441	0.128021
848.907	0.196117	0.223764	0.19058	0.0714343	0.0653831	0.0480554	0.229924	0.249197	0.25854	0.0813277	0.0839141	0.0973016		848.907	0.194187	0.234136	0.183222	0.0772816	0.082433	0.0819874	0.246921	0.284008	0.26448	0.085778	0.107816	0.126404
854.195	0.196925	0.22457	0.191195	0.0742474	0.0679081	0.0500484	0.231901	0.250656	0.259565	0.0844373	0.0867847	0.100365		854.195	0.189277	0.228701	0.179818	0.0774311	0.0824709	0.0828072	0.241758	0.279008	0.259768	0.0860951	0.107852	0.12685
859.486	0.198835	0.227381	0.194659	0.0767713	0.0710556	0.0525215	0.236206	0.255445	0.264092	0.0880576	0.0905873	0.104503		859.486	0.188668	0.228771	0.180577	0.0792804	0.0841956	0.0850746	0.24121	0.27969	0.260821	0.0873448	0.109882	0.129544
864.781	0.201168	0.230269	0.196828	0.0795353	0.0739044	0.0546897	0.239716	0.259065	0.266164	0.0913673	0.0939416	0.108102		864.781	0.190877	0.231701	0.181891	0.0808814	0.0870124	0.0879007	0.243409	0.282719	0.263129	0.0892358	0.112982	0.132953
870.079	0.204061	0.234055	0.198833	0.0824324	0.0770559	0.0568459	0.242304	0.262212	0.268089	0.0944559	0.0969904	0.111622		870.079	0.193929	0.23519	0.184146	0.0847619	0.0901408	0.091119	0.247543	0.287148	0.266543	0.0924132	0.116638	0.137236
875.382	0.202658	0.23214	0.196437	0.0836604	0.0786304	0.057903	0.239742	0.25894	0.26469	0.095619	0.0981101	0.112636		875.382	0.193243	0.234171	0.183146	0.0862254	0.0918273	0.0927472	0.246654	0.286184	0.265117	0.093281	0.118245	0.13899
880.689	0.204346	0.234741	0.198375	0.0864807	0.0818113	0.0602125	0.241091	0.261266	0.266772	0.0988157	0.100776	0.115906		880.689	0.197031	0.238406	0.186146	0.0895829	0.0954088	0.0963605	0.25135	0.291605	0.269847	0.0962931	0.122075	0.143601
885.999	0.208674	0.240092	0.202789	0.0902998	0.0859606	0.0631722	0.246502	0.266612	0.272387	0.102887	0.104968	0.121085		885.999	0.20178	0.243722	0.190643	0.0931011	0.0995105	0.101092	0.25781	0.299926	0.276598	0.100093	0.127363	0.150136
891.313	0.212037	0.2444	0.206023	0.0936896	0.0899161	0.0660605	0.250933	0.271508	0.27684	0.106959	0.108883	0.125416		891.313	0.204794	0.247665	0.19332	0.0947821	0.103108	0.105023	0.261948	0.30554	0.281754	0.103101	0.131673	0.154889
896.631	0.212537	0.244938	0.206402	0.0961767	0.0925673	0.0680838	0.251565	0.272436	0.276602	0.109214	0.111565	0.12803		896.631	0.205467	0.248725	0.193928	0.0977155	0.105096	0.107262	0.263158	0.30759	0.282941	0.104794	0.134294	0.158322
901.953	0.210159	0.242699	0.204307	0.0974273	0.0941988	0.0692805	0.247731	0.268954	0.273181	0.109977	0.112032	0.129142		901.953	0.205843	0.248849	0.193902	0.100303	0.10724	0.109616	0.262796	0.307135	0.283138	0.106263	0.136163	0.161146
907.279	0.209129	0.240869	0.202886	0.0991268	0.096436	0.0708142	0.244353	0.265877	0.271344	0.110957	0.113259	0.130997		907.279	0.207735	0.250235	0.195459	0.10277	0.110284	0.112783	0.264324	0.310078	0.285933	0.10849	0.139408	0.165508
912.609	0.210822	0.243469	0.204616	0.102142	0.100315	0.0739086	0.24553	0.267074	0.273136	0.113657	0.11623	0.134974		912.609	0.210001	0.25346	0.197284	0.105573	0.113968	0.116993	0.26668	0.313808	0.290256	0.111278	0.143528	0.170305
917.943	0.212438	0.245092	0.205419	0.10562	0.104092	0.0766086	0.245939	0.267929	0.273316	0.116251	0.118839	0.137696		917.943	0.210493	0.253615	0.197418	0.107384	0.116578	0.119651	0.266402	0.314603	0.290166	0.113221	0.146116	0.174353
923.28	0.214957	0.24794	0.206726	0.108744	0.108037	0.0793288	0.24938	0.271362	0.275057	0.120852	0.12264	0.141964		923.28	0.2104	0.253543	0.197016	0.109227	0.119016	0.122082	0.267068	0.314183	0.289669	0.114715	0.148695	0.176861
928.622	0.217368	0.250624	0.208071	0.112058	0.112041	0.0822998	0.254204	0.275156	0.276725	0.125515	0.127413	0.146227		928.622	0.209243	0.251665	0.196217	0.110348	0.120342	0.124081	0.266695	0.313519	0.287755	0.116707	0.150545	0.178265
933.967	0.219692	0.25291	0.209231	0.115538	0.116135	0.0849145	0.257205	0.278069	0.278381	0.129961	0.131474	0.150393		933.967	0.210263	0.251831	0.196772	0.112584	0.122495	0.12672	0.267519	0.314268	0.287039	0.119073	0.153067	0.181319
939.316	0.221146	0.255215	0.210205	0.118965	0.120273	0.0875685	0.25946	0.280736	0.28002	0.13326	0.135169	0.154537		939.316	0.21053	0.25207	0.196763	0.114592	0.125864	0.129371	0.269349	0.315316	0.287682	0.120124	0.155992	0.184405
944.669	0.221244	0.25561	0.210438	0.121723	0.123456	0.0904755	0.259992	0.281531	0.280133	0.135992	0.137607	0.157599		944.669	0.211429	0.252724	0.196848	0.116912	0.128054	0.132378	0.269822	0.316991	0.288825	0.123205	0.159387	0.188215
950.026	0.223582	0.256869	0.212041	0.125157	0.127788	0.0934732	0.261389	0.282337	0.281623	0.138636	0.140859	0.161248		950.026	0.212888	0.25358	0.197778	0.119291	0.130723	0.135536	0.272026	0.320371	0.290933	0.126002	0.16296	0.193343
955.387	0.224206	0.258429	0.212333	0.128397	0.131847	0.0962153	0.261817	0.28383	0.281404	0.141881	0.144254	0.164696		955.387	0.21426	0.254118	0.197693	0.121989	0.133579	0.138371	0.273085	0.320927	0.291825	0.127597	0.165621	0.196335
960.751	0.223908	0.257834	0.211687	0.13051	0.134279	0.0981711	0.260803	0.283238	0.280804	0.144484	0.146199	0.166664		960.751	0.213243	0.254158	0.197713	0.123515	0.135931	0.140585	0.272947	0.320691	0.291668	0.12851	0.168284	0.200342
966.12	0.226739	0.260451	0.213445	0.13504	0.139299	0.102176	0.263954	0.286824	0.28325	0.149004	0.150845	0.171768		966.12	0.214909	0.255641	0.198301	0.125583	0.139407	0.144312	0.273454	0.323322	0.292947	0.131586	0.172063	0.204043
971.492	0.22716	0.2615	0.213965	0.137483	0.143671	0.104608	0.264846	0.287058	0.2838	0.152177	0.154067	0.175191		971.492	0.215334	0.255896	0.199539	0.129557	0.142485	0.146838	0.27493	0.324071	0.294203	0.134473	0.17524	0.207617
976.868	0.23112	0.26464	0.216117	0.142137	0.148877	0.108189	0.265993	0.2888	0.285027	0.154993	0.157319	0.179212		976.868	0.217795	0.257694	0.201001	0.131736	0.145614	0.151392	0.275487	0.325956	0.296571	0.135855	0.178225	0.212811
982.248	0.232853	0.265523	0.216187	0.145055	0.152467	0.111524	0.264322	0.288133	0.284677	0.156655	0.159553	0.181901		982.248	0.220358	0.258816	0.202321	0.135588	0.14881	0.155146	0.276246	0.326307	0.297955	0.137997	0.182459	0.2174
987.632	0.232411	0.265623	0.216749	0.147963	0.156589	0.114386	0.264131	0.287064	0.283692	0.159961	0.161901	0.183942		987.632	0.220697	0.258805	0.202559	0.136619	0.151809	0.158054	0.275565	0.326838	0.297918	0.139222	0.18446	0.220658
993.02	0.232776	0.266845	0.218205	0.151253	0.160331	0.117836	0.262844	0.285795	0.28345	0.162568	0.163831	0.187695		993.02	0.221409	0.259578	0.20358	0.139141	0.155127	0.161387	0.273877	0.326317	0.298775	0.142252	0.188819	0.225374
998.412	0.233372	0.266777	0.217163	0.154244	0.16423	0.121343	0.262968	0.286431	0.282717	0.165233	0.16732	0.18986		998.412	0.220499	0.25816	0.203287	0.140607	0.157275	0.163477	0.273538	0.32541	0.298077	0.14316	0.190282	0.228119
1003.81	0.233083	0.26561	0.216726	0.15725	0.167473	0.12384	0.262247	0.284152	0.280435	0.167255	0.169656	0.191512		1003.81	0.220507	0.258766	0.203888	0.142989	0.160515	0.167151	0.27398	0.325285	0.298243	0.146937	0.193387	0.232007
1009.21	0.233093	0.265922	0.217875	0.16047	0.171338	0.127215	0.26264	0.285635	0.282614	0.170855	0.173311	0.196572		1009.21	0.219969	0.257205	0.203363	0.144285	0.16315	0.169374	0.271501	0.324444	0.297484	0.146919	0.195959	0.235507
1014.61	0.238048	0.26978	0.219247	0.165116	0.175651	0.132299	0.264063	0.288486	0.284297	0.174958	0.178509	0.200764		1014.61	0.22182	0.258748	0.20474	0.14743	0.166303	0.173062	0.273995	0.326492	0.298279	0.14973	0.199699	0.238816
1020.02	0.236872	0.26817	0.218575	0.168284	0.178249	0.134524	0.263802	0.286476	0.28239	0.176798	0.179892	0.203005		1020.02	0.22247	0.258463	0.204326	0.148421	0.169372	0.174724	0.271716	0.325245	0.296485	0.152582	0.200649	0.241019
1025.43	0.235155	0.267758	0.217617	0.170571	0.182289	0.138233	0.260951	0.283875	0.28066	0.179977	0.182476	0.205104		1025.43	0.22232	0.25722	0.204897	0.151783	0.170943	0.178076	0.271426	0.322433	0.294131	0.156827	0.204267	0.242738
1030.84	0.234827	0.26484	0.215851	0.173436	0.184545	0.141671	0.259328	0.280263	0.276985	0.181505	0.183795	0.206173		1030.84	0.219811	0.251265	0.20251	0.15312	0.173203	0.179498	0.265972	0.315673	0.289995	0.155297	0.203888	0.242112
1036.26	0.229351	0.260194	0.213377	0.173852	0.185661	0.145119	0.251612	0.272769	0.26955	0.181245	0.184247	0.204211		1036.26	0.215411	0.246354	0.198682	0.154123	0.173059	0.180005	0.257089	0.307847	0.281961	0.157413	0.203864	0.241984
