# Supplementary material for: Capacity for heat absorption by the wings of the butterfly Tirumala limniace (Cramer)
Source: PeerJ. 2019 Mar 25;7:e6648. doi: 10.7717/peerj.6648 (PMC6438159; doi:10.7717/peerj.6648)
Supplement: Supplemental Information 5 [file peerj-07-6648-s005.xls]

## Sheet: Sheet1
The areas of the light areas, dark areas, and the entire wing surface
	Female butterfly											Male butterfly
	Fore wing					Hind wing						Fore wing					Hind wing
	Area of light area	Area of dark area	Total area	Area ratio (%) of light area	Area ratio (%) of dark area	Area of light area	Area of dark area	Total area	Area ratio (%) of light area	Area ratio (%) of dark area		Area of light area	Area of dark area	Total area	Area ratio (%) of light area	Area ratio (%) of dark area	Area of light area	Area of dark area	Total area	Area ratio (%) of light area	Area ratio (%) of dark area
	126.93	497.11	624.04	0.2034	0.7966	149.21	440.8	590.01	0.252894	0.747106		56.38	364.72	421.1	0.133887	0.866113	56.41	320.69	377.1	0.149589	0.850411
	116.13	506.67	622.8	0.186464	0.813536	152.99	434.35	587.34	0.260479	0.739521		55.58	373.04	428.62	0.129672	0.870328	56.25	323.56	379.81	0.1481	0.8519
	141.34	503.32	644.66	0.219247	0.780753	208.73	421.7	630.43	0.331091	0.668909		148.25	521.06	669.31	0.221497	0.778503	186.93	398.65	585.58	0.319222	0.680778
	111.54	529.03	640.57	0.174126	0.825874	210.56	416.47	627.03	0.335805	0.664195		159.77	488.98	648.75	0.246274	0.753726	178.41	400.98	579.39	0.307927	0.692073
	133.02	551.65	684.67	0.194283	0.805717	186.1	453.29	639.39	0.291059	0.708941		114.27	445.45	559.72	0.204156	0.795844	133.25	384.96	518.21	0.257135	0.742865
	136.23	542.44	678.67	0.200731	0.799269	186.7	444.62	631.32	0.29573	0.70427		116.34	442.86	559.2	0.208047	0.791953	141.37	378.78	520.15	0.271787	0.728213
	111.28	536.12	647.4	0.171888	0.828112	201.55	451.59	653.14	0.308586	0.691414		143.78	500.64	644.42	0.223115	0.776885	198.49	411.34	609.83	0.325484	0.674516
	115.51	538.35	653.86	0.176659	0.823341	186.28	460.78	647.06	0.287887	0.712113		145.06	465.89	610.95	0.237434	0.762566	181.97	418.21	600.18	0.303192	0.696808
	104.79	436.69	541.48	0.193525	0.806475	145.92	372.76	518.68	0.28133	0.71867		133.06	495.37	628.43	0.211734	0.788266	180.08	404.77	584.85	0.307908	0.692092
	107.21	425.39	532.6	0.201296	0.798704	159.87	366.37	526.24	0.303797	0.696203		134.375	490.305	624.68	0.21511	0.78489	183.09	415.05	598.14	0.306099	0.693901
	107.95	415.81	523.76	0.206106	0.793894	168.93	344.8	513.73	0.32883	0.67117		129.84	519	648.84	0.200111	0.799889	196.99	432.38	629.37	0.312996	0.687004
	108.71	418.08	526.79	0.206363	0.793637	164.99	341.95	506.94	0.325463	0.674537		134.57	525.19	659.76	0.203968	0.796032	213.41	417.51	630.92	0.338252	0.661748
	105.7	440.62	546.32	0.193476	0.806524	176.67	368.91	545.58	0.323821	0.676179		134.25	474.08	608.33	0.220686	0.779314	188.27	386.87	575.14	0.327346	0.672654
	113.29	429.44	542.73	0.208741	0.791259	165.29	358.19	523.48	0.315752	0.684248		134.73	482.36	617.09	0.218331	0.781669	183.54	404.01	587.55	0.312382	0.687618
	117.29	435.15	552.44	0.212313	0.787687	167.28	346.99	514.27	0.325277	0.674723		132.971	491.779	624.75	0.212839	0.787161	168.51	399.45	567.96	0.296693	0.703307
	115.3	424.46	539.76	0.213613	0.786387	168.42	343.87	512.29	0.328759	0.671241		127.49	495.04	622.53	0.204793	0.795207	180.341	396.889	577.23	0.312425	0.687575
	104.99	388.51	493.5	0.212746	0.787254	124.52	348	472.52	0.263523	0.736477		100.17	465.51	565.68	0.177079	0.822921	139.71	390.52	530.23	0.263489	0.736511
	90.93	405.15	496.08	0.183297	0.816703	122.81	352.45	475.26	0.258406	0.741594		107.82	471.91	579.73	0.185983	0.814017	139.4	402.94	542.34	0.257034	0.742966
	113.93	547.85	661.78	0.172157	0.827843	156.75	460.73	617.48	0.253854	0.746146		141.44	454.91	596.35	0.237176	0.762824	175.05	378	553.05	0.316517	0.683483
	113.21	536.83	650.04	0.174159	0.825841	164.2	454.87	619.07	0.265237	0.734763		148.05	440.8	588.85	0.251422	0.748578	176.24	382.87	559.11	0.315215	0.684785
	103.27	405.18	508.45	0.203107	0.796893	135.46	331.45	466.91	0.29012	0.70988		84.72	632.7	717.42	0.11809	0.88191	124.32	541.6	665.92	0.186689	0.813311
	108.31	407.09	515.4	0.210147	0.789853	148.16	330.51	478.67	0.309524	0.690476		85.08	624.05	709.13	0.119978	0.880022	110.34	561.42	671.76	0.164255	0.835745
												112.32	400.38	512.7	0.219075	0.780925	162.42	306.69	469.11	0.34623	0.65377
												107.62	398.18	505.8	0.212772	0.787228	163.86	296.76	460.62	0.355738	0.644262
												136.15	495.93	632.08	0.2154	0.7846	175.13	393.74	568.87	0.307856	0.692144
												136.08	490.45	626.53	0.217196	0.782804	180.57	393.69	574.26	0.314439	0.685561
												145.2	487.54	632.74	0.229478	0.770522	188.39	394.14	582.53	0.3234	0.6766
												146.02	504.39	650.41	0.224505	0.775495	192.37	396.88	589.25	0.326466	0.673534
												145.65	498.43	644.08	0.226137	0.773863	190.28	403.18	593.46	0.320628	0.679372
												151.27	496.08	647.35	0.233676	0.766324	188.29	415.27	603.56	0.311966	0.688034
