# Supplementary material for: Capacity for heat absorption by the wings of the butterfly Tirumala limniace (Cramer)
Source: PeerJ. 2019 Mar 25;7:e6648. doi: 10.7717/peerj.6648 (PMC6438159; doi:10.7717/peerj.6648)
Supplement: Supplemental Information 7 [file peerj-07-6648-s007.xls]

## Sheet: Sheet1
Real-time temperature at the monitoring points in the heat storage areas and non-heat storage areas during heat absorption by the wing surfaces
Time (s)	Real-time Temperature (℃) of Fore wing													Time (s)	Real-time Temperature (℃) of Hind wing
	Sp1	Sp2	Sp3	Sp4	Sp5	Sp6	Sp7	Sp8	Sp9	Sp10	Sp11	Sp12			H-Sp1	H-Sp2	H-Sp3	H-Sp4	H-Sp5	H-Sp6	H-Sp7	H-Sp8	H-Sp9	H-Sp10	H-Sp11	H-Sp12
0	26.0645	25.929	26.362	26.497	26.443	26.6048	25.5419	26.0781	26.2066	26.3215	26.4025	26.4363		0	25.7933	25.7865	25.7662	26.0171	26.0848	26.2877	25.5827	25.9493	26.0916	26.308	26.2201	26.5981
0.04	26.0442	25.9426	26.389	26.3283	26.4025	26.5374	25.5282	26.0577	26.2201	26.3485	26.4228	26.5037		0.04	25.9019	25.8137	25.7594	26.0103	26.0645	26.3012	25.5419	25.9087	26.1119	26.335	26.2066	26.5576
0.08	26.051	25.9358	26.4025	26.3553	26.4025	26.5509	25.5827	26.0577	26.2066	26.2337	26.4498	26.5442		0.08	25.9561	25.8069	25.7662	25.9765	26.0374	26.2877	25.5487	25.8951	26.2675	26.335	26.139	26.6183
0.12	25.9765	26.0374	26.3958	26.389	26.4632	26.5442	25.5963	26.0577	26.3147	26.5105	26.625	26.7596		0.12	26.0239	25.8408	25.7933	26.0103	26.0713	26.3553	25.6439	25.9765	26.3418	26.3823	26.362	26.8202
0.16	26.0036	26.0848	26.4228	26.4025	26.6048	26.625	25.6643	26.2404	26.2675	26.6318	26.7933	27.0888		0.16	26.0171	25.8612	25.8476	26.0171	26.1187	26.47	25.6439	26.0307	26.5037	26.4295	26.3688	26.7798
0.2	26.0103	26.1254	26.4363	26.4228	26.5846	26.6318	25.6575	26.4025	26.3147	26.7058	26.8605	27.082		0.2	26.0374	26.0713	25.8883	26.051	26.0984	26.4902	25.7662	26.139	26.6789	26.4228	26.3485	26.7395
0.24	26.1051	26.1728	26.5846	26.4632	26.7395	26.6722	25.6847	26.497	26.389	26.7193	26.8067	27.0753		0.24	26.1254	26.0442	25.929	26.1322	26.0916	26.4767	25.7458	26.1593	26.6587	26.497	26.3418	26.7664
0.28	26.1593	26.2472	26.5846	26.443	26.7125	26.7125	25.7186	26.5172	26.5172	26.8538	26.9344	27.0888		0.28	26.2269	26.0713	25.9629	26.1593	26.1593	26.5509	25.7933	26.2201	26.8269	26.5374	26.4093	26.7664
0.32	26.1863	26.2269	26.5913	26.4565	26.7058	26.7462	25.8137	26.6452	26.5239	26.9008	26.9948	27.1089		0.32	26.3012	26.2201	26.0103	26.2134	26.3823	26.5374	25.8408	26.2269	26.8605	26.5644	26.3283	26.8739
0.36	26.2404	26.2404	26.5913	26.4902	26.6789	26.7933	25.8476	26.726	26.5779	27.0418	26.9881	27.1424		0.36	26.3418	26.2269	26.1457	26.1931	26.3283	26.5509	25.9493	26.2675	26.9277	26.5913	26.4363	26.9545
0.4	26.3012	26.2675	26.5981	26.5172	26.7664	26.8067	26.0307	26.8202	26.5846	27.1357	26.968	27.1692		0.4	26.3553	26.3958	26.139	26.2607	26.308	26.5442	25.9358	26.308	26.8807	26.6318	26.4835	26.968
0.44	26.3688	26.3755	26.5644	26.4835	26.6587	26.8067	26.0781	26.7933	26.5576	27.2964	26.9814	27.2897		0.44	26.3485	26.4767	26.1728	26.3147	26.3755	26.5779	25.9493	26.3688	26.9478	26.7395	26.5442	26.921
0.48	26.4025	26.3688	26.6654	26.5037	26.7933	26.8336	26.0916	26.8336	26.625	27.2764	27.1491	27.263		0.48	26.416	26.5105	26.3147	26.308	26.3485	26.6318	26.0307	26.4363	27.0418	26.7798	26.5307	26.9747
0.52	26.5239	26.3755	26.6991	26.4902	26.9142	26.9478	26.0984	26.9075	26.6789	27.3366	27.1357	27.2964		0.52	26.497	26.5374	26.3283	26.3215	26.3215	26.7125	26.1051	26.4295	27.0149	26.7596	26.5374	26.9612
0.56	26.497	26.4228	26.6789	26.6318	26.921	27.0217	26.139	27.0351	26.7596	27.3366	27.129	27.3566		0.56	26.6318	26.6789	26.4025	26.4093	26.3553	26.8067	26.0984	26.4565	27.082	26.7731	26.5576	26.9478
0.6	26.5105	26.416	26.6789	26.6722	26.9478	27.0082	26.139	27.0753	26.7327	27.3566	27.1491	27.35		0.6	26.5711	26.7125	26.443	26.3823	26.3755	26.8067	26.1863	26.4902	27.1357	26.8269	26.5846	27.0217
0.64	26.5037	26.4295	26.6789	26.6452	26.9344	26.9814	26.1593	27.196	26.8134	27.4168	27.2496	27.3566		0.64	26.6116	26.7865	26.4632	26.4363	26.3755	26.7731	26.1457	26.6183	27.2161	26.8739	26.6318	26.9814
0.72	26.5307	26.443	26.6856	26.6991	26.9008	26.968	26.3418	27.3834	26.8403	27.477	27.3433	27.4436		0.72	26.6116	26.8269	26.5105	26.4632	26.416	26.7395	26.166	26.6048	27.2697	26.8874	26.6991	26.9948
0.76	26.625	26.4295	26.8067	26.726	26.9277	27.0082	26.3485	27.37	26.9142	27.5505	27.3098	27.4904		0.76	26.6991	26.8874	26.6318	26.6183	26.4093	26.7327	26.2134	26.6048	27.3098	26.921	26.7125	27.0485
0.8	26.6991	26.47	26.8403	26.6991	26.8874	27.0418	26.3823	27.4569	26.9075	27.5705	27.3098	27.497		0.8	26.726	26.8807	26.6116	26.5913	26.3958	26.8067	26.3688	26.6587	27.2964	26.8874	26.7125	27.0485
0.84	26.6789	26.4902	26.7865	26.7596	26.8672	27.0485	26.3485	27.5772	26.9478	27.5839	27.4235	27.5104		0.84	26.8672	26.921	26.6183	26.5037	26.4498	26.8403	26.3958	26.7664	27.3299	26.968	26.7125	27.0619
0.88	26.6856	26.5442	26.8739	26.7327	27.0015	27.1357	26.3553	27.6306	26.9814	27.6105	27.35	27.5572		0.88	26.8672	26.9948	26.6789	26.5981	26.497	26.8202	26.416	26.8067	27.4436	26.9545	26.6991	27.1759
0.92	26.8	26.6856	26.8874	26.6991	26.9747	27.0284	26.4632	27.6372	27.0217	27.7639	27.3232	27.5304		0.92	26.9344	27.0082	26.6991	26.5509	26.497	26.847	26.416	26.7865	27.5304	27.0485	26.6856	27.1826
0.96	26.7327	26.6183	26.968	26.8134	27.0418	27.0082	26.5779	27.7439	27.1223	27.7173	27.4369	27.6639		0.96	26.921	27.0686	26.7865	26.6654	26.5172	26.921	26.4025	26.8807	27.5104	27.129	26.847	27.1692
1	26.7462	26.6654	26.9142	26.8067	26.9344	27.0149	26.6048	27.7439	27.1491	27.8172	27.4369	27.6906		1	26.9277	27.0619	26.7596	26.6924	26.497	26.8739	26.4767	26.9075	27.5572	27.1089	26.8202	27.1826
1.04	26.7462	26.6654	26.9277	26.7865	27.0686	27.0753	26.6183	27.7773	27.2429	27.8971	27.4168	27.7239		1.04	26.9277	27.0954	26.8605	26.7462	26.5239	26.8874	26.5576	26.9344	27.5037	27.1089	26.8403	27.2027
1.08	26.9142	26.7125	27.0082	26.7933	27.0753	27.0418	26.5981	27.8039	27.3098	27.8705	27.4102	27.7439		1.08	27.0082	27.2228	26.9075	26.6722	26.5442	26.8941	26.497	26.9747	27.5705	27.1357	26.9277	27.2429
1.12	26.8874	26.6789	26.9277	26.8067	27.0686	27.1893	26.6183	27.8572	27.263	27.8572	27.4235	27.7839		1.12	27.0217	27.2563	26.968	26.6856	26.5576	26.9478	26.5981	26.9881	27.5572	27.2161	27.1223	27.2764
1.16	26.9411	26.7596	26.921	26.847	27.1223	27.1759	26.7596	27.9171	27.2228	27.9637	27.5037	27.7906		1.16	27.1156	27.4168	26.968	26.6856	26.5576	26.9411	26.726	27.0015	27.7706	27.2764	27.0686	27.3834
1.2	26.8807	26.7664	26.9277	26.8538	27.0954	27.2496	26.847	27.9637	27.3834	27.937	27.5972	27.8838		1.2	27.1759	27.4302	26.9814	26.7731	26.6385	26.9478	26.7529	27.1022	27.6973	27.2764	27.0418	27.3901
1.24	27.0284	26.8672	26.9344	26.8538	27.1692	27.2094	26.847	27.9903	27.37	28.07	27.6306	27.8838		1.24	27.2027	27.4636	27.0082	26.8	26.6318	26.968	26.7596	27.1692	27.7173	27.3633	27.0485	27.4837
1.28	26.9747	26.9075	27.0351	26.8739	27.2295	27.2563	26.847	28.1033	27.3968	28.1033	27.6105	27.8772		1.28	27.263	27.477	27.0082	26.8134	26.6654	26.968	26.8269	27.2295	27.6773	27.3299	27.0485	27.4302
1.32	26.9411	26.8874	27.0954	26.8941	27.263	27.2897	26.8067	28.0833	27.4102	28.1431	27.6839	27.9171		1.32	27.2496	27.477	27.0686	26.8134	26.7193	26.9478	26.8134	27.1893	27.7506	27.3366	27.0552	27.4569
1.36	26.968	26.8605	27.1022	26.9277	27.2027	27.3165	26.9747	28.2161	27.4168	28.1564	27.6906	27.937		1.36	27.263	27.5037	27.1022	26.7933	26.7865	27.0619	26.8336	27.196	27.7839	27.4369	27.082	27.5238
1.4	27.0753	26.8605	27.0619	26.9881	27.2094	27.37	26.9747	28.1763	27.4369	28.1962	27.8106	27.9504		1.4	27.2764	27.5972	27.1424	26.8134	26.7462	27.0954	26.921	27.3366	27.8971	27.37	27.0753	27.5104
1.44	27.0284	26.8941	27.0485	27.0015	27.1558	27.3299	26.9881	28.2427	27.497	28.2692	27.6906	28.0036		1.44	27.3098	27.6906	27.2027	26.8672	26.7058	27.2362	26.9277	27.3566	27.937	27.3901	27.1826	27.5505
1.52	27.0082	26.968	27.082	27.0149	27.2897	27.3433	26.9545	28.2228	27.5238	28.2825	27.7306	28.0434		1.52	27.3433	27.6839	27.1491	26.9075	26.7193	27.2094	26.9344	27.35	27.9969	27.4235	27.1893	27.5171
1.56	27.0284	27.0082	27.082	27.0149	27.2563	27.3767	27.0217	28.2758	27.5438	28.2161	27.7106	28.07		1.56	27.5638	27.7506	27.1357	26.9411	26.7596	27.2161	26.9142	27.35	27.9637	27.477	27.2362	27.5238
1.6	27.129	26.9881	27.1692	27.082	27.3165	27.4035	27.0753	28.3686	27.6372	28.2825	27.7173	28.1033		1.6	27.4904	27.7773	27.2563	26.9612	26.8067	27.2161	26.9344	27.3633	28.0036	27.5572	27.2897	27.5304
1.64	27.0954	27.0284	27.1826	27.1089	27.3165	27.4369	27.0888	28.4283	27.6306	28.2957	27.7306	28.1099		1.64	27.5238	27.7839	27.196	27.0149	26.7798	27.1625	26.9545	27.477	28.1298	27.5905	27.2295	27.5304
1.68	27.2161	27.0418	27.1893	27.1156	27.3232	27.4636	27.2161	28.4481	27.6706	28.3355	27.8705	28.1896		1.68	27.5638	27.8239	27.2697	27.1759	26.8269	27.2964	27.0552	27.4837	28.2692	27.5839	27.2563	27.5304
1.72	27.2496	27.0418	27.2228	27.1491	27.4168	27.4703	27.2228	28.4746	27.6773	28.3753	27.8905	28.2029		1.72	27.5505	27.8772	27.283	27.129	26.8269	27.2897	27.2161	27.497	28.309	27.6105	27.2764	27.5572
1.76	27.2295	27.0351	27.2429	27.1625	27.2897	27.4102	27.2496	28.521	27.7173	28.3885	27.8971	28.2161		1.76	27.5772	27.9237	27.3767	27.1089	26.8336	27.3098	27.2429	27.4636	28.2427	27.6105	27.3232	27.6172
1.8	27.3834	27.0954	27.1558	27.2228	27.3566	27.3901	27.283	28.5739	27.7373	28.3554	27.8971	28.1697		1.8	27.6372	27.9836	27.3566	27.129	26.9142	27.4035	27.2897	27.4703	28.2758	27.6439	27.3633	27.7239
1.84	27.3633	27.1022	27.196	27.2094	27.4436	27.4503	27.283	28.607	27.7773	28.4084	27.8905	28.1962		1.84	27.6706	28.0634	27.4302	27.1893	26.9411	27.3299	27.2697	27.4703	28.3156	27.7173	27.3767	27.7706
1.88	27.4235	27.2094	27.2027	27.2496	27.3968	27.5037	27.4168	28.64	27.8106	28.4879	27.9104	28.2493		1.88	27.7239	28.1431	27.4904	27.2094	27.0015	27.3299	27.3098	27.5972	28.236	27.8439	27.4035	27.7639
1.92	27.4436	27.2228	27.2295	27.2496	27.4569	27.5438	27.4436	28.6995	27.8172	28.521	27.9504	28.3156		1.92	27.8772	28.1033	27.5238	27.2429	27.0149	27.3767	27.3968	27.6039	28.2891	27.8039	27.4703	27.6973
1.96	27.4168	27.2094	27.2897	27.2964	27.477	27.5371	27.5371	28.7127	27.8505	28.5805	28.0833	28.2493		1.96	27.9104	28.09	27.4904	27.2362	27.0015	27.4035	27.3901	27.6839	28.2891	27.7239	27.5104	27.7239
2	27.3834	27.283	27.3299	27.3031	27.4703	27.5638	27.5438	28.6995	27.8905	28.6003	28.0767	28.2427		2	27.9171	28.0634	27.4837	27.2563	27.0351	27.4168	27.3767	27.6706	28.3421	27.7173	27.477	27.6706
2.04	27.4235	27.3165	27.3566	27.3834	27.5171	27.6039	27.5572	28.7523	27.9237	28.6334	27.9437	28.2957		2.04	27.8705	28.1896	27.5371	27.1558	27.0753	27.3834	27.4636	27.7506	28.4415	27.8905	27.6306	27.7639
2.08	27.5505	27.3968	27.4035	27.4035	27.5238	27.7173	27.5371	28.8051	27.9437	28.673	28.1431	28.3355		2.08	27.9038	28.2161	27.5638	27.2094	27.0485	27.4168	27.4168	27.7639	28.4084	27.8172	27.6573	27.8305
2.12	27.3834	27.3834	27.4636	27.4503	27.5505	27.5705	27.6105	28.9239	28.0235	28.7193	28.2161	28.3885		2.12	27.9437	28.1697	27.5772	27.2295	27.0418	27.4569	27.4035	27.7506	28.3952	27.9304	27.6372	27.8505
2.16	27.4904	27.4503	27.4569	27.4369	27.5638	27.5972	27.5772	28.8711	28.0235	28.7721	28.3024	28.4945		2.16	27.937	28.2029	27.5905	27.2563	27.0284	27.4904	27.4503	27.7906	28.3686	28.0501	27.6439	27.8838
2.2	27.4436	27.4503	27.497	27.3901	27.5171	27.6039	27.5705	28.9041	28.1165	28.8183	28.309	28.4481		2.2	27.9903	28.2626	27.5638	27.2697	27.2362	27.4904	27.5705	27.7839	28.4349	28.0102	27.6372	27.9237
2.24	27.4703	27.497	27.5304	27.4503	27.5171	27.6372	27.6573	28.9173	28.1498	28.8051	28.2161	28.4018		2.24	28.0302	28.2692	27.5772	27.3031	27.3098	27.4837	27.6105	27.8971	28.4746	28.0102	27.6506	27.9237
2.28	27.5171	27.5638	27.497	27.4837	27.5705	27.7173	27.8106	29.0227	28.163	28.8513	28.2161	28.4812		2.28	28.0767	28.2891	27.6239	27.3232	27.3098	27.5304	27.5572	27.9437	28.607	28.0501	27.6773	27.9437
2.32	27.6839	27.5505	27.5238	27.4837	27.5238	27.8172	27.8572	29.0491	28.1697	28.8381	28.2427	28.5276		2.32	28.0169	28.3355	27.6239	27.3633	27.2897	27.6172	27.5638	27.8971	28.5077	28.1033	27.6839	27.957
2.4	27.6239	27.5037	27.5037	27.5037	27.6172	27.8172	27.8439	29.0556	28.1697	28.8381	28.3952	28.5606		2.4	28.09	28.309	27.6039	27.3968	27.2563	27.6506	27.6439	27.9237	28.554	28.1365	27.6706	28.0102
2.44	27.6839	27.5438	27.5905	27.5171	27.6973	27.7972	27.7706	29.1083	28.2161	28.8843	28.3421	28.607		2.44	28.1232	28.3289	27.6773	27.4235	27.2764	27.6172	27.6839	27.957	28.5474	28.1498	27.7639	28.0368
2.48	27.6706	27.5638	27.5638	27.5772	27.7106	27.7573	27.7506	29.1675	28.2294	28.8777	28.3355	28.673		2.48	28.1564	28.4812	27.6973	27.4703	27.3633	27.6439	27.8439	27.9237	28.5606	28.1763	27.7573	28.0634
2.52	27.7039	27.6506	27.5638	27.5905	27.6906	27.7972	27.8039	29.1741	28.2029	28.8909	28.3289	28.64		2.52	28.1896	28.4879	27.8039	27.4302	27.3633	27.7039	27.8106	27.977	28.5606	28.1896	27.7972	28.09
2.56	27.7173	27.6639	27.6239	27.6506	27.7106	27.7972	27.8772	29.2004	28.2493	28.9502	28.3488	28.6598		2.56	28.1962	28.4349	27.7639	27.4837	27.2964	27.7106	27.8039	27.8705	28.6334	28.163	27.7639	28.0767
2.6	27.7173	27.6573	27.6172	27.6639	27.7573	27.8039	27.8971	29.2333	28.2626	28.9964	28.4614	28.6797		2.6	28.1763	28.4349	27.8039	27.4436	27.2295	27.7239	27.8439	27.9104	28.7391	28.236	27.8039	28.07
2.64	27.7306	27.6773	27.6773	27.6639	27.7706	27.8305	27.9703	29.2464	28.2825	28.9964	28.4746	28.6863		2.64	28.1829	28.4084	27.8172	27.4436	27.3165	27.7239	27.8505	28.0169	28.7259	28.2029	27.7972	28.1298
2.68	27.6773	27.6706	27.7173	27.6906	27.7972	27.9237	28.0568	29.3187	28.3885	29.1346	28.4548	28.7259		2.68	28.2294	28.468	27.8572	27.5705	27.3299	27.7773	27.8638	28.0568	28.6995	28.4018	27.8505	28.1232
2.72	27.7839	27.6706	27.7906	27.7439	27.8239	27.9104	28.07	29.3713	28.3819	29.1807	28.4614	28.7985		2.72	28.2427	28.5077	27.8505	27.6372	27.3098	27.8239	27.8705	28.1365	28.6995	28.3355	28.0302	28.2161
2.76	27.7506	27.8039	27.7972	27.7506	27.8705	27.9703	28.0634	29.4106	28.468	29.2661	28.5276	28.9041		2.76	28.2493	28.5342	27.9038	27.7106	27.3299	27.8039	27.9637	28.1298	28.7457	28.362	27.977	28.1896
2.8	27.7506	27.8372	27.7906	27.8172	27.8705	27.957	28.1697	29.4238	28.4481	29.2727	28.607	28.8513		2.8	28.2825	28.6003	27.9304	27.6706	27.3767	27.8372	28.0036	28.1697	28.7919	28.3819	27.957	28.2029
2.84	27.8172	27.8772	27.7773	27.8372	27.8638	27.9903	28.2294	29.4238	28.4415	29.2727	28.5937	28.8447		2.84	28.4018	28.6532	27.9504	27.7039	27.3901	27.9104	27.9836	28.1298	28.8381	28.4481	27.9969	28.2692
2.88	27.8172	27.9171	27.8239	27.8971	27.9304	28.0302	28.2825	29.4435	28.4746	29.2399	28.5673	28.8513		2.88	28.362	28.6466	27.9637	27.7039	27.4168	27.9504	27.9836	28.2161	28.8315	28.4415	27.9969	28.3223
2.92	27.8705	27.9038	27.8172	27.937	27.8905	28.0036	28.2228	29.5484	28.4746	29.3056	28.5871	28.8579		2.92	28.3952	28.6797	27.9836	27.7106	27.4235	27.9304	27.9836	28.1165	28.9305	28.4349	27.9038	28.2825
2.96	27.9104	27.9171	27.8172	27.9637	27.9237	28.0302	28.236	29.5877	28.5805	29.3516	28.6202	28.8117		2.96	28.4283	28.673	27.9637	27.7106	27.4035	27.9836	28.0102	28.2228	28.9041	28.4216	27.957	28.4018
3	27.9038	27.9703	27.8305	27.9171	27.9504	28.1232	28.2758	29.5615	28.6003	29.3778	28.6466	28.937		3	28.521	28.673	27.9836	27.6906	27.477	27.9038	28.0368	28.2228	28.8975	28.521	27.9903	28.6268
3.04	27.9304	28.0036	27.8239	27.9237	27.9836	28.1564	28.2493	29.5549	28.6003	29.3384	28.6995	28.9832		3.04	28.4283	28.7457	27.9637	27.7573	27.4703	27.9304	28.07	28.3024	29.0161	28.4945	28.1033	28.5143
3.08	27.9171	27.9903	27.8905	27.9703	27.9504	28.1896	28.3686	29.6074	28.6202	29.3253	28.6929	29.0095		3.08	28.415	28.7061	27.977	27.7839	27.5572	28.0767	28.0634	28.3488	28.9436	28.4879	28.1033	28.4548
3.12	28.0833	28.07	27.8971	28.0568	27.8772	28.1962	28.3686	29.6205	28.6334	29.345	28.6995	29.0622		3.12	28.4879	28.7655	28.0235	27.8838	27.5505	28.0568	28.0767	28.3488	28.9041	28.468	28.2095	28.4084
3.16	28.09	28.0833	27.957	28.0169	27.9304	28.1829	28.3952	29.6401	28.7787	29.3581	28.7655	29.0227		3.16	28.5011	28.9634	28.0501	27.8772	27.5638	28.09	28.0833	28.362	28.9239	28.5937	28.1498	28.4548
3.2	28.1365	28.0966	28.0036	28.0368	28.1165	28.163	28.4283	29.6139	28.7391	29.4303	28.6863	29.0359		3.2	28.468	28.9239	28.0966	27.9703	27.5772	28.0833	28.0833	28.4283	28.9964	28.6003	28.1431	28.521
3.28	27.9903	28.0833	27.9637	28.0767	28.1498	28.1962	28.3952	29.6467	28.7655	29.45	28.7589	29.0293		3.28	28.4879	28.937	28.1298	27.957	27.5772	28.1298	28.09	28.3753	28.9436	28.6334	28.0966	28.5077
3.32	28.0767	28.1763	28.0036	28.1564	28.1165	28.2228	28.4018	29.6336	28.8051	29.5156	28.7259	29.0556		3.32	28.554	28.9766	28.0966	27.9637	27.5705	28.1829	28.1165	28.3488	29.0095	28.6202	28.163	28.468
3.36	28.0634	28.1498	28.0036	28.1697	28.1232	28.2626	28.5408	29.7449	28.8183	29.4959	28.8777	29.0622		3.36	28.521	28.97	28.1099	27.9504	27.6239	28.163	28.163	28.4018	29.0359	28.6598	28.1099	28.5077
3.4	28.0634	28.163	28.0434	28.2095	28.1697	28.2891	28.4812	29.7907	28.8315	29.5746	28.8909	29.1412		3.4	28.5606	28.9898	28.1033	27.9304	27.6706	28.1763	28.2029	28.4216	29.1938	28.6466	28.3289	28.5276
3.44	28.07	28.1697	28.0368	28.2029	28.1896	28.2626	28.4746	29.7776	28.8711	29.5877	28.9568	29.1675		3.44	28.6136	28.9634	28.1365	27.8971	27.6306	28.1365	28.2891	28.415	29.1281	28.6929	28.3289	28.521
3.48	28.1962	28.1962	28.0833	28.1829	28.1697	28.3024	28.4746	29.8234	28.8645	29.568	28.9239	29.2267		3.48	28.607	29.0293	28.2427	27.9969	27.6973	28.1431	28.2891	28.4614	29.1017	28.7721	28.2758	28.5342
3.52	28.3355	28.2758	28.0368	28.1829	28.1829	28.2825	28.5606	29.8626	28.9173	29.6336	28.8711	29.2136		3.52	28.6202	29.0425	28.2294	27.977	27.7373	28.1697	28.3488	28.4283	29.0754	28.8117	28.3421	28.521
3.56	28.2228	28.2692	28.1033	28.2095	28.1896	28.3554	28.5937	29.9606	28.9568	29.5222	28.937	29.2793		3.56	28.6598	29.082	28.2891	27.9437	27.7173	28.2161	28.3686	28.5342	29.0952	28.8447	28.3753	28.5342
3.6	28.1896	28.2891	28.0302	28.2559	28.1829	28.3488	28.6532	29.941	28.9568	29.6467	28.9173	29.2333		3.6	28.6334	29.1083	28.236	27.9637	27.7106	28.2228	28.4018	28.5143	29.1544	28.8579	28.4018	28.5077
3.64	28.2493	28.309	28.0833	28.2493	28.2029	28.3421	28.6929	30.0193	29.0425	29.6532	29.0029	29.2924		3.64	28.5805	29.1215	28.3024	27.9703	27.8172	28.2161	28.4614	28.5143	29.2464	28.9107	28.4349	28.4746
3.68	28.309	28.3421	28.0501	28.2825	28.2427	28.3156	28.8117	29.9802	29.0688	29.6663	29.0359	29.3056		3.68	28.6598	29.1281	28.2427	28.0833	27.8572	28.2228	28.4879	28.5342	29.2004	28.9107	28.4084	28.554
3.72	28.2957	28.3355	28.1033	28.236	28.2493	28.4084	28.7721	29.9606	29.0622	29.7056	29.0688	29.345		3.72	28.6797	29.1149	28.2161	28.0767	27.7706	28.2161	28.5474	28.6334	29.1938	28.9502	28.415	28.5805
3.76	28.3156	28.4216	28.1365	28.2161	28.1896	28.4349	28.8513	29.9606	29.082	29.7776	29.082	29.3384		3.76	28.7457	29.1741	28.2692	28.1431	27.7839	28.2161	28.4812	28.64	29.2859	28.9502	28.4216	28.6863
3.8	28.3488	28.4216	28.1165	28.2427	28.2758	28.4746	28.8249	29.941	29.1083	29.8757	29.082	29.3384		3.8	28.7721	29.1281	28.2957	28.1365	27.8172	28.2095	28.554	28.6136	29.2793	28.9173	28.468	28.6995
3.84	28.362	28.4481	28.1033	28.2758	28.2626	28.4746	28.8645	29.9606	29.1215	29.8299	29.1609	29.3384		3.84	28.8513	29.1807	28.3289	28.2095	27.8505	28.3421	28.554	28.6466	29.2924	29.0095	28.4548	28.7523
3.88	28.4216	28.4614	28.1099	28.3024	28.2957	28.5342	28.8645	30.0846	29.1609	29.8364	29.3713	29.2924		3.88	28.8381	29.1544	28.3355	28.2559	27.9237	28.3952	28.5673	28.6466	29.3778	28.9964	28.5143	28.9832
3.92	28.4746	28.4945	28.2095	28.5673	28.3289	28.4746	28.8843	30.1954	29.2267	29.8822	29.207	29.3384		3.92	28.8843	29.1938	28.4614	28.309	27.9703	28.4481	28.554	28.7193	29.4435	29.1215	28.5474	28.937
3.96	28.4746	28.5011	28.2692	28.5276	28.3289	28.5342	28.8711	30.2606	29.253	29.8691	29.3253	29.3778		3.96	28.937	29.2267	28.4481	28.2427	27.977	28.521	28.64	28.7457	29.4959	29.1609	28.6268	28.937
4	28.5342	28.4945	28.2891	28.5474	28.4349	28.5805	28.8909	30.1889	29.253	29.8757	29.1609	29.4041		4	28.8909	29.3056	28.4415	28.2626	28.0036	28.5077	28.6334	28.8777	29.5353	29.1609	28.64	28.97
4.08	28.5606	28.5805	28.2758	28.554	28.5077	28.7391	28.8909	30.2215	29.2661	29.9606	29.2661	29.4369		4.08	28.9502	29.3647	28.468	28.3952	28.2626	28.521	28.6532	28.9239	29.5484	29.1544	28.673	28.937
4.12	28.7259	28.5673	28.2957	28.5805	28.5011	28.6995	28.9041	30.2476	29.299	29.9279	29.2793	29.4894		4.12	28.9502	29.3516	28.5143	28.5011	28.1962	28.6202	28.64	28.8579	29.509	29.2004	28.6598	29.0029
4.16	28.7391	28.6334	28.3421	28.5673	28.521	28.6532	29.0029	30.2996	29.3056	29.941	29.3319	29.4828		4.16	29.0359	29.345	28.5937	28.3885	28.163	28.5937	28.8249	28.8711	29.4763	29.2333	28.5937	28.9766
4.2	28.7061	28.607	28.3753	28.5937	28.4945	28.6797	29.0029	30.3061	29.299	29.9671	29.299	29.5353		4.2	28.9898	29.3581	28.673	28.4018	28.1564	28.5937	28.8117	28.9107	29.4828	29.253	28.6136	28.9568
4.24	28.673	28.6466	28.4481	28.5871	28.4879	28.7259	28.9502	30.3452	29.3581	30.052	29.3056	29.6008		4.24	29.0425	29.3647	28.6268	28.4216	28.1033	28.5673	28.8447	28.8975	29.5615	29.2793	28.7391	28.9568
4.28	28.6995	28.7259	28.4746	28.6664	28.5739	28.8447	29.0688	30.4428	29.4238	30.1172	29.5025	29.7056		4.28	29.1149	29.4369	28.6598	28.468	28.1431	28.6136	28.9041	28.9634	29.5746	29.3121	28.8315	28.9766
4.32	28.7325	28.673	28.468	28.6797	28.5805	28.7985	29.1807	30.5078	29.4566	30.1172	29.4763	29.6794		4.32	29.1412	29.4369	28.6532	28.4481	28.1829	28.607	28.8513	28.9832	29.6532	29.345	28.7853	28.9832
4.36	28.8381	28.7589	28.4945	28.7853	28.6334	28.7919	29.1412	30.4363	29.6008	30.1107	29.4303	29.7841		4.36	29.1544	29.3581	28.7655	28.5077	28.2161	28.6202	28.9173	28.9568	29.699	29.345	28.8645	29.0161
4.4	28.8645	28.8117	28.5408	28.7853	28.607	28.7985	29.1412	30.5013	29.5746	30.1107	29.4435	29.8234		4.4	29.1478	29.3516	28.7853	28.5805	28.1564	28.7061	28.9832	29.0622	29.699	29.3253	28.9305	29.0754
4.44	28.8249	28.8117	28.5077	28.7853	28.64	28.7919	29.1675	30.5597	29.6336	30.1433	29.4697	29.771		4.44	29.1675	29.4828	28.7919	28.5408	28.1564	28.673	29.0095	29.0886	29.6467	29.345	29.0161	29.082
4.48	28.7787	28.8711	28.5408	28.7523	28.64	28.7259	29.2333	30.5467	29.6532	30.1694	29.5156	29.7056		4.48	29.2333	29.5484	28.7523	28.5474	28.1962	28.6929	28.9766	29.1215	29.6925	29.3975	28.9832	29.082
4.52	28.7655	28.8645	28.5871	28.7721	28.7061	28.8777	29.3516	30.5727	29.6074	30.2736	29.5418	29.7907		4.52	29.2201	29.5615	28.7985	28.6202	28.2228	28.673	28.9832	29.1478	29.7645	29.45	29.0491	29.082
4.56	28.8777	28.9041	28.5739	28.8315	28.7193	28.8513	29.3253	30.5987	29.6532	30.2671	29.5549	29.8168		4.56	29.2464	29.6467	28.8051	28.6598	28.236	28.673	29.0029	29.1346	29.7514	29.4238	29.0754	29.0491
4.6	28.937	28.9107	28.5937	28.8777	28.7325	28.8975	29.3253	30.6247	29.6925	30.2736	29.627	29.7841		4.6	29.2596	29.6532	28.8249	28.6466	28.3223	28.7787	29.0754	29.1741	29.8168	29.4566	29.082	29.0886
4.64	28.8909	28.9107	28.5143	28.9239	28.7127	29.0227	29.3778	30.6506	29.7449	30.3127	29.6139	29.771		4.64	29.2924	29.6598	28.8051	28.8381	28.3421	28.7853	29.0952	29.1938	29.8626	29.4566	29.1149	29.1412
4.68	28.9436	28.937	28.5342	28.97	28.6664	28.9964	29.4041	30.6377	29.7645	30.3061	29.6205	29.8495		4.68	29.3319	29.6794	28.8579	28.8975	28.4945	28.8183	29.1017	29.345	29.8887	29.509	29.1017	29.1807
4.72	28.9766	28.9634	28.5937	28.97	28.7193	29.0359	29.391	30.709	29.8168	30.3387	29.6598	29.8037		4.72	29.3713	29.6794	28.8447	28.9239	28.5077	28.7193	29.1346	29.3384	29.8887	29.5156	29.1478	29.207
4.76	28.9634	28.9766	28.6532	28.9898	28.7919	29.0293	29.3778	30.6766	29.843	30.3452	29.627	29.9018		4.76	29.4763	29.7187	28.9041	28.9305	28.5342	28.8183	29.0622	29.345	29.8757	29.4631	29.0886	29.2464
4.8	28.9107	28.9832	28.7193	29.0359	28.7787	29.0029	29.4106	30.6117	29.8691	30.4168	29.7645	29.9149		4.8	29.4631	29.7514	28.9173	28.8711	28.4614	28.7985	29.0227	29.391	29.8822	29.5353	29.1215	29.2201
4.84	28.8711	29.0425	28.7391	29.0227	28.7919	28.9107	29.4631	30.7544	29.9018	30.3452	29.7252	29.9671		4.84	29.4435	29.7121	28.97	28.8513	28.4349	28.8381	29.1938	29.345	29.843	29.627	29.1412	29.207
4.92	28.9239	29.0688	28.8513	29.0425	28.7457	28.9502	29.4566	30.7415	29.941	30.4038	29.7121	29.9475		4.92	29.4959	29.7645	28.9634	28.7919	28.4283	28.8975	29.207	29.3056	29.9867	29.5222	29.1346	29.1938
4.96	28.937	29.0227	28.8711	29.0491	28.8645	28.9568	29.5025	30.8192	29.8626	30.4038	29.7056	29.9345		4.96	29.5222	29.8495	28.937	28.7985	28.554	28.9173	29.2136	29.345	30.0324	29.6008	29.1215	29.299
5	28.9568	29.0491	28.7787	29.0886	28.9568	28.9502	29.5418	30.8063	29.954	30.4623	29.7187	29.9802		5	29.4763	29.8626	28.937	28.8315	28.4614	28.9502	29.3056	29.4303	30.0911	29.6467	29.1741	29.253
5.04	29.1017	29.082	28.8447	29.1149	28.9436	28.9964	29.6139	30.8452	29.9475	30.4948	29.7383	29.9867		5.04	29.4828	29.8626	28.937	28.8777	28.4415	28.9502	29.3581	29.345	30.0976	29.7056	29.1807	29.3253
5.08	29.0491	29.1675	28.8447	29.1281	28.9634	29.082	29.6205	30.9099	29.954	30.5273	29.7776	29.9475		5.08	29.4959	29.8887	28.9502	28.9173	28.521	28.9766	29.3384	29.3253	30.1107	29.6663	29.2399	29.3516
5.12	28.9898	29.1938	28.8645	29.1478	28.9436	29.1215	29.6139	30.9423	29.9867	30.5208	29.8037	29.9867		5.12	29.4828	29.9083	28.9634	28.9041	28.607	28.9898	29.2661	29.345	30.1302	29.8037	29.2727	29.3844
5.16	29.1346	29.2464	28.8711	29.1412	28.9239	29.1215	29.627	30.9099	29.9475	30.5208	29.8626	30.0585		5.16	29.5943	29.8953	28.9502	28.9568	28.64	29.0622	29.2793	29.3778	30.1302	29.7907	29.3253	29.4172
5.2	29.0622	29.2201	28.9239	29.2333	28.9832	29.1478	29.7972	30.9811	30.0259	30.5792	30.0063	30.0454		5.2	29.6008	30.0259	28.9964	29.0227	28.6995	29.0029	29.3056	29.509	30.1042	29.8168	29.3581	29.4435
5.24	29.0886	29.2727	28.8447	29.2859	28.97	29.1873	29.8103	30.9811	30.0259	30.6441	29.9802	30.0063		5.24	29.5746	29.9932	29.0556	29.1083	28.6136	29.0952	29.4763	29.5353	30.1042	29.8103	29.3647	29.4106
5.28	29.1807	29.2464	28.8315	29.2793	29.0491	29.2267	29.843	30.9811	30.0389	30.6636	29.9606	30.1759		5.28	29.6467	30.0128	29.1215	29.1281	28.6466	29.1017	29.3975	29.568	30.1563	29.8103	29.3581	29.4631
5.32	29.1544	29.2464	28.8117	29.3384	29.0227	29.2859	29.8168	31.1686	30.1759	30.7803	29.9149	30.1498		5.32	29.6925	30.065	29.082	29.1083	28.6334	29.1149	29.4106	29.5943	30.228	29.8364	29.3253	29.4238
5.36	29.2201	29.2727	28.8249	29.299	29.0622	29.2859	29.8037	31.1298	30.241	30.7739	29.9475	30.1172		5.36	29.6598	30.0128	29.0491	29.0754	28.6334	29.0293	29.4172	29.5746	30.2736	29.8757	29.3844	29.4631
5.4	29.253	29.2793	29.0491	29.299	29.0622	29.299	29.8037	31.1169	30.2541	30.7025	29.9867	30.1628		5.4	29.6532	29.9475	29.0359	29.1017	28.7655	29.0095	29.4369	29.6336	30.2606	29.8953	29.3647	29.5025
5.44	29.3121	29.3647	29.1215	29.3121	29.0754	29.3647	29.8757	31.0975	30.2801	30.8257	30.0063	30.1433		5.44	29.6598	29.9671	29.0754	29.0886	28.7325	29.0095	29.4894	29.6663	30.3452	29.8822	29.3319	29.5549
5.48	29.2004	29.391	28.9832	29.3516	29.0886	29.3647	29.843	31.104	30.2215	30.8322	30.1042	30.1172		5.48	29.6467	29.9932	29.1281	29.2859	28.7589	29.0688	29.4894	29.7514	30.2931	29.8495	29.4303	29.568
5.52	29.2136	29.391	28.9766	29.4763	29.2136	29.3713	29.9606	31.1363	30.2019	30.9617	30.1433	30.2085		5.52	29.627	30.1433	29.0952	29.2859	28.7787	29.0491	29.4697	29.6794	30.2606	29.9932	29.4369	29.5746
5.56	29.2793	29.4959	29.0556	29.4763	29.2399	29.3647	30.0259	31.1492	30.215	30.9164	30.0324	30.215		5.56	29.699	30.1042	29.1215	29.1807	28.7259	29.0491	29.45	29.6925	30.2801	29.9606	29.4566	29.4959
5.6	29.3187	29.4959	28.9964	29.4566	29.3121	29.3975	30.0128	31.1686	30.2345	30.9423	30.0715	30.2476		5.6	29.686	30.1042	29.1215	29.207	28.7523	29.2136	29.4959	29.6532	30.2736	29.9998	29.4435	29.6008
5.64	29.3187	29.5484	29.0161	29.4631	29.2464	29.4303	29.9345	31.2332	30.3582	30.9617	30.1433	30.2476		5.64	29.6794	30.0911	29.1807	29.1807	28.7721	29.1017	29.509	29.5877	30.2996	30.0389	29.45	29.5943
5.68	29.3384	29.5222	29.0425	29.4631	29.2661	29.4238	29.9736	31.2396	30.4168	30.9229	30.2085	30.2866		5.68	29.6925	30.1042	29.2399	29.1873	28.8117	29.2201	29.5418	29.6598	30.3127	30.0781	29.5287	29.6008
5.76	29.3581	29.509	29.0688	29.4959	29.253	29.4697	29.9345	31.2332	30.4103	30.9229	30.2085	30.2671		5.76	29.7252	30.1498	29.1938	29.1675	28.8447	29.2661	29.5943	29.6598	30.228	30.0585	29.5615	29.6205
5.8	29.4894	29.5287	29.1083	29.5877	29.2399	29.4828	29.9149	31.2848	30.4363	30.9682	30.215	30.1824		5.8	29.7252	30.1694	29.2201	29.2399	28.8381	29.3056	29.6663	29.686	30.2476	30.0324	29.5025	29.568
5.84	29.4303	29.6008	29.1017	29.6205	29.2267	29.4369	29.9475	31.2783	30.4363	31.007	30.1824	30.1759		5.84	29.7383	30.1368	29.2399	29.2201	28.8315	29.3844	29.7121	29.7776	30.2931	30.0781	29.5484	29.5943
5.88	29.4106	29.6401	29.1215	29.6336	29.253	29.4566	30.0585	31.2912	30.4298	31.007	30.1954	30.2801		5.88	29.8234	30.1563	29.2201	29.2201	28.8843	29.3844	29.758	29.8168	30.4298	30.1628	29.5549	29.627
5.92	29.4435	29.6401	29.1412	29.5877	29.3187	29.4172	30.065	31.2461	30.5273	30.9941	30.2085	30.3127		5.92	29.8103	30.2215	29.2333	29.2267	28.7919	29.391	29.7383	29.843	30.4038	30.1563	29.7514	29.6794
5.96	29.6336	29.7121	29.1412	29.6336	29.299	29.5156	30.065	31.2654	30.4623	31.0134	30.3192	30.3257		5.96	29.7907	30.1628	29.253	29.2661	28.8183	29.3647	29.7383	29.8691	30.4103	30.1628	29.7187	29.7449
6	29.6139	29.7645	29.1478	29.6794	29.299	29.4959	30.0846	31.3041	30.4493	31.0199	30.2541	30.4233		6	29.8037	30.2085	29.3253	29.3187	28.9041	29.3516	29.7449	29.941	30.4818	30.1498	29.7383	29.7449
6.04	29.5812	29.7056	29.2464	29.6598	29.3384	29.5353	30.0454	31.388	30.5403	31.091	30.3257	30.4233		6.04	29.856	30.228	29.3056	29.253	28.8843	29.3581	29.7318	29.941	30.5597	30.1628	29.8364	29.7121
6.08	29.4697	29.7449	29.3516	29.6794	29.391	29.509	30.0846	31.3686	30.5467	31.0458	30.3712	30.4038		6.08	29.8364	30.241	29.299	29.391	28.9173	29.3844	29.7383	29.9149	30.5662	30.1759	29.7645	29.6467
6.12	29.4894	29.7972	29.3056	29.7645	29.4435	29.5615	30.1433	31.4138	30.5403	31.104	30.3582	30.4428		6.12	29.8168	30.2476	29.3384	29.3581	28.9634	29.4303	29.7449	29.8364	30.6052	30.1954	29.8234	29.686
6.16	29.5877	29.7841	29.3319	29.758	29.4238	29.5549	30.1628	31.4138	30.5922	31.1427	30.4623	30.5143		6.16	29.8822	30.2801	29.345	29.391	28.9964	29.391	29.8103	29.9279	30.6441	30.3257	29.9083	29.7056
6.2	29.6467	29.758	29.2727	29.7383	29.4369	29.6205	30.1563	31.5361	30.5922	31.091	30.4883	30.5597		6.2	29.9214	30.2866	29.3778	29.45	29.0425	29.4369	29.7972	29.941	30.6441	30.3322	29.8626	29.771
6.24	29.6925	29.7645	29.2596	29.7383	29.3844	29.699	30.2476	31.4589	30.7609	31.175	30.4363	30.5467		6.24	29.9214	30.2671	29.3581	29.3844	28.9964	29.4697	29.9018	29.9671	30.6441	30.4363	29.843	29.7383
6.28	29.6598	29.8757	29.3516	29.7645	29.4566	29.6729	30.3842	31.4589	30.6247	31.188	30.4298	30.5662		6.28	29.9475	30.2606	29.3647	29.4369	29.0952	29.5287	29.8691	29.9867	30.6896	30.4298	29.8364	29.7776
6.32	29.6205	29.7841	29.2596	29.758	29.4566	29.7252	30.4038	31.5168	30.6636	31.1944	30.4883	30.5857		6.32	29.9149	30.2931	29.4172	29.5156	29.0886	29.4041	29.8495	29.941	30.6312	30.4298	29.8234	29.7383
6.36	29.627	29.8103	29.3056	29.7972	29.5418	29.7318	30.3127	31.4846	30.7025	31.2525	30.5143	30.4883		6.36	29.9932	30.3387	29.4041	29.6532	29.0556	29.4763	30.0389	30.0259	30.6441	30.4558	29.8364	29.8234
6.4	29.6401	29.8495	29.3253	29.8887	29.5812	29.7121	30.3061	31.4653	30.7544	31.2332	30.6506	30.5013		6.4	29.9214	30.3777	29.45	29.6532	29.0556	29.5222	29.9867	30.0781	30.6701	30.4493	29.8953	29.8299
6.44	29.6729	29.8757	29.3778	29.941	29.568	29.7449	30.2345	31.4138	30.722	31.188	30.6636	30.6247		6.44	29.9083	30.3842	29.4106	29.5746	29.1544	29.509	29.9606	30.1302	30.6766	30.4168	29.9214	29.8299
6.48	29.7645	29.8626	29.4172	29.954	29.5877	29.7318	30.2931	31.4009	30.7415	31.259	30.6441	30.6831		6.48	29.9606	30.3908	29.4106	29.5943	29.253	29.5549	29.9475	30.1302	30.7479	30.5208	29.954	29.843
6.52	29.7514	29.8887	29.4106	29.9345	29.5156	29.8495	30.3257	31.446	30.7609	31.3235	30.5987	30.7285		6.52	29.9867	30.3517	29.4238	29.5746	29.2201	29.6729	29.941	30.1368	30.7025	30.5727	29.9736	29.941
6.6	29.7187	29.9345	29.4763	29.954	29.5025	29.8234	30.3387	31.4975	30.8063	31.2719	30.6247	30.7933		6.6	29.9867	30.4298	29.4172	29.5877	29.1741	29.6663	29.8168	30.1498	30.7155	30.5662	30.0128	29.8887
6.64	29.7187	29.9149	29.5549	29.9606	29.509	29.7841	30.3387	31.5426	30.884	31.2332	30.6182	30.7544		6.64	29.941	30.3972	29.5222	29.686	29.1412	29.6401	29.8626	30.1237	30.7025	30.5338	30.0454	29.8887
6.68	29.7056	29.9475	29.4566	30.0324	29.6532	29.8364	30.4818	31.5619	30.9229	31.2977	30.6117	30.7674		6.68	29.9671	30.3842	29.5025	29.5615	29.2136	29.6401	29.9671	30.1563	30.7544	30.5403	29.9345	29.9214
6.72	29.6794	29.9932	29.509	30.065	29.6532	29.843	30.5273	31.549	30.884	31.3364	30.6182	30.7803		6.72	30.0911	30.4558	29.5287	29.5615	29.2661	29.6401	29.9867	30.1172	30.8905	30.5403	30.0389	29.941
6.76	29.758	30.0454	29.5222	30.0715	29.6336	29.8691	30.4818	31.5039	30.9099	31.2719	30.6377	30.7609		6.76	30.1172	30.4493	29.5156	29.6663	29.2464	29.7056	29.9802	30.2736	30.8192	30.5208	30.0259	30.0128
6.8	29.771	30.0128	29.5287	30.1368	29.6205	29.9214	30.5403	31.5619	30.9488	31.3364	30.7674	30.7933		6.8	30.1172	30.4623	29.5287	29.627	29.2596	29.7318	29.954	30.2215	30.8905	30.5857	30.0063	30.0846
6.84	29.7383	30.0128	29.6139	30.215	29.6205	29.9279	30.4818	31.5297	30.9488	31.3235	30.6896	30.8387		6.84	30.0781	30.4623	29.509	29.6794	29.082	29.7841	29.8757	30.228	30.9164	30.6182	30.0454	30.0715
6.88	29.8364	30.0259	29.6008	30.1042	29.7056	29.9475	30.5532	31.5941	30.9488	31.3686	30.7803	30.8257		6.88	30.0911	30.4103	29.5418	29.6925	29.299	29.7449	30.0715	30.4103	30.8192	30.6312	30.1237	30.0259
6.92	29.843	30.0781	29.5615	30.1368	29.6925	29.9998	30.6377	31.6198	30.9488	31.4331	30.7479	30.8516		6.92	30.0846	30.4818	29.6467	29.7776	29.3516	29.8037	30.0976	30.3322	30.9552	30.5922	30.0911	30.0259
6.96	29.9802	30.0976	29.5877	30.1433	29.7121	30.0389	30.5987	31.6134	30.9746	31.4395	30.8387	30.9034		6.96	30.2215	30.4428	29.6925	29.8234	29.2793	29.7841	30.1433	30.2866	30.9746	30.6312	30.1498	30.052
7	30.065	30.1042	29.6336	30.1824	29.7252	29.9671	30.5792	31.6069	31.0264	31.5297	30.7609	30.8711		7	30.2085	30.4883	29.6139	29.8103	29.3844	29.8364	30.1368	30.3322	30.9164	30.6701	30.1628	30.0846
7.04	30.0389	30.1237	29.6074	30.1694	29.699	29.9279	30.5597	31.6584	31.0134	31.4911	30.7285	30.897		7.04	30.1302	30.5662	29.6467	29.843	29.3844	29.8691	30.2345	30.3647	30.9746	30.6896	30.1954	30.1302
7.08	30.0324	30.1433	29.6663	30.1563	29.7187	29.9606	30.5273	31.6455	31.0134	31.4589	30.8063	30.9034		7.08	30.0976	30.4753	29.6532	29.758	29.4106	29.8626	30.215	30.3647	30.9293	30.7739	30.1824	30.1368
7.12	29.941	30.1824	29.5943	30.2345	29.7056	29.954	30.6247	31.6713	31.0134	31.4911	30.7998	30.9358		7.12	30.1563	30.5662	29.6663	29.7514	29.3975	29.9018	30.1954	30.3712	30.9941	30.7739	30.228	30.1433
7.16	29.9606	30.1889	29.5812	30.1954	29.7841	29.9475	30.5792	31.6455	31.0587	31.6069	30.8192	30.9746		7.16	30.1759	30.5792	29.6336	29.7645	29.3713	29.8495	30.1889	30.3842	30.9811	30.7868	30.1954	30.1433
7.2	29.9736	30.2085	29.6729	30.1824	29.7645	30.1628	30.6441	31.6584	31.0134	31.6584	30.8063	31.0264		7.2	30.1824	30.6117	29.627	29.8495	29.3713	29.8691	30.215	30.4818	31.007	30.7933	30.2019	30.2019
7.24	30.0193	30.241	29.7056	30.2019	29.7645	30.1368	30.6117	31.742	31.007	31.6455	30.9034	31.0717		7.24	30.1954	30.4428	29.6336	29.9018	29.4106	29.9018	30.2215	30.4623	31.007	30.7998	30.228	30.2541
7.28	30.052	30.228	29.699	30.228	29.8103	30.1824	30.6117	31.7548	30.9941	31.652	30.8711	31.0329		7.28	30.215	30.5403	29.6663	29.9606	29.4303	29.8757	30.2085	30.4688	30.9682	30.8711	30.1889	30.228
7.32	30.0846	30.2931	29.7318	30.2345	29.8168	30.1628	30.5857	31.7227	31.1234	31.6069	30.9358	31.0393		7.32	30.2736	30.5857	29.7383	29.8887	29.4631	29.8495	30.1824	30.4428	31.0005	30.8905	30.2931	30.3192
7.36	30.0781	30.3061	29.7776	30.241	29.8495	30.1889	30.6117	31.7869	31.1492	31.5812	30.897	31.1944		7.36	30.2996	30.5792	29.7514	29.954	29.4238	29.9083	30.2476	30.4753	30.9811	30.8646	30.3061	30.2866
7.44	30.0063	30.3192	29.771	30.241	29.8757	30.215	30.6441	31.8512	31.1815	31.6005	31.0199	31.2332		7.44	30.2606	30.696	29.7514	29.9149	29.4763	29.856	30.1368	30.4233	31.0134	30.8711	30.2801	30.2345
7.48	29.9998	30.2996	29.758	30.2931	29.9083	30.1824	30.7025	31.8191	31.2202	31.6069	31.0005	31.1363		7.48	30.2996	30.6831	29.758	29.9279	29.4894	30.0324	30.2215	30.4493	30.9941	30.9099	30.2606	30.2801
7.52	29.9932	30.3192	29.7514	30.3192	29.954	30.215	30.8063	31.8447	31.2332	31.6777	31.0005	31.1944		7.52	30.2996	30.709	29.771	29.941	29.5353	30.052	30.241	30.4363	30.9941	30.8775	30.3452	30.3192
7.56	30.065	30.3257	29.758	30.3387	29.9998	30.2476	30.8581	31.7869	31.2332	31.7034	31.007	31.2073		7.56	30.4298	30.735	29.6925	30.0585	29.5222	30.052	30.3257	30.4428	31.0329	30.9229	30.3257	30.3127
7.6	30.065	30.3192	29.7907	30.3387	29.9671	30.2345	30.7609	31.8704	31.2848	31.6005	31.0587	31.2138		7.6	30.3257	30.7285	29.8168	30.0585	29.568	30.0063	30.3387	30.4298	31.1169	31.007	30.3972	30.3192
7.64	30.0781	30.3387	29.7841	30.3777	29.941	30.1628	30.8192	31.9089	31.317	31.6327	31.0587	31.2461		7.64	30.3257	30.7155	29.7645	30.0128	29.5418	30.0193	30.3452	30.4948	31.1427	31.0458	30.3517	30.3322
7.68	30.0454	30.3972	29.941	30.4753	30.0846	30.2085	30.8063	31.941	31.2719	31.7098	31.0846	31.2202		7.68	30.3192	30.735	29.7645	30.0063	29.6008	30.0324	30.3647	30.5532	31.1815	31.0264	30.3192	30.3257
7.72	30.1954	30.3322	29.9083	30.4688	30.0715	30.2736	30.735	31.8319	31.3235	31.7227	31.1298	31.2267		7.72	30.3972	30.7415	29.8234	30.0585	29.6074	30.0063	30.3582	30.7609	31.2267	31.0652	30.3712	30.3452
7.76	30.2736	30.4753	29.9279	30.5273	30.1628	30.2866	30.8452	31.8768	31.3299	31.6906	31.0199	31.2461		7.76	30.3842	30.8192	29.8299	30.0781	29.6205	30.1889	30.3972	30.735	31.2073	31.0523	30.4558	30.3777
7.8	30.2606	30.4298	29.8953	30.5727	30.0389	30.2996	30.9358	31.8704	31.3493	31.7869	31.0587	31.3235		7.8	30.4298	30.7739	29.8168	30.052	29.6205	30.2345	30.2801	30.7025	31.1621	31.0781	30.4428	30.3257
7.84	30.241	30.3842	29.9932	30.6182	30.1042	30.3061	30.8775	31.8704	31.3557	31.8576	31.1557	31.3622		7.84	30.4298	30.7739	29.8495	30.0846	29.6139	30.2801	30.2736	30.709	31.2073	31.0846	30.4428	30.3908
7.88	30.3777	30.4233	29.941	30.4623	30.1042	30.2996	30.8257	31.9346	31.3493	31.8319	31.1815	31.3106		7.88	30.4233	30.7155	29.9214	30.1107	29.6467	30.2215	30.3387	30.7025	31.2009	31.0587	30.4493	30.3582
7.92	30.2671	30.4298	29.9736	30.6052	30.0911	30.4233	30.8711	31.8768	31.317	31.8126	31.1815	31.2977		7.92	30.4493	30.7609	29.8037	30.1237	29.6401	30.215	30.3257	30.696	31.2267	31.0523	30.3972	30.4103
7.96	30.2671	30.4363	29.9867	30.5597	30.1172	30.4103	30.9164	31.8897	31.4009	31.8961	31.1557	31.2912		7.96	30.4623	30.8192	29.856	30.1433	29.6925	30.1759	30.2476	30.696	31.1944	31.0523	30.4883	30.3582
8	30.2215	30.4948	29.8822	30.5987	30.1694	30.3908	30.9293	31.9346	31.3944	31.8704	31.2202	31.2912		8	30.4428	30.7933	29.843	30.228	29.699	30.1954	30.2801	30.6506	31.2267	31.0329	30.4493	30.3972
8.04	30.2085	30.4688	29.9475	30.5922	30.1759	30.4233	30.9293	32.0243	31.4911	31.8832	31.2267	31.2654		8.04	30.5013	30.7868	29.856	30.2996	29.7514	30.1237	30.3842	30.6312	31.3493	31.104	30.4233	30.4428
8.08	30.1954	30.5208	29.9867	30.6247	30.1759	30.4103	30.9099	32.082	31.5039	31.8768	31.2009	31.317		8.08	30.4623	30.7933	29.856	30.2345	29.7776	30.2085	30.3842	30.7868	31.317	31.091	30.4428	30.5208
8.12	30.3322	30.6182	30.0585	30.5857	30.1172	30.4038	30.9423	32.082	31.5039	31.8062	31.1686	31.317		8.12	30.5078	30.8192	29.8626	30.2476	29.7383	30.2085	30.4428	30.6247	31.3686	31.0717	30.4818	30.5013
8.16	30.3777	30.5727	30.0324	30.6052	30.1628	30.5078	30.9682	32.0692	31.5426	31.7998	31.1557	31.4202		8.16	30.4168	30.8516	29.9018	30.2736	29.6467	30.2345	30.4818	30.6896	31.3815	31.0781	30.5208	30.4623
8.2	30.4818	30.6117	30.0454	30.6182	30.1433	30.4298	30.9811	32.05	31.4975	31.8961	31.2848	31.4009		8.2	30.4883	30.8322	29.941	30.2019	29.6663	30.241	30.4883	30.6571	31.3299	31.0846	30.5208	30.4753
8.28	30.4493	30.5792	30.1107	30.6441	30.1368	30.4688	30.9164	32.0948	31.5039	31.9474	31.2654	31.3815		8.28	30.5403	30.8775	29.9279	30.2606	29.6467	30.228	30.3712	30.8387	31.388	31.1427	30.5792	30.4428
8.32	30.4948	30.5792	30.0389	30.6831	30.1368	30.4883	30.9423	32.0884	31.5361	31.9282	31.2396	31.4009		8.32	30.5208	30.8775	29.9475	30.3452	29.6925	30.2476	30.4168	30.8128	31.3686	31.1686	30.6117	30.5338
8.36	30.5467	30.5792	30.052	30.6701	30.1628	30.4428	30.9293	32.0756	31.5619	31.8832	31.4202	31.3751		8.36	30.5208	30.9746	29.9606	30.3647	29.771	30.2541	30.5078	30.8646	31.3235	31.1427	30.6312	30.6247
8.4	30.3842	30.6506	30.052	30.8063	30.1563	30.4688	31.0199	32.0628	31.5555	31.9731	31.3622	31.4589		8.4	30.5662	30.9034	29.941	30.3842	29.7776	30.2996	30.4948	30.8322	31.4073	31.2267	30.5922	30.6052
8.44	30.5143	30.6701	30.0454	30.8063	30.228	30.4428	31.0458	32.0307	31.5426	31.9602	31.2912	31.3557		8.44	30.5403	30.9099	29.9932	30.4233	29.7907	30.3257	30.5013	30.8711	31.4524	31.2332	30.6506	30.5922
8.48	30.5143	30.6896	30.065	30.7803	30.1889	30.4818	31.0717	32.0948	31.5876	31.9538	31.3428	31.4138		8.48	30.6247	30.897	29.9802	30.4103	29.7907	30.2541	30.4623	30.8387	31.4524	31.2461	30.6831	30.6182
8.52	30.4363	30.7025	30.065	30.7155	30.2019	30.5143	31.104	32.0692	31.6455	31.9859	31.4073	31.4202		8.52	30.6441	30.897	29.954	30.4168	29.8037	30.3387	30.5013	30.9423	31.446	31.2719	30.6701	30.6247
8.56	30.5273	30.7155	30.1107	30.7544	30.1954	30.5143	31.1104	32.1076	31.652	32.0051	31.3751	31.5297		8.56	30.6117	30.897	29.9932	30.3712	29.941	30.4038	30.5987	30.9293	31.5876	31.3686	30.7544	30.6766
8.6	30.5727	30.8257	30.1433	30.7674	30.2476	30.5987	31.104	32.1012	31.652	32.0948	31.3944	31.4846		8.6	30.6831	30.9164	30.0324	30.3582	29.8822	30.4168	30.6377	31.0005	31.5555	31.3815	30.722	30.6377
8.64	30.5857	30.8063	30.1759	30.8063	30.2801	30.5987	31.1169	32.1525	31.6648	32.0756	31.3944	31.4911		8.64	30.7025	30.9099	30.052	30.4233	29.8887	30.3712	30.6182	30.9617	31.5748	31.3815	30.722	30.5987
8.68	30.5922	30.8063	30.1824	30.8387	30.2801	30.696	31.1169	32.1909	31.7098	32.0436	31.4009	31.4911		8.68	30.7479	30.9229	30.1302	30.4363	29.941	30.3777	30.6052	31.0199	31.5812	31.3299	30.7739	30.6247
8.72	30.5467	30.8063	30.1889	30.8516	30.3061	30.6506	31.1298	32.2293	31.7355	32.0884	31.5104	31.4782		8.72	30.7155	30.9552	30.1302	30.4363	29.9083	30.4558	30.5338	30.9293	31.5683	31.3686	30.7998	30.6312
8.76	30.5662	30.8322	30.1759	30.884	30.3908	30.6506	31.1298	32.3188	31.7934	32.0564	31.5748	31.4718		8.76	30.7025	31.0781	30.1368	30.4623	29.941	30.4883	30.5338	30.9941	31.5619	31.4395	30.8192	30.696
8.8	30.6117	30.8128	30.2215	30.8711	30.3322	30.6377	31.1298	32.2804	31.8255	32.1268	31.549	31.4846		8.8	30.7025	31.0717	30.0846	30.4298	29.9475	30.4753	30.6052	31.0587	31.5297	31.4524	30.7998	30.7739
8.84	30.5792	30.7739	30.3127	30.7674	30.3582	30.6766	31.1427	32.3188	31.7934	32.114	31.5361	31.5104		8.84	30.7674	31.0523	30.1368	30.5208	29.954	30.4753	30.6701	31.2783	31.5683	31.4782	30.7544	30.7998
8.88	30.5857	30.8257	30.241	30.9229	30.3842	30.6701	31.1686	32.3444	31.7484	32.1589	31.5941	31.5619		8.88	30.7933	31.0458	30.0976	30.4623	29.9867	30.5403	30.7155	31.1621	31.5361	31.4395	30.7933	30.8387
8.92	30.6377	30.9488	30.2085	31.0523	30.3972	30.709	31.188	32.2932	31.7548	32.1653	31.5748	31.6069		8.92	30.8192	31.091	30.1172	30.4428	30.0193	30.5338	30.6896	31.104	31.5555	31.446	30.8775	30.8192
8.96	30.6182	30.8905	30.2019	31.0523	30.3517	30.6571	31.104	32.306	31.8961	32.2421	31.5876	31.5876		8.96	30.8775	31.0134	30.1302	30.4428	30.0585	30.5078	30.6571	31.0264	31.5555	31.4975	30.8905	30.8257
9	30.7479	30.9229	30.215	31.0134	30.4428	30.6247	31.104	32.2485	31.9153	32.1589	31.6005	31.5812		9	30.7739	31.0005	30.1954	30.5078	30.052	30.4948	30.6441	31.0587	31.7098	31.549	30.8646	30.8063
9.04	30.7285	30.9229	30.2345	31.0652	30.5662	30.709	31.175	32.2421	31.9602	32.1589	31.6391	31.5876		9.04	30.8322	31.0652	30.1889	30.5208	30.0454	30.4753	30.7285	31.0846	31.6906	31.549	30.8711	30.7998
9.12	30.7479	30.9164	30.3192	31.0717	30.5143	30.709	31.2783	32.3252	31.9474	32.1461	31.5426	31.5941		9.12	30.8322	31.1363	30.1824	30.5403	30.0585	30.5143	30.6571	31.1492	31.7805	31.549	30.8581	30.8905
9.16	30.6896	30.8322	30.2801	31.0587	30.4818	30.696	31.2138	32.3316	31.9538	32.2996	31.5426	31.6648		9.16	30.8646	31.1815	30.2019	30.5857	30.0324	30.4883	30.7415	31.0717	31.7612	31.5168	30.884	30.8646
9.2	30.722	30.9682	30.3712	31.0393	30.4948	30.7415	31.2332	32.4147	31.9538	32.3444	31.6198	31.652		9.2	30.9034	31.1169	30.241	30.6247	30.0911	30.5597	30.7674	31.0975	31.7548	31.6841	30.9164	30.8711
9.24	30.884	30.9682	30.4233	31.0587	30.5208	30.7739	31.2267	32.3763	31.9923	32.3635	31.6198	31.6584		9.24	30.8775	31.2461	30.2801	30.6052	30.0911	30.6312	30.7739	31.1104	31.7677	31.6777	30.9229	30.9358
9.28	30.9034	30.9682	30.3387	31.0523	30.4883	30.884	31.317	32.4147	32.0051	32.3891	31.5876	31.7484		9.28	30.9293	31.2654	30.2476	30.6377	30.0715	30.5987	30.7674	31.1363	31.7484	31.6841	30.9423	30.9552
9.32	30.8775	31.1169	30.3192	31.0781	30.5338	30.8646	31.3235	32.4083	32.0307	32.453	31.7034	31.7291		9.32	30.9293	31.2267	30.241	30.6701	30.1237	30.6571	30.8192	31.2009	31.8191	31.7163	30.9682	30.9552
9.36	30.8711	31.1363	30.3322	31.2461	30.6441	30.8192	31.2977	32.4721	32.0692	32.4913	31.8447	31.9089		9.36	30.9746	31.2009	30.3127	30.7868	30.1694	30.7479	30.7803	31.2332	31.8447	31.7034	30.9746	30.9099
9.4	30.8711	31.1492	30.4298	31.2202	30.6506	30.8128	31.3041	32.453	32.0756	32.4594	31.8961	31.9153		9.4	30.9358	31.2332	30.2541	30.8581	30.2476	30.696	30.9358	31.2332	31.8255	31.697	31.0134	30.9034
9.44	30.8387	31.1363	30.4688	31.2719	30.6312	30.8387	31.2719	32.5742	32.0884	32.4657	31.8832	31.9089		9.44	30.9617	31.188	30.3517	30.8387	30.2671	30.7609	30.8775	31.259	31.864	31.7098	31.0781	30.8905
9.48	30.8711	31.1298	30.5467	31.2396	30.6247	30.8711	31.3299	32.4977	32.1268	32.4849	31.8768	31.8832		9.48	30.9811	31.2202	30.3582	30.7609	30.2476	30.8257	30.8581	31.2654	31.9217	31.7355	31.0717	30.9358
9.52	30.8257	31.1427	30.4948	31.2138	30.6247	30.9099	31.3622	32.4913	32.1397	32.4657	31.7869	31.8897		9.52	30.9811	31.2396	30.3647	30.7674	30.2541	30.8775	30.9682	31.2202	31.8961	31.7548	31.0587	30.9552
9.56	30.8711	31.2138	30.4623	31.2267	30.6117	30.9488	31.3622	32.5232	32.1589	32.4785	31.8576	31.8768		9.56	31.0264	31.2719	30.4103	30.8192	30.3192	30.8581	30.9617	31.3106	31.864	31.7805	31.0652	31.0329
9.6	30.897	31.2138	30.4818	31.2202	30.6117	30.9617	31.4846	32.5296	32.1268	32.5487	31.8961	31.8447		9.6	31.0458	31.2719	30.4233	30.8128	30.3387	30.7998	30.8775	31.3106	31.9089	31.8126	31.0717	30.9746
9.64	30.9164	31.2654	30.6052	31.2912	30.6571	31.091	31.3815	32.4913	32.1268	32.4785	31.8832	31.9538		9.64	31.0717	31.2977	30.4363	30.8387	30.2996	30.8128	30.8646	31.2912	31.9089	31.8191	31.0846	30.9876
9.68	30.9488	31.2461	30.5662	31.3299	30.709	30.9941	31.3751	32.4913	32.0884	32.5678	31.8897	31.9602		9.68	31.104	31.2912	30.4558	30.897	30.2931	30.8646	30.8387	31.3815	31.9153	31.8062	31.2202	31.0523
9.72	30.9682	31.2525	30.5857	31.3493	30.735	31.0134	31.4653	32.4977	32.1525	32.5296	31.8897	31.9923		9.72	31.0781	31.2719	30.4363	30.9293	30.3452	30.8322	30.8646	31.5039	31.9217	31.8383	31.1944	31.0329
9.76	30.9617	31.2396	30.5792	31.317	30.7415	30.9941	31.4653	32.5615	32.2293	32.5104	31.864	32.0115		9.76	31.0587	31.2848	30.3452	30.9099	30.3257	30.897	30.897	31.4975	31.9474	31.8062	31.1621	31.104
9.8	31.0458	31.3299	30.6052	31.3299	30.7674	30.9682	31.4911	32.5104	32.2293	32.5742	31.9025	31.9859		9.8	31.0781	31.2977	30.3582	30.8711	30.3061	30.9164	30.9099	31.5297	31.9987	31.7934	31.175	31.091
9.84	31.0975	31.317	30.6247	31.3299	30.7803	31.0329	31.4589	32.5487	32.2357	32.6061	31.9217	32.0179		9.84	31.091	31.2267	30.4168	30.884	30.3061	30.8581	30.9746	31.549	32.0179	31.8255	31.1815	31.1815
9.92	31.091	31.3041	30.6312	31.2719	30.8581	31.0652	31.5233	32.6316	32.3188	32.6061	31.9666	32.0564		9.92	31.104	31.259	30.3517	30.8905	30.3257	30.9099	30.9941	31.4846	31.9666	31.8704	31.2525	31.0975
9.96	31.0652	31.2202	30.5987	31.3557	30.7803	31.0458	31.5168	32.6316	32.306	32.6125	31.9859	32.0436		9.96	31.0781	31.3299	30.4038	30.9358	30.3582	30.9552	30.9746	31.5233	32.0051	31.864	31.2654	31.2138
10	31.0199	31.2461	30.6377	31.3815	30.7933	31.1104	31.4846	32.6571	32.3571	32.5934	32.0564	32.0692		10	31.1169	31.2977	30.3842	31.0264	30.3192	30.9423	31.0134	31.5361	31.9538	31.8576	31.2332	31.259
10.04	31.1234	31.2396	30.6117	31.3299	30.7803	31.104	31.4718	32.6826	32.3124	32.7399	32.0179	32.05		10.04	31.1234	31.3299	30.4038	30.9811	30.3322	30.9552	30.9552	31.4911	32.0179	31.8768	31.1298	31.259
10.08	31.0781	31.3751	30.7544	31.388	30.8387	31.104	31.4846	32.7208	32.3508	32.6826	32.082	32.05		10.08	31.2073	31.3428	30.3777	30.9811	30.3842	30.9229	30.9876	31.5039	32.0307	31.8576	31.1169	31.2073
10.12	31.1234	31.3815	30.8257	31.4331	30.8322	31.1234	31.4782	32.7017	32.3955	32.689	31.9987	32.082		10.12	31.2009	31.4009	30.4233	31.007	30.4103	30.9164	31.0264	31.549	32.1461	31.9282	31.2332	31.1815
10.16	31.188	31.388	30.7674	31.4911	30.8387	31.1298	31.5812	32.7272	32.2932	32.6953	32.0372	32.082		10.16	31.1815	31.3944	30.5013	31.0458	30.4103	30.9811	30.9488	31.5748	32.1717	31.9666	31.2461	31.175
10.2	31.1104	31.4846	30.8711	31.5168	30.8711	31.2848	31.5426	32.689	32.421	32.689	32.1076	32.0756		10.2	31.1363	31.4266	30.5532	31.0134	30.4233	30.9552	31.0846	31.6391	32.2165	32.0243	31.2525	31.2202
10.24	31.2783	31.4718	30.8581	31.5233	30.9358	31.3106	31.5941	32.8927	32.4147	32.7208	32.0628	32.0756		10.24	31.2009	31.3944	30.4818	31.0652	30.4168	31.0587	30.9682	31.6713	32.1461	32.0372	31.3364	31.2783
10.28	31.2461	31.4911	30.8646	31.6134	30.9488	31.2848	31.5941	32.8354	32.3635	32.7399	32.1845	32.1012		10.28	31.2654	31.3944	30.4818	31.0523	30.4688	31.0846	31.1298	31.6648	32.2357	32.0628	31.4009	31.259
10.32	31.2912	31.4718	30.8646	31.6327	30.9746	31.2912	31.6777	32.8545	32.453	32.7017	32.1973	32.1268		10.32	31.1815	31.4589	30.5208	31.1234	30.4883	31.1104	31.0975	31.6391	32.2037	32.0436	31.4266	31.3622
10.36	31.2912	31.5297	30.8711	31.6069	30.9423	31.317	31.7291	32.8672	32.4657	32.759	32.274	32.1781		10.36	31.1815	31.4524	30.5532	31.1621	30.4688	31.1169	31.0652	31.6134	32.1332	32.0884	31.4975	31.3364
10.4	31.2848	31.4718	30.8192	31.6069	30.9552	31.3428	31.7741	32.8927	32.4849	32.7017	32.1589	32.1589		10.4	31.2783	31.3686	30.5727	31.2396	30.5143	31.0587	31.1169	31.6455	32.1717	32.0884	31.4718	31.2525
10.44	31.2138	31.3493	30.8452	31.6198	30.9682	31.3041	31.7355	32.8863	32.4913	32.759	32.1332	32.2357		10.44	31.3299	31.446	30.5727	31.1363	30.4753	31.0846	31.1169	31.6648	32.2165	32.1012	31.4395	31.259
10.48	31.2461	31.4202	30.8581	31.5683	30.9941	31.2912	31.7034	32.7654	32.4721	32.8163	32.2293	32.2165		10.48	31.3041	31.4653	30.5792	31.175	30.5727	31.1492	31.1557	31.7227	32.2548	32.1397	31.446	31.2461
10.52	31.2396	31.5168	30.8905	31.6906	30.9488	31.3106	31.6713	32.8863	32.5678	32.8291	32.2229	32.2548		10.52	31.3751	31.4331	30.6312	31.1686	30.5857	31.1363	31.1363	31.7741	32.3124	32.1397	31.3493	31.3299
10.56	31.2848	31.5619	30.884	31.6391	31.0005	31.317	31.6198	32.8291	32.5615	32.7909	32.1781	32.2229		10.56	31.3686	31.4653	30.5792	31.1686	30.5792	31.0781	31.1169	31.7869	32.3571	32.1525	31.3686	31.3686
10.6	31.259	31.5361	30.9423	31.6262	31.0846	31.3493	31.6584	32.9054	32.5806	32.8481	32.2165	32.2676		10.6	31.4073	31.549	30.5662	31.2267	30.6247	31.1104	31.1104	31.7998	32.3763	32.1845	31.4395	31.4331
10.64	31.2654	31.5361	30.9099	31.6777	31.1169	31.3493	31.697	32.9435	32.5997	32.8291	32.3316	32.2485		10.64	31.4266	31.5555	30.5467	31.2912	30.6441	31.0781	31.2009	31.8126	32.3891	32.1909	31.5104	31.4653
10.68	31.4653	31.6005	30.897	31.6906	31.0458	31.3364	31.7227	32.9054	32.5997	32.8354	32.2868	32.2996		10.68	31.4202	31.5233	30.5467	31.2719	30.6377	31.1298	31.104	31.7934	32.4019	32.2485	31.4975	31.4395
10.76	31.4395	31.6134	30.8775	31.7098	30.9682	31.3041	31.7163	32.8672	32.5934	32.8545	32.4019	32.3316		10.76	31.4395	31.5812	30.6571	31.259	30.6441	31.1363	31.1686	31.9217	32.4274	32.2357	31.5619	31.4202
10.8	31.3235	31.6584	30.9164	31.7098	30.9164	31.3622	31.7098	32.8927	32.6189	32.8672	32.4338	32.338		10.8	31.4589	31.5812	30.6441	31.317	30.6636	31.1621	31.2202	31.8576	32.3827	32.2229	31.5941	31.4266
10.84	31.3299	31.5876	30.9423	31.7034	31.0846	31.5039	31.7163	33.0134	32.6826	32.8672	32.4019	32.421		10.84	31.4718	31.5812	30.6506	31.3493	30.6831	31.2332	31.2977	31.8191	32.338	32.1973	31.4975	31.4653
10.88	31.3944	31.6005	31.007	31.7034	31.1621	31.4846	31.7291	33.0706	32.6762	32.9054	32.3891	32.3955		10.88	31.5233	31.6005	30.6441	31.2719	30.709	31.1944	31.3557	31.8512	32.338	32.2676	31.4718	31.4718
10.92	31.4524	31.6391	31.0652	31.7227	31.1492	31.4524	31.8255	33.0643	32.6826	32.9054	32.3571	32.453		10.92	31.4975	31.6327	30.6441	31.2977	30.7025	31.3041	31.2912	31.8512	32.4402	32.3188	31.4846	31.4782
10.96	31.4331	31.652	31.0523	31.6841	31.1169	31.4653	31.8255	33.0325	32.7017	33.0198	32.4402	32.4594		10.96	31.5104	31.5941	30.6831	31.3041	30.7155	31.2719	31.2009	32.0051	32.504	32.2932	31.5168	31.5619
11	31.5683	31.7548	31.0458	31.7677	31.1427	31.4589	31.9089	33.1024	32.7527	33.0325	32.4274	32.4657		11	31.5361	31.6134	30.7415	31.317	30.7609	31.3041	31.2332	31.9987	32.4274	32.2996	31.6262	31.5941
11.04	31.5941	31.8191	31.091	31.8447	31.2267	31.549	32.05	33.1404	32.7909	33.0198	32.5487	32.4913		11.04	31.6713	31.6906	30.8128	31.4331	30.8192	31.4202	31.2525	31.9795	32.4594	32.3955	31.6906	31.6005
11.08	31.6327	31.8319	31.0717	31.8768	31.2783	31.6069	32.0051	33.115	32.7718	33.115	32.5615	32.4785		11.08	31.6327	31.7355	30.8257	31.5619	30.8387	31.4782	31.3235	32.0628	32.4849	32.3827	31.7484	31.6134
11.12	31.6262	31.7998	31.1363	31.9089	31.2783	31.6841	31.9795	33.1785	32.8036	33.1848	32.5168	32.5104		11.12	31.6584	31.742	30.7803	31.4718	30.9423	31.549	31.388	32.114	32.4977	32.3955	31.7612	31.6777
11.16	31.5683	31.8062	31.188	31.9602	31.2461	31.6713	31.9282	33.1722	32.8291	33.1658	32.5168	32.5104		11.16	31.6777	31.8255	30.7609	31.4653	30.9423	31.5168	31.3364	32.1012	32.5232	32.4657	31.7612	31.6391
11.2	31.4911	31.7934	31.259	31.9474	31.3041	31.6327	32.05	33.2229	32.8863	33.1468	32.5551	32.4657		11.2	31.697	31.7741	30.7803	31.5619	30.9423	31.5361	31.3557	32.1012	32.7336	32.421	31.7548	31.6906
11.24	31.5941	31.8255	31.3493	31.9217	31.3235	31.7355	32.0115	33.2483	32.8736	33.1658	32.5487	32.4913		11.24	31.6841	31.7484	30.8387	31.5168	30.9099	31.4911	31.3235	32.0756	32.7017	32.4402	31.7934	31.7034
11.28	31.6391	31.8704	31.2719	32.0564	31.3364	31.6906	32.0179	33.1341	32.88	33.1531	32.5423	32.587		11.28	31.6648	31.7677	30.8775	31.4911	30.8581	31.4202	31.4782	32.0372	32.7208	32.3955	31.7677	31.7098
11.32	31.6069	31.8704	31.2525	32.0051	31.3686	31.697	32.0051	33.1595	32.8927	33.1722	32.5104	32.6061		11.32	31.6906	31.7034	30.8905	31.5104	30.884	31.5361	31.4202	32.0948	32.7081	32.4083	31.7805	31.7034
11.36	31.5876	31.9217	31.259	31.9795	31.3493	31.6713	31.8832	33.1785	32.9181	33.2166	32.7399	32.6125		11.36	31.6455	31.7677	30.8516	31.4718	30.9229	31.5361	31.3686	32.0884	32.6826	32.3508	31.8191	31.7227
11.4	31.7163	31.9282	31.2783	31.9282	31.3686	31.652	31.9346	33.1531	32.9499	33.2039	32.6507	32.6316		11.4	31.6648	31.7805	30.8322	31.4911	30.9293	31.5426	31.3235	32.0884	32.689	32.4019	31.7869	31.7163
11.44	31.6584	31.9089	31.2138	31.9602	31.4073	31.7034	31.9538	33.1785	32.9245	33.1912	32.7017	32.6189		11.44	31.7677	31.8319	30.8387	31.6069	30.9034	31.6262	31.388	32.1204	32.6571	32.5296	31.8512	31.7291
11.48	31.6391	31.9153	31.3235	32.1076	31.4331	31.6906	31.9346	33.2546	32.9562	33.2039	32.6507	32.7272		11.48	31.7612	31.8447	30.8646	31.5619	30.9876	31.6455	31.3622	32.1461	32.6125	32.5104	31.864	31.7677
11.52	31.8126	31.941	31.3622	32.1204	31.4009	31.7612	32.1012	33.3877	32.9626	33.2293	32.6826	32.6826		11.52	31.7612	31.9217	30.884	31.5683	31.0005	31.6391	31.4395	32.1845	32.6635	32.4977	31.8832	31.7548
11.6	31.7677	31.9346	31.3622	32.1397	31.4395	31.7805	32.0179	33.3053	32.9753	33.2863	32.6762	32.6507		11.6	31.6455	31.9795	30.9099	31.6069	31.0264	31.5426	31.3815	32.1397	32.6571	32.5104	31.8576	31.7484
11.64	31.8447	31.9666	31.4395	32.05	31.4718	31.8062	31.9987	33.3053	33.0071	33.2673	32.6507	32.7208		11.64	31.6648	31.9346	30.9099	31.6584	30.9941	31.6648	31.4782	32.1589	32.7081	32.4977	31.9089	31.7805
11.68	31.7677	31.9923	31.4009	32.1268	31.4653	31.7869	32.0051	33.28	33.0516	33.2546	32.6698	32.7144		11.68	31.7612	31.9089	30.9164	31.7098	31.0134	31.6262	31.4202	32.1781	32.7017	32.5168	31.864	31.7548
11.72	31.697	32.0307	31.3493	32.1525	31.5233	31.7998	32.0372	33.2926	33.0134	33.2673	32.7718	32.6826		11.72	31.7805	31.9666	30.8905	31.6648	31.0005	31.6391	31.4395	32.2293	32.8291	32.5104	31.8961	31.7612
11.76	31.7227	32.0307	31.3944	32.1653	31.5168	31.8319	32.1332	33.299	33.0007	33.2863	32.7527	32.6953		11.76	31.7612	31.9859	30.9099	31.6713	31.0458	31.6713	31.4718	32.2357	32.8672	32.6316	31.9025	31.8255
11.8	31.7612	32.0243	31.3751	32.114	31.549	31.8704	32.0243	33.3117	33.0643	33.3243	32.8672	32.759		11.8	31.8062	31.9666	30.9552	31.6648	31.1104	31.6069	31.4073	32.2676	32.759	32.6762	31.9025	31.7934
11.84	31.7934	32.0756	31.388	32.1845	31.5426	31.8897	32.0436	33.356	33.0706	33.3243	32.8736	32.7654		11.84	31.8383	31.9153	30.9229	31.7227	31.0846	31.6198	31.5233	32.274	32.81	32.6826	31.9602	31.8768
11.88	31.8576	32.0756	31.3815	32.1845	31.5683	31.8319	32.1845	33.337	33.096	33.356	32.7909	32.7781		11.88	31.9346	31.9217	30.9034	31.7677	31.0717	31.6713	31.5233	32.2612	32.8736	32.6635	31.9795	31.7934
11.92	31.8191	32.0307	31.388	32.2421	31.5555	31.8897	32.2037	33.337	33.0897	33.3813	32.8036	32.7781		11.92	31.941	31.9153	30.8775	31.7869	31.0846	31.7034	31.4911	32.306	32.9054	32.6698	32.0051	31.8319
11.96	31.8126	32.082	31.4395	32.274	31.6584	31.8319	32.2101	33.4256	33.1214	33.3433	32.81	32.8163		11.96	31.8704	31.9602	30.9617	31.8255	31.0587	31.7484	31.4782	32.2932	32.9372	32.6571	32.0372	31.9153
12	31.8383	32.1525	31.4009	32.3252	31.6005	31.8832	32.1973	33.3813	33.1214	33.3497	32.8291	32.8291		12	31.8832	31.9923	30.9876	31.8704	31.0329	31.7612	31.4138	32.3316	32.9181	32.7081	31.9923	31.9217
12.04	31.8832	32.1461	31.4524	32.3763	31.6134	31.9282	32.1909	33.4573	33.115	33.3687	32.8291	32.8863		12.04	31.9987	32.0243	31.0458	31.8576	31.1557	31.7484	31.4266	32.3699	32.9435	32.6571	32.0436	31.8961
12.08	31.9025	32.1717	31.4718	32.3571	31.6005	31.9923	32.1909	33.4067	33.1277	33.3623	32.81	32.7527		12.08	31.9731	32.0243	31.091	31.7869	31.1815	31.7869	31.446	32.3699	32.9245	32.6953	32.05	31.8191
12.12	31.9987	32.1909	31.4266	32.3124	31.6262	32.0115	32.1973	33.4383	33.1722	33.4256	32.7972	32.759		12.12	31.9795	32.0628	31.1234	31.7291	31.2073	31.7869	31.5812	32.3827	32.969	32.7081	31.9987	31.8191
12.16	31.9923	32.2293	31.4653	32.3316	31.6069	32.0307	32.3188	33.413	33.2166	33.4573	32.8163	32.8609		12.16	31.9346	32.0756	31.1686	31.7612	31.2202	31.7677	31.5941	32.4594	33.0643	32.7272	32.0948	31.9153
12.2	31.8961	32.2357	31.5104	32.4147	31.6198	31.9795	32.306	33.4446	33.2483	33.4763	32.8418	32.8418		12.2	31.9153	32.0628	31.1492	31.7741	31.2654	31.7934	31.5812	32.5104	33.1024	32.759	32.1525	31.9217
12.24	31.8768	32.2996	31.5104	32.4785	31.6777	32.0243	32.3316	33.5901	33.2229	33.3497	32.88	32.8481		12.24	31.941	32.1076	31.1621	31.8832	31.2654	31.6134	31.6391	32.4721	33.077	32.7654	32.1332	31.8704
12.28	31.8704	32.2421	31.5168	32.5168	31.6841	32.0372	32.3444	33.6028	33.2229	33.3813	32.9562	32.8036		12.28	31.9089	32.1332	31.2138	31.8897	31.3106	31.7548	31.652	32.4594	33.1214	32.7972	32.1204	31.9089
12.32	31.9666	32.338	31.549	32.4977	31.6584	32.0372	32.3316	33.5711	33.2293	33.4889	32.9562	32.8736		12.32	31.9153	32.1332	31.2138	31.8255	31.2332	31.8126	31.6648	32.5232	32.9817	32.7972	32.1717	31.9474
12.36	31.9731	32.2932	31.5683	32.453	31.6005	31.9795	32.306	33.5459	33.1468	33.5522	32.9753	32.88		12.36	31.9602	32.1397	31.2202	31.7805	31.3106	31.7998	31.7034	32.3571	32.969	32.7718	32.1909	31.8447
12.44	32.0436	32.3635	31.5941	32.4977	31.5812	32.05	32.306	33.5142	33.1975	33.5269	32.9562	32.8736		12.44	32.0051	32.1781	31.2009	31.8319	31.3299	31.8512	31.697	32.5359	33.077	32.7972	32.1909	31.941
12.48	32.0628	32.3635	31.5941	32.4083	31.6777	32.0948	32.2357	33.4953	33.261	33.5269	32.9817	32.9245		12.48	32.0243	32.1204	31.2396	31.864	31.317	31.8255	31.6841	32.5615	33.0452	32.7909	32.2101	32.082
12.52	32.0628	32.274	31.6455	32.3827	31.8383	32.1461	32.3124	33.5838	33.299	33.5775	32.9753	32.9499		12.52	32.0307	32.1397	31.1621	31.9025	31.3106	31.8191	31.6134	32.6061	33.0071	32.8227	32.2485	32.1076
12.56	32.0307	32.2293	31.6455	32.4083	31.8062	32.1268	32.274	33.5711	33.3877	33.5585	33.0007	33.0071		12.56	32.0372	32.1461	31.1815	31.9859	31.2848	31.8704	31.6584	32.5232	32.9944	32.8545	32.2548	32.0372
12.6	31.9666	32.2868	31.6648	32.3955	31.7998	32.1332	32.2229	33.5522	33.3687	33.5648	33.0071	33.0516		12.6	32.0436	32.0307	31.2073	32.0628	31.3235	31.9602	31.5683	32.4977	33.0516	32.8927	32.2165	32.0372
12.64	31.9346	32.3124	31.6584	32.4785	31.7934	32.1012	32.306	33.5332	33.3623	33.6217	33.0134	33.0325		12.64	32.0372	32.1397	31.1944	31.9217	31.3815	31.9474	31.6327	32.6571	33.0452	32.8545	32.2485	32.0884
12.68	32.0179	32.3188	31.6648	32.5104	31.7998	32.0628	32.338	33.5395	33.375	33.7417	33.0389	33.0452		12.68	32.05	32.1525	31.2009	31.9217	31.3299	31.9089	31.6713	32.6189	33.0198	32.8672	32.274	32.1909
12.72	32.0884	32.4721	31.6198	32.5296	31.7998	32.0372	32.3508	33.5459	33.4067	33.6343	33.077	33.1531		12.72	32.0756	32.1653	31.2461	31.9217	31.3493	31.9538	31.5619	32.6125	33.0833	32.969	32.306	32.0692
12.76	32.114	32.3699	31.6198	32.5296	31.8126	32.1717	32.3699	33.5395	33.4193	33.628	33.115	33.077		12.76	32.1076	32.2101	31.2654	31.9795	31.3493	31.9602	31.6713	32.5934	33.0833	32.8609	32.2676	32.0692
12.8	32.1909	32.3763	31.5941	32.587	31.9153	32.2229	32.3763	33.6722	33.413	33.647	33.0389	33.1087		12.8	32.0948	32.2421	31.2783	32.0115	31.4009	31.9666	31.6777	32.5678	33.115	32.8736	32.3508	32.1461
12.84	32.1397	32.3955	31.5619	32.5551	31.8576	32.1909	32.4338	33.647	33.4446	33.6659	33.0706	33.1277		12.84	32.0884	32.2612	31.2783	32.1525	31.3751	31.9282	31.6648	32.638	33.1024	32.9817	32.306	32.1397
12.88	32.1461	32.4338	31.5748	32.5615	31.8768	32.2037	32.4466	33.6028	33.432	33.6407	33.1024	33.1024		12.88	32.114	32.2485	31.2461	32.114	31.4009	32.082	31.6327	32.6316	33.2039	33.0389	32.3891	32.1525
12.92	32.1589	32.504	31.6069	32.5934	31.9089	32.2037	32.4721	33.6028	33.451	33.6533	33.1595	33.096		12.92	32.0564	32.2676	31.2396	32.0692	31.4653	32.0564	31.6584	32.6507	33.1277	33.0452	32.3827	32.1525
12.96	32.1717	32.5104	31.6713	32.5232	31.9282	32.2357	32.4721	33.5522	33.4256	33.6912	33.1531	33.1214		12.96	32.1525	32.2804	31.3106	32.0564	31.4975	32.1909	31.6584	32.7336	33.2229	33.0071	32.3508	32.1461
13	32.1525	32.5104	31.7291	32.5296	31.941	32.2037	32.4338	33.6659	33.4763	33.7606	33.1341	33.1277		13	32.1717	32.306	31.2912	32.0628	31.4975	32.1781	31.6262	32.7081	33.2229	32.969	32.3252	32.1525
13.04	32.2229	32.5359	31.7355	32.5615	31.9282	32.2165	32.4657	33.7165	33.5332	33.7165	33.1722	33.1087		13.04	32.1717	32.2676	31.3106	32.114	31.4782	32.1397	31.6455	32.7336	33.2419	32.9944	32.3699	32.2485
13.08	32.306	32.5806	31.7805	32.6252	31.9602	32.2676	32.4657	33.7859	33.6407	33.7417	33.2293	33.2483		13.08	32.2037	32.3444	31.3944	32.1525	31.4975	32.1973	31.7805	32.8418	33.2736	33.0643	32.4274	32.2676
13.12	32.3699	32.5296	31.8255	32.7208	31.9795	32.2996	32.4913	33.7859	33.7165	33.7291	33.3117	33.2736		13.12	32.1653	32.338	31.4009	32.1973	31.5748	32.2485	31.742	32.8354	33.1722	33.0897	32.4657	32.274
13.16	32.3763	32.587	31.8447	32.8354	31.9859	32.4083	32.5168	33.8048	33.6596	33.8364	33.337	33.2863		13.16	32.2357	32.4083	31.3428	32.2293	31.5683	32.2996	31.7227	32.8418	33.2419	33.1785	32.5742	32.2996
13.2	32.2612	32.6189	31.8126	32.7336	31.9987	32.4147	32.4721	33.7985	33.6217	33.7859	33.318	33.096		13.2	32.2932	32.3763	31.3493	32.2165	31.6069	32.2612	31.8062	32.8481	33.3117	33.1848	32.5296	32.3188
13.28	32.338	32.7527	31.8383	32.7781	32.0051	32.4913	32.5296	33.7606	33.7543	33.767	33.3053	33.2102		13.28	32.306	32.3891	31.3686	32.2421	31.6584	32.2293	31.8319	32.8609	33.3307	33.115	32.6571	32.3316
13.32	32.2804	32.638	31.9217	32.7654	31.9795	32.4019	32.5551	33.7859	33.6596	33.8364	33.3497	33.2736		13.32	32.338	32.3508	31.3751	32.1973	31.6327	32.2165	31.8768	32.8927	33.318	33.1087	32.6635	32.338
13.36	32.2996	32.6125	31.9217	32.7654	32.1076	32.4274	32.5487	33.8237	33.6659	33.8364	33.4256	33.2736		13.36	32.2996	32.338	31.2977	32.2101	31.697	32.2421	31.8704	32.8672	33.3053	33.115	32.638	32.3316
13.4	32.338	32.7463	31.9474	32.7781	32.1012	32.4147	32.5168	33.8427	33.6533	33.8616	33.4003	33.2673		13.4	32.3124	32.4402	31.388	32.2293	31.7291	32.2612	31.7998	32.8863	33.3813	33.1468	32.6316	32.3699
13.44	32.306	32.6953	31.8255	32.8418	32.05	32.4721	32.5615	33.8553	33.7228	33.8994	33.413	33.3623		13.44	32.3188	32.4274	31.4138	32.2485	31.7355	32.2996	31.9153	32.8672	33.4067	33.1722	32.5742	32.3955
13.48	32.338	32.6762	31.8768	32.9117	32.1268	32.4785	32.5359	33.8742	33.7291	33.9246	33.4003	33.356		13.48	32.3124	32.3827	31.4138	32.2357	31.7355	32.2868	31.864	32.8672	33.451	33.1848	32.5934	32.4083
13.52	32.3635	32.6953	31.9025	32.8927	32.2357	32.4977	32.5997	33.8111	33.7606	33.9183	33.3877	33.394		13.52	32.306	32.3571	31.3815	32.2485	31.7291	32.2612	31.8383	32.8927	33.3243	33.1658	32.5678	32.4657
13.56	32.3891	32.7144	31.941	32.88	32.1973	32.5168	32.6316	33.8427	33.7228	33.975	33.4636	33.3687		13.56	32.3699	32.4147	31.4395	32.3508	31.7163	32.306	31.9923	32.9499	33.3307	33.1214	32.6698	32.3955
13.6	32.4083	32.6762	31.9987	32.9245	32.2101	32.4402	32.7144	33.8048	33.7859	33.9624	33.4573	33.3877		13.6	32.3891	32.4019	31.4653	32.338	31.7869	32.3252	31.8961	32.9626	33.3053	33.3243	32.6252	32.421
13.64	32.4274	32.689	32.0051	32.9753	32.2868	32.4657	32.6826	33.8679	33.7922	34.0065	33.4889	33.3687		13.64	32.3699	32.3827	31.446	32.3763	31.7227	32.3699	31.8576	32.9181	33.4067	33.318	32.638	32.421
13.68	32.4338	32.6826	32.0115	32.969	32.2421	32.4274	32.6762	33.8679	33.767	34.0443	33.4826	33.3307		13.68	32.3699	32.3763	31.4782	32.3316	31.7291	32.2932	31.8255	32.9245	33.3813	33.3117	32.6316	32.4147
13.72	32.4274	32.7336	31.9923	32.969	32.2932	32.5678	32.689	33.8931	33.7859	34.038	33.5775	33.4446		13.72	32.3763	32.3763	31.5233	32.306	31.6906	32.338	31.8768	32.9117	33.3877	33.318	32.6507	32.4913
13.76	32.453	32.7336	32.0115	32.9562	32.3124	32.7081	32.6252	33.8742	33.7922	34.0443	33.5648	33.4636		13.76	32.3699	32.4083	31.5426	32.3571	31.7869	32.3699	31.8126	32.9944	33.432	33.356	32.7081	32.4466
13.8	32.4785	32.7718	32.1397	32.9817	32.338	32.5551	32.6189	33.8742	33.8237	34.0632	33.5585	33.451		13.8	32.3891	32.4466	31.4911	32.3891	31.8126	32.4147	31.8383	33.1087	33.4067	33.432	32.689	32.4274
13.84	32.4594	32.7845	32.1397	32.9817	32.3188	32.638	32.6125	33.8994	33.8237	34.0695	33.5522	33.5142		13.84	32.4147	32.453	31.5426	32.338	31.7934	32.338	31.8447	33.096	33.4953	33.4446	32.7208	32.4913
13.88	32.4594	32.7845	32.1653	33.0706	32.3891	32.6316	32.5742	33.9498	33.8174	34.1072	33.5648	33.5142		13.88	32.4019	32.4913	31.5748	32.3891	31.8447	32.3444	31.8897	33.0325	33.5079	33.5206	32.7081	32.4594
13.92	32.4849	32.7909	32.1525	33.0579	32.3444	32.638	32.5806	33.9939	33.8679	34.1009	33.6154	33.5522		13.92	32.421	32.4338	31.5812	32.3699	31.8383	32.3571	31.864	32.988	33.4256	33.4446	32.7527	32.5104
13.96	32.4849	32.7972	32.1653	33.0516	32.3635	32.6826	32.638	33.9624	33.9309	34.1198	33.5711	33.4826		13.96	32.4466	32.4913	31.4975	32.453	31.8447	32.3955	31.9282	33.0516	33.4573	33.451	32.7781	32.4594
14	32.5104	32.8291	32.2037	33.0389	32.3316	32.6762	32.6571	34.0632	33.9561	34.038	33.5585	33.4953		14	32.4274	32.4274	31.4911	32.4466	31.7998	32.3635	31.9025	33.115	33.6028	33.432	32.7909	32.5423
14.04	32.5487	32.9181	32.2229	33.0325	32.274	32.689	32.7463	34.0317	33.9498	34.0947	33.6407	33.5711		14.04	32.4274	32.3508	31.5168	32.3763	31.7998	32.4594	31.8897	33.0897	33.5838	33.4193	32.7909	32.5934
14.12	32.5487	32.88	32.2165	33.0643	32.3252	32.6826	32.8545	33.9939	34.0254	34.0821	33.6596	33.5648		14.12	32.4402	32.4019	31.5104	32.3891	31.9025	32.4913	31.9089	33.0833	33.6217	33.4699	32.7972	32.5806
14.16	32.5806	32.8672	32.2485	33.1024	32.3316	32.6698	32.7399	33.9876	33.975	34.1638	33.5838	33.5838		14.16	32.4274	32.3955	31.5555	32.4274	31.9346	32.5359	32.0307	33.1658	33.6091	33.5522	32.8354	32.6125
14.2	32.5997	32.8927	32.3188	33.096	32.421	32.7463	32.6953	33.9939	33.9876	34.1576	33.6154	33.5648		14.2	32.4402	32.4785	31.5683	32.5104	31.9153	32.4594	31.9795	33.1595	33.6217	33.5142	32.8672	32.6316
14.24	32.5934	32.9181	32.3252	33.096	32.4147	32.6953	32.689	33.9939	34.1198	34.2079	33.6786	33.5522		14.24	32.3635	32.4977	31.5876	32.4785	31.9474	32.504	32.1012	33.1531	33.5838	33.4763	32.7399	32.6571
14.28	32.587	32.8291	32.3571	33.0643	32.3699	32.689	32.6698	34.0254	34.1387	34.2079	33.6533	33.5142		14.28	32.4785	32.5104	31.5941	32.4913	31.9474	32.5232	32.1268	33.1658	33.5901	33.451	32.7527	32.6444
14.32	32.5806	32.9562	32.2996	33.0389	32.4147	32.7208	32.6189	34.0317	34.0506	34.2079	33.6407	33.4953		14.32	32.504	32.5104	31.549	32.4785	31.9217	32.6061	32.0884	33.1595	33.5838	33.4826	32.8418	32.5997
14.36	32.5934	32.9817	32.2548	33.0516	32.274	32.7845	32.6698	34.1513	34.0569	34.233	33.7038	33.5964		14.36	32.4977	32.5615	31.5361	32.4721	31.9089	32.6125	32.1012	33.1531	33.6407	33.4446	32.7972	32.7081
14.4	32.7718	32.9817	32.2357	33.1277	32.274	32.7909	32.8418	34.0947	34.0254	34.2393	33.7291	33.5711		14.4	32.5742	32.5296	31.5941	32.5423	31.9025	32.6698	32.1012	33.1912	33.6533	33.4826	32.8481	32.7399
14.44	32.7208	33.0071	32.2101	33.1658	32.3699	32.8418	32.8036	34.145	34.038	34.2518	33.748	33.5648		14.44	32.5615	32.6698	31.6391	32.5934	31.9602	32.5423	32.0564	33.2293	33.7796	33.5332	32.8481	32.759
14.48	32.8418	33.0579	32.2996	33.2419	32.3508	32.8672	32.8609	34.1764	34.0569	34.2833	33.7417	33.6091		14.48	32.5934	32.6507	31.7034	32.6125	31.9538	32.7399	32.1204	33.318	33.8111	33.4763	32.8736	32.81
14.52	32.8545	33.077	32.2932	33.2419	32.3891	32.9117	32.9944	34.189	34.1072	34.2581	33.7417	33.6596		14.52	32.6252	32.6252	31.7355	32.6953	31.8832	32.7081	32.1525	33.261	33.7165	33.5269	32.899	32.81
14.56	32.7336	33.1087	32.3635	33.261	32.453	32.9308	32.9117	34.1638	34.0821	34.3021	33.7606	33.6849		14.56	32.6826	32.638	31.697	32.6571	32.0436	32.7336	32.1397	33.2926	33.7417	33.5206	33.0007	32.8481
14.6	32.7081	33.096	32.4019	33.2229	32.5104	32.899	32.9372	34.1701	34.0758	34.3586	33.7985	33.6596		14.6	32.6698	32.6507	31.7098	32.7399	32.0564	32.7399	32.1717	33.299	33.8174	33.5585	33.0007	32.8291
14.64	32.7081	33.077	32.338	33.2293	32.421	32.8672	32.8736	34.189	34.1072	34.3524	33.849	33.6849		14.64	32.6571	32.8036	31.7227	32.6953	32.0692	32.7845	32.1076	33.3877	33.9435	33.6217	32.988	32.7144
14.68	32.7909	33.0516	32.3571	33.3433	32.4721	32.9117	32.8736	34.189	34.1638	34.3775	33.8805	33.6722		14.68	32.6698	32.6826	31.697	32.7654	32.0692	32.7272	32.1332	33.356	33.9561	33.7228	33.0325	32.6635
14.72	32.8418	33.0897	32.2932	33.3243	32.5232	32.9308	32.9308	34.2267	34.1827	34.3837	33.8805	33.6975		14.72	32.689	32.6826	31.7034	32.7272	32.1397	32.7718	32.1204	33.356	33.83	33.7228	33.0134	32.7909
14.76	32.8163	33.096	32.3763	33.3243	32.5296	32.88	32.988	34.277	34.2079	34.4339	33.8931	33.7165		14.76	32.7081	32.7017	31.7805	32.7399	32.1781	32.7718	32.1204	33.2863	33.7796	33.7038	33.0071	32.9117
14.8	32.8545	33.1404	32.3508	33.375	32.5168	32.8863	32.9181	34.3335	34.1701	34.4402	33.8048	33.7101		14.8	32.7336	32.6698	31.7612	32.7336	32.1653	32.7654	32.1076	33.299	33.8805	33.6975	33.0389	32.8609
14.84	32.8291	33.1404	32.3891	33.3687	32.7845	32.899	32.8609	34.3147	34.2267	34.4339	33.8237	33.8868		14.84	32.8036	32.6826	31.7163	32.7399	32.1525	32.8354	32.1909	33.4193	33.9309	33.6722	33.0643	32.8354
14.88	32.8736	33.1722	32.3699	33.3623	32.759	32.9117	32.8927	34.3335	34.2393	34.39	33.8174	33.8616		14.88	32.8227	32.689	31.6584	32.7336	32.1589	32.7654	32.2229	33.3813	33.8994	33.7165	33.1087	32.8736
14.96	32.8481	33.1785	32.3891	33.3053	32.6698	32.9817	32.8736	34.3649	34.2393	34.3712	33.8237	33.8427		14.96	32.8418	32.7463	31.7291	32.7463	32.2293	32.8227	32.1973	33.4446	34.038	33.7165	33.0833	32.8545
15	32.88	33.1595	32.4338	33.318	32.5742	32.9817	32.8863	34.3524	34.2518	34.3649	33.83	33.9435		15	32.81	32.759	31.7291	32.7781	32.2165	32.759	32.1973	33.4573	34.0317	33.7228	33.1595	32.8481
15.04	32.8291	33.1024	32.453	33.4067	32.6635	33.0516	32.9308	34.3335	34.2016	34.4214	33.8427	33.912		15.04	32.8481	32.7718	31.7869	32.7845	32.1461	32.7781	32.1845	33.4699	34.0695	33.7101	33.1341	32.7336
15.08	32.9181	33.2102	32.4402	33.413	32.5742	33.0706	32.9499	34.4088	34.2267	34.4339	33.9309	33.8742		15.08	32.8418	32.8354	31.864	32.7399	32.1332	32.8227	32.2421	33.4826	33.9687	33.7101	33.1468	32.8736
15.12	32.9308	33.2293	32.5232	33.4256	32.6189	33.0325	32.9626	34.4026	34.2456	34.5719	33.9183	33.7733		15.12	32.8227	32.8481	31.8576	32.7336	32.1781	32.8672	32.274	33.4763	33.9561	33.6786	33.1912	32.9117
15.16	32.8863	33.3307	32.5296	33.4446	32.6635	33.0389	32.9435	34.39	34.2204	34.4026	33.9246	33.8616		15.16	32.8672	32.8863	31.8832	32.7718	32.1589	32.9245	32.2485	33.4763	33.9498	33.7101	33.1722	32.88
15.2	32.9435	33.2673	32.5232	33.4383	32.7845	33.0516	32.9372	34.4151	34.2267	34.4214	33.9561	33.8931		15.2	32.88	32.8609	31.8832	32.8927	32.2101	32.899	32.274	33.4826	33.9435	33.7543	33.1531	32.9435
15.24	32.9372	33.3307	32.5359	33.5142	32.7527	32.9054	33.0262	34.4277	34.3147	34.4716	33.9183	33.8427		15.24	32.899	32.8418	31.9474	32.8927	32.3316	32.9562	32.274	33.5332	33.9939	33.8174	33.2229	32.9562
15.28	32.9562	33.3497	32.5104	33.5395	32.7463	32.9944	33.0198	34.4339	34.3147	34.5343	33.9309	33.8742		15.28	32.899	32.88	31.9217	32.9117	32.306	32.9372	32.3508	33.5585	34.0191	33.8364	33.2039	32.9181
15.32	32.9817	33.3307	32.4913	33.5775	32.7081	33.0389	33.0579	34.4841	34.3084	34.5406	34.0317	33.8427		15.32	32.8927	32.88	31.9089	32.9626	32.3252	32.8927	32.3124	33.5711	34.1135	33.849	33.2039	32.9181
15.36	32.9308	33.318	32.5806	33.5332	32.7909	33.0516	33.0007	34.4967	34.2644	34.5092	33.9939	33.8616		15.36	32.899	32.8863	31.8897	32.9817	32.3252	32.9435	32.2932	33.6849	34.2204	33.83	33.2483	32.9817
15.4	32.9435	33.2926	32.5615	33.4953	32.8036	33.1024	33.0007	34.5155	34.2895	34.5907	34.0128	33.9372		15.4	32.9181	32.8927	31.9987	33.1214	32.3252	32.9372	32.3508	33.6343	34.2204	33.7985	33.2863	32.9817
15.44	32.988	33.3433	32.5742	33.5838	32.7718	33.115	32.9753	34.5343	34.321	34.622	34.0002	33.8742		15.44	32.9245	32.9117	32.0372	33.0516	32.3188	32.969	32.3891	33.6091	34.1827	33.8237	33.2483	33.0007
15.48	33.0071	33.356	32.5742	33.5522	32.7781	33.096	33.0389	34.5029	34.3021	34.6157	34.0002	33.8868		15.48	32.9245	33.0007	32.0564	33.0007	32.338	32.9753	32.3763	33.6343	34.189	33.8048	33.2736	33.0007
15.52	33.0516	33.3813	32.5551	33.5648	32.8291	33.115	33.0452	34.5092	34.321	34.6533	34.0254	33.9939		15.52	32.9499	32.9817	32.0115	32.9626	32.2485	33.0516	32.3699	33.6407	34.1198	33.8616	33.3117	32.9626
15.56	33.0452	33.3877	32.5997	33.5901	32.8609	33.1214	33.0198	34.4904	34.3649	34.6658	34.0065	33.9435		15.56	32.969	32.9817	31.9795	33.0262	32.338	33.0134	32.3635	33.7228	34.1009	33.8364	33.261	33.077
15.6	33.0389	33.413	32.6125	33.5711	32.7909	33.2039	33.0452	34.4904	34.3586	34.6784	34.0317	33.9624		15.6	32.969	32.9562	31.9987	32.9944	32.4019	33.0516	32.3763	33.7417	34.0506	33.8931	33.28	33.0897
15.64	33.077	33.4193	32.5551	33.6028	32.899	33.1785	33.1912	34.5092	34.39	34.7159	34.0821	33.9624		15.64	32.9753	32.9944	32.0436	32.9245	32.4274	33.0389	32.3763	33.6596	34.1513	33.8994	33.261	33.1024
15.68	33.077	33.4699	32.5806	33.5711	32.8863	33.1722	33.1785	34.5531	34.4904	34.791	34.1576	33.9939		15.68	32.9435	33.0071	32.1076	33.115	32.453	33.0134	32.3188	33.6596	34.1576	33.9876	33.2736	33.1024
15.72	33.1087	33.413	32.7208	33.5838	33.0007	33.2229	33.096	34.5092	34.5092	34.6909	34.0632	34.0065		15.72	32.9626	33.0134	32.0948	33.0516	32.3827	33.0198	32.2357	33.767	34.1764	33.9813	33.3433	33.1468
15.8	33.1531	33.4256	32.6571	33.5585	32.9308	33.1912	33.0071	34.4967	34.5406	34.6971	34.0695	34.0191		15.8	33.0262	33.0579	32.082	33.077	32.3699	33.0134	32.2293	33.83	34.1576	33.9876	33.3243	33.1341
15.84	33.1404	33.4953	32.6698	33.628	32.8481	33.2293	33.0134	34.5468	34.5531	34.7347	34.1324	34.0317		15.84	33.0516	33.0389	32.0948	33.0389	32.4147	32.969	32.2357	33.7985	34.233	33.9876	33.3307	33.1214
15.88	33.1214	33.4889	32.7144	33.6343	32.8609	33.2229	33.0262	34.5844	34.5468	34.6846	34.2079	34.038		15.88	33.0389	33.0134	32.114	33.0833	32.4849	32.988	32.2421	33.7543	34.2267	33.9939	33.4383	33.0833
15.92	33.0452	33.5332	32.6953	33.6722	32.8736	33.28	33.1531	34.6283	34.4653	34.7535	34.2079	34.038		15.92	33.0833	33.1468	32.1076	33.115	32.4594	32.988	32.2676	33.767	34.2707	34.0191	33.4573	33.1214
15.96	33.2293	33.5206	32.7208	33.7165	32.8036	33.2863	33.1912	34.4465	34.5969	34.8535	34.1953	34.0695		15.96	33.0833	33.1277	32.1332	33.096	32.4402	32.9944	32.3444	33.7859	34.2707	34.0254	33.4256	33.1722
16	33.3433	33.5459	32.689	33.7543	32.9117	33.2926	33.1912	34.6784	34.6095	34.816	34.3021	34.0883		16	33.0897	33.077	32.1204	33.0262	32.4019	33.0134	32.3635	33.748	34.3147	34.0002	33.4699	33.1785
16.04	33.3307	33.394	32.6444	33.7543	32.9054	33.299	33.2229	34.6971	34.6095	34.816	34.2707	34.0632		16.04	33.1087	33.0325	32.1461	33.0389	32.5104	33.0897	32.4338	33.7733	34.2895	34.038	33.5079	33.1658
16.08	33.2736	33.4699	32.8354	33.6975	32.8863	33.3053	33.1912	34.6721	34.5656	34.8223	34.2644	34.0632		16.08	33.1722	33.1722	32.1204	33.1341	32.504	33.1277	32.4147	33.8364	34.2456	34.0443	33.4889	33.1404
16.12	33.28	33.4636	32.8227	33.7606	32.9181	33.3053	33.2419	34.6846	34.5531	34.8035	34.2895	34.1135		16.12	33.1341	33.1468	32.1589	33.1785	32.504	33.1595	32.4147	33.7796	34.2393	34.0443	33.5395	33.1341
16.16	33.3497	33.5142	32.8545	33.7228	32.9181	33.299	33.2229	34.6345	34.6283	34.7847	34.2895	34.145		16.16	33.1087	33.1404	32.1973	33.1912	32.4849	33.1975	32.3891	33.83	34.3272	34.0947	33.5522	33.115
16.2	33.1975	33.5648	32.81	33.7543	32.9372	33.3433	33.2229	34.6095	34.5907	34.8035	34.321	34.1576		16.2	33.1595	33.1341	32.1973	33.1595	32.5423	33.2419	32.4147	33.8237	34.3272	34.1135	33.5079	33.2673
16.24	33.2102	33.5775	32.8163	33.7733	32.9499	33.3497	33.2293	34.6658	34.6157	34.7847	34.2581	34.1827		16.24	33.2166	33.1595	32.1781	33.2039	32.4785	33.1531	32.5104	33.8931	34.3524	34.0883	33.4699	33.2736
16.28	33.2736	33.5711	32.8927	33.7543	32.9435	33.4193	33.1595	34.6909	34.6533	34.7597	34.2958	34.1764		16.28	33.2229	33.1658	32.1845	33.2102	32.4721	33.1277	32.453	33.8742	34.4151	34.1135	33.4889	33.2166
16.32	33.2926	33.5838	32.7781	33.7733	32.9499	33.4193	33.1975	34.6909	34.7097	34.8035	34.3084	34.145		16.32	33.2166	33.1785	32.1717	33.2229	32.504	33.1404	32.5615	33.9561	34.4151	34.1072	33.451	33.2356
16.36	33.3623	33.6028	32.8418	33.8427	32.9499	33.4573	33.2356	34.6909	34.7284	34.841	34.3398	34.145		16.36	33.2483	33.1848	32.1653	33.261	32.5232	33.1912	32.4721	33.9939	34.3712	34.189	33.5079	33.2673
16.4	33.3687	33.6407	32.9562	33.8111	32.9499	33.5142	33.2293	34.7347	34.7097	34.841	34.2895	34.1135		16.4	33.2483	33.2166	32.2548	33.2166	32.5359	33.2039	32.453	33.9624	34.3586	34.1198	33.4953	33.3117
16.44	33.3623	33.5901	32.9117	33.849	32.9562	33.4889	33.1658	34.7722	34.6846	34.8473	34.277	34.145		16.44	33.2293	33.2293	32.274	33.28	32.5806	33.1722	32.4594	33.9687	34.4904	34.2141	33.5648	33.3497
16.48	33.3497	33.7228	32.9626	33.8994	33.1341	33.4826	33.2039	34.7597	34.7034	34.8598	34.277	34.2079		16.48	33.2736	33.2546	32.2421	33.2102	32.638	33.2102	32.504	34.0191	34.5092	34.145	33.5142	33.3433
16.52	33.3813	33.7417	32.9562	33.8805	33.115	33.4573	33.2166	34.791	34.7284	34.8535	34.3712	34.2016		16.52	33.3117	33.2863	32.2165	33.2102	32.6252	33.2736	32.4913	33.9372	34.4716	34.145	33.6028	33.3623
16.56	33.356	33.7291	33.0071	33.9246	33.1785	33.432	33.3307	34.7722	34.6971	35.0159	34.3021	34.2518		16.56	33.3433	33.375	32.1781	33.2546	32.6635	33.3243	32.3955	33.975	34.4841	34.1513	33.5269	33.3433
16.64	33.3687	33.5964	32.9308	33.8553	33.1087	33.4636	33.4003	34.7222	34.7472	34.8223	34.3272	34.2958		16.64	33.299	33.3243	32.1845	33.2102	32.6762	33.3497	32.4338	34.0758	34.4277	34.189	33.6154	33.4003
16.68	33.356	33.6596	32.988	33.8427	33.096	33.4573	33.3813	34.7597	34.7034	34.816	34.3524	34.3021		16.68	33.2736	33.3497	32.274	33.1912	32.7144	33.3307	32.4147	34.0947	34.4402	34.2079	33.6659	33.4446
16.72	33.3433	33.7228	32.9308	33.83	33.1722	33.4699	33.337	34.8473	34.766	34.8285	34.3649	34.3524		16.72	33.2483	33.2926	32.2612	33.2419	32.7718	33.2736	32.3955	34.0506	34.5406	34.2204	33.628	33.413
16.76	33.375	33.7543	32.9626	33.8679	33.2166	33.4889	33.4256	34.8285	34.816	34.8723	34.3837	34.3461		16.76	33.299	33.299	32.2676	33.2736	32.7781	33.451	32.421	34.0506	34.528	34.2267	33.6786	33.4193
16.8	33.432	33.7291	32.9753	33.8931	33.2166	33.4953	33.394	34.7972	34.8098	34.9098	34.4277	34.3524		16.8	33.3243	33.3117	32.274	33.3307	32.7781	33.394	32.5104	34.038	34.5092	34.2581	33.6596	33.413
16.84	33.4636	33.7228	32.9308	33.9183	33.2039	33.5459	33.3877	34.8473	34.7972	34.9535	34.4402	34.3712		16.84	33.337	33.3307	32.2612	33.3433	32.7081	33.3813	32.5742	34.0254	34.4904	34.2644	33.6722	33.3813
16.88	33.5269	33.7985	32.9626	33.9309	33.1848	33.5332	33.394	34.841	34.816	34.9597	34.4339	34.39		16.88	33.3687	33.375	32.274	33.3497	32.6762	33.4003	32.4721	34.038	34.5092	34.2644	33.6722	33.3813
16.92	33.337	33.7606	33.0262	33.9372	33.1595	33.5459	33.3307	34.8035	34.8035	34.966	34.4465	34.3775		16.92	33.3813	33.3243	32.306	33.3053	32.6698	33.3623	32.4785	34.0695	34.5531	34.2393	33.6849	33.375
16.96	33.4889	33.7543	33.115	33.9309	33.1277	33.5964	33.4067	34.891	34.9098	35.0159	34.528	34.39		16.96	33.4573	33.432	32.3124	33.413	32.759	33.413	32.5104	34.0695	34.5468	34.3021	33.8427	33.375
17	33.5016	33.7859	33.0897	33.9498	33.1722	33.5711	33.5332	34.8598	34.8785	35.0097	34.4967	34.4026		17	33.432	33.4573	32.3316	33.4067	32.7845	33.4067	32.5104	34.0065	34.4778	34.3084	33.7796	33.4003
17.04	33.4826	33.7859	33.0643	33.9624	33.1404	33.6091	33.6217	34.8785	34.8848	34.991	34.5594	34.4339		17.04	33.4889	33.4193	32.4083	33.3813	32.7781	33.4446	32.4785	34.0443	34.4967	34.3335	33.748	33.394
17.08	33.5016	33.7796	33.0198	33.9939	33.1341	33.628	33.4953	34.8848	34.941	35.0783	34.5531	34.4528		17.08	33.432	33.4256	32.4785	33.413	32.7845	33.4446	32.453	34.0569	34.5343	34.3084	33.7606	33.4446
17.12	33.4953	33.8364	33.0833	33.9813	33.2166	33.6154	33.5269	34.8848	34.8973	35.0721	34.5844	34.4277		17.12	33.432	33.4573	32.5296	33.4446	32.8163	33.4953	32.504	34.1324	34.5594	34.3147	33.767	33.4573
17.16	33.5964	33.8742	33.1404	33.9876	33.2483	33.6217	33.4763	34.8848	34.8973	35.0222	34.5907	34.3963		17.16	33.4193	33.4193	32.4913	33.4446	32.8227	33.4889	32.504	34.1764	34.5406	34.3963	33.748	33.4573
17.2	33.5522	33.8427	33.1214	34.0695	33.28	33.628	33.4889	34.916	34.9035	35.0409	34.5406	34.4528		17.2	33.4573	33.4446	32.5104	33.413	32.7909	33.5016	32.5742	34.1387	34.5844	34.4277	33.7165	33.5269
17.24	33.6343	33.8364	33.1468	34.1135	33.2863	33.628	33.4763	34.9098	34.866	35.097	34.5844	34.4653		17.24	33.5079	33.394	32.4849	33.394	32.8609	33.451	32.5423	34.1764	34.5844	34.3963	33.7038	33.5142
17.28	33.5838	33.8427	33.1214	34.1701	33.2673	33.6722	33.4826	34.9285	34.916	35.0034	34.6784	34.4841		17.28	33.4636	33.413	32.4402	33.4573	32.8672	33.4826	32.5997	34.277	34.7034	34.4026	33.83	33.5016
17.32	33.628	33.8616	33.1277	34.145	33.261	33.6722	33.4699	34.9285	34.9285	35.0846	34.6533	34.4841		17.32	33.4636	33.413	32.4402	33.5079	32.9245	33.5142	32.5934	34.2079	34.6784	34.3712	33.8237	33.5079
17.36	33.6407	33.8931	33.1087	34.1198	33.318	33.7165	33.4636	34.9972	34.9285	35.1033	34.6533	34.4716		17.36	33.4826	33.4699	32.4466	33.5332	32.8036	33.5206	32.5232	34.2079	34.6533	34.4967	33.8427	33.4383
17.4	33.6849	33.9561	33.115	34.1513	33.3813	33.7985	33.432	34.9472	34.9285	35.122	34.6596	34.4339		17.4	33.4573	33.5079	32.4785	33.5206	32.8418	33.5775	32.4849	34.2895	34.622	34.5092	33.8616	33.4763
17.44	33.6912	33.9876	33.096	34.2267	33.3623	33.7796	33.4067	34.9098	34.9847	35.1282	34.6533	34.4339		17.44	33.4636	33.4383	32.4721	33.5775	32.8927	33.5395	32.5232	34.2958	34.6721	34.4716	33.8553	33.5142
17.52	33.6659	33.9561	33.2102	34.1764	33.3813	33.7354	33.4003	35.0222	34.966	35.0721	34.6471	34.4841		17.52	33.4636	33.4699	32.4913	33.5648	32.9054	33.4889	32.5423	34.2958	34.6784	34.459	33.8427	33.5332
17.56	33.6659	33.9876	33.2166	34.1701	33.4763	33.7985	33.4383	34.9972	34.9597	35.0846	34.7347	34.4904		17.56	33.451	33.4446	32.5168	33.647	32.8545	33.5838	32.5678	34.2518	34.7097	34.4716	33.8742	33.5206
17.6	33.6722	34.0002	33.261	34.1827	33.4826	33.7985	33.5585	35.0097	35.0159	35.1843	34.791	34.5468		17.6	33.4826	33.451	32.5359	33.6217	32.88	33.5775	32.5551	34.2644	34.6846	34.4214	33.9246	33.6343
17.64	33.6659	34.0065	33.2736	34.1764	33.4636	33.8111	33.4953	35.0409	35.0908	35.1656	34.6784	34.4465		17.64	33.5142	33.451	32.5359	33.7228	32.88	33.5269	32.5359	34.3084	34.7284	34.4402	33.8427	33.6154
17.68	33.6975	33.9939	33.2546	34.2016	33.4699	33.767	33.5838	35.0596	35.1157	35.1719	34.7597	34.5406		17.68	33.5395	33.451	32.5423	33.7101	32.8291	33.6091	32.6189	34.3712	34.7722	34.4214	33.8048	33.5648
17.72	33.6912	34.0443	33.2229	34.277	33.4573	33.8174	33.5711	35.0409	35.1095	35.2217	34.8098	34.5343		17.72	33.5585	33.5332	32.5487	33.647	32.9181	33.748	32.7144	34.4214	34.7847	34.4841	33.7291	33.4953
17.76	33.7038	34.0254	33.2546	34.277	33.3433	33.83	33.5711	35.0284	35.0596	35.2653	34.841	34.5406		17.76	33.5964	33.5459	32.5104	33.628	32.9117	33.7165	32.6826	34.4151	34.6846	34.5343	33.8616	33.5269
17.8	33.6849	34.1072	33.2546	34.277	33.432	33.8931	33.5395	35.0409	35.1033	35.2467	34.841	34.528		17.8	33.6596	33.5332	32.453	33.628	32.9372	33.6659	32.8036	34.4088	34.7972	34.5343	33.9372	33.5459
17.84	33.7165	34.0443	33.2293	34.3147	33.4446	33.8994	33.6091	35.0846	35.1407	35.2591	34.8035	34.7535		17.84	33.6028	33.5269	32.4594	33.5395	32.9944	33.647	32.81	34.3335	34.8723	34.5029	33.9309	33.5522
17.88	33.6722	34.0883	33.2229	34.3021	33.4383	33.8742	33.6091	35.0409	35.1157	35.2217	34.8348	34.6658		17.88	33.6154	33.5016	32.4657	33.5711	33.0134	33.6154	32.6698	34.3335	34.8723	34.5217	33.9687	33.5395
17.92	33.7985	34.0695	33.2736	34.2958	33.4763	33.8994	33.6154	35.0658	35.1157	35.1781	34.8785	34.6784		17.92	33.5901	33.5206	32.4849	33.7101	32.988	33.647	32.7845	34.3147	34.791	34.5782	33.9624	33.5964
17.96	33.7859	34.0632	33.299	34.2958	33.5775	33.8553	33.6912	35.0846	35.1532	35.2217	34.891	34.6596		17.96	33.6154	33.5332	32.5232	33.6975	33.0198	33.6786	32.759	34.4026	34.7847	34.5343	34.0569	33.628
18	33.6849	34.1009	33.3243	34.3712	33.5269	33.8805	33.6912	35.0159	35.1781	35.3027	34.8598	34.7472		18	33.647	33.5459	32.5423	33.7417	33.0262	33.6722	32.6953	34.4465	34.766	34.5594	34.0758	33.6028
18.04	33.6975	34.1009	33.28	34.3335	33.5901	33.9183	33.7101	35.203	35.1781	35.2903	34.9348	34.7785		18.04	33.7101	33.5269	32.5551	33.6912	33.0643	33.6722	32.8291	34.4402	34.8285	34.622	33.9939	33.5964
18.08	33.7354	34.1387	33.3053	34.3586	33.5775	33.975	33.6975	35.1906	35.1719	35.284	34.941	34.7535		18.08	33.7796	33.4953	32.5551	33.6533	33.0643	33.6596	32.7336	34.4967	34.9285	34.6283	34.0065	33.6154
18.12	33.7606	34.1324	33.3687	34.4088	33.5964	33.9687	33.6912	35.1843	35.1968	35.34	34.9098	34.7472		18.12	33.7101	33.5079	32.5104	33.7165	33.0007	33.6849	32.7272	34.5343	34.9285	34.6721	34.038	33.6659
18.16	33.8111	34.1198	33.3497	34.3837	33.5711	33.8994	33.7165	35.1843	35.203	35.34	34.9223	34.766		18.16	33.7101	33.4889	32.5487	33.7038	33.0516	33.6786	32.7399	34.5406	34.9035	34.6596	34.0254	33.6722
18.2	33.83	34.0758	33.2926	34.4339	33.6154	33.8742	33.7291	35.1656	35.1843	35.3836	34.941	34.7409		18.2	33.7417	33.5585	32.5678	33.7101	33.0579	33.6596	32.7017	34.5844	34.8848	34.6784	34.0254	33.6849
18.24	33.7922	34.145	33.3687	34.4277	33.5838	33.8805	33.7796	35.2467	35.2467	35.3898	34.9098	34.7722		18.24	33.7291	33.5648	32.5742	33.7922	33.0198	33.767	32.6826	34.5719	34.8973	34.5907	34.0758	33.7038
18.28	33.7733	34.1764	33.3053	34.4214	33.5522	33.9435	33.748	35.2467	35.2155	35.3836	34.8785	34.766		18.28	33.849	33.6154	32.6189	33.8111	33.1087	33.8111	32.6571	34.5406	34.9035	34.6784	34.0758	33.7417
18.32	33.8364	34.1513	33.3243	34.3649	33.5648	33.9561	33.7101	35.2529	35.2529	35.3027	35.0222	34.7159		18.32	33.7985	33.6091	32.6252	33.7101	33.1087	33.7606	32.689	34.5343	34.8473	34.6721	34.0947	33.7922
18.4	33.8616	34.1701	33.3117	34.4151	33.5079	33.9372	33.7543	35.2467	35.2778	35.3712	34.9785	34.7034		18.4	33.7985	33.6217	32.6189	33.6786	33.1531	33.7985	32.7017	34.5594	35.1157	34.6909	34.0569	33.8174
18.44	33.8679	34.1701	33.318	34.3084	33.6217	33.9372	33.7417	35.2155	35.2653	35.4085	34.9348	34.7722		18.44	33.8174	33.6722	32.6507	33.6975	33.1468	33.8427	32.9562	34.5844	35.0596	34.6971	34.1387	33.8364
18.48	33.8364	34.189	33.432	34.3963	33.6154	33.9498	33.7543	35.2467	35.2404	35.4209	34.891	34.7472		18.48	33.83	33.6849	32.6635	33.748	33.1468	33.8364	32.8672	34.5217	35.0097	34.6721	34.1701	33.8364
18.52	33.8427	34.233	33.4003	34.39	33.6407	33.9561	33.7606	35.2591	35.2342	35.3836	34.9098	34.7535		18.52	33.83	33.6786	32.7399	33.8237	33.1024	33.8237	32.8863	34.5844	35.0346	34.6784	34.189	33.767
18.56	33.8427	34.233	33.3687	34.4716	33.6912	33.9057	33.7291	35.3027	35.2467	35.4396	35.0222	34.7034		18.56	33.8111	33.6849	32.5806	33.9498	33.0516	33.849	32.969	34.5907	34.9847	34.6784	34.1387	33.83
18.6	33.8048	34.2456	33.3687	34.4778	33.6596	33.9687	33.6722	35.2653	35.3027	35.4645	35.0222	34.7722		18.6	33.8174	33.6533	32.5997	33.9183	33.1404	33.8364	32.9372	34.622	34.966	34.6971	34.1387	33.7543
18.64	33.8868	34.277	33.3497	34.4841	33.6786	33.9939	33.6217	35.2529	35.3525	35.4272	35.0471	34.7472		18.64	33.8237	33.7038	32.6252	33.9246	33.1658	33.8742	32.8036	34.6095	34.9785	34.7409	34.1513	33.8111
18.68	33.8679	34.3649	33.413	34.4904	33.6533	34.1513	33.628	35.1843	35.3774	35.4147	35.0658	34.791		18.68	33.767	33.7038	32.638	33.9309	33.2166	33.8616	32.7718	34.6408	34.991	34.7034	34.2204	33.83
18.72	33.9687	34.277	33.394	34.5531	33.6028	34.0317	33.8048	35.2217	35.2778	35.4458	35.0284	34.8598		18.72	33.7796	33.7228	32.759	33.8805	33.1848	33.83	32.7781	34.6032	35.0097	34.7535	34.2016	33.8174
18.76	33.9561	34.2581	33.3813	34.5656	33.7291	34.0254	33.8427	35.284	35.2778	35.5266	35.0097	34.841		18.76	33.8111	33.7417	32.7399	33.8994	33.1722	33.8679	32.81	34.6283	35.0409	34.791	34.2267	33.8111
18.8	34.0254	34.2644	33.4256	34.5782	33.748	34.0443	33.767	35.3152	35.3027	35.5639	35.0346	34.841		18.8	33.8174	33.7291	32.6571	33.9687	33.2039	33.9561	32.8036	34.6471	35.0222	34.791	34.2707	33.7859
18.84	33.9309	34.2707	33.4446	34.528	33.767	34.0632	33.7922	35.3152	35.3214	35.5887	35.0284	34.8785		18.84	33.8679	33.7228	32.6953	34.0191	33.2293	33.9183	32.8227	34.6721	35.0159	34.7972	34.2958	33.7796
18.88	33.9372	34.2833	33.4889	34.5029	33.7354	34.1513	33.7859	35.3214	35.3649	35.595	35.0783	34.8348		18.88	33.8679	33.6912	32.7463	33.9309	33.2293	33.9309	32.7845	34.6533	35.0097	34.8535	34.3335	33.7922
18.92	33.9939	34.3084	33.4573	34.5907	33.7354	34.1953	33.83	35.3152	35.3712	35.5763	35.0908	34.8473		18.92	33.849	33.7291	32.7208	33.8679	33.2546	33.849	32.81	34.6032	34.991	34.8723	34.2895	33.83
18.96	33.9813	34.3335	33.413	34.5907	33.7165	34.189	33.7922	35.3587	35.4085	35.5515	35.0596	34.8598		18.96	33.83	33.748	32.6635	33.9309	33.2546	33.8048	32.8545	34.5969	35.0034	34.9098	34.2707	33.8868
19	33.9687	34.3021	33.4193	34.5844	33.7165	34.1513	33.6786	35.3649	35.4147	35.5328	35.1033	34.8973		19	33.849	33.7859	32.7017	33.9309	33.299	33.8868	32.8036	34.5907	35.0284	34.866	34.2707	33.9057
19.04	33.9939	34.3586	33.4573	34.5907	33.7354	34.1638	33.748	35.34	35.452	35.5204	35.0783	34.9098		19.04	33.8805	33.767	32.7208	33.9372	33.2293	33.8931	32.8291	34.7034	34.941	34.8973	34.2581	33.912
19.08	34.0632	34.2958	33.4573	34.6032	33.7417	34.1387	33.7228	35.3525	35.4831	35.5391	35.1095	34.9535		19.08	33.8742	33.7796	32.7972	34.0128	33.28	34.0065	32.9308	34.7347	34.9722	34.9098	34.2644	33.9435
19.12	34.0443	34.277	33.451	34.6471	33.8048	34.1827	33.767	35.3961	35.4769	35.5639	35.0783	34.966		19.12	33.8931	33.7606	32.7845	33.9813	33.2673	34.0443	32.8609	34.7097	35.0284	34.8785	34.233	33.912
19.16	34.0254	34.321	33.4383	34.6095	33.8111	34.1827	33.7733	35.3836	35.4272	35.5453	35.0721	34.9285		19.16	33.9057	33.7606	32.7144	33.9561	33.2863	34.0128	32.8672	34.6971	35.1843	34.916	34.2456	33.9876
19.2	34.0002	34.3712	33.4636	34.622	33.7606	34.2393	33.7606	35.3898	35.3836	35.5577	35.0596	34.941		19.2	33.8994	33.767	32.759	34.0128	33.299	34.0506	32.9499	34.7472	35.1532	34.9348	34.2518	34.0695
19.28	33.9876	34.39	33.5079	34.6157	33.8111	34.2204	33.8111	35.3587	35.3961	35.5577	35.1157	34.8785		19.28	33.912	33.7985	32.7463	34.0695	33.3243	34.0128	32.899	34.7535	35.0596	34.891	34.321	34.0191
19.32	33.9876	34.3524	33.5079	34.5969	33.8174	34.2456	33.8174	35.3836	35.4334	35.5825	35.1532	34.9098		19.32	33.8427	33.8364	32.7527	34.0317	33.432	34.0632	32.88	34.7535	35.0409	34.916	34.39	33.9624
19.36	33.9876	34.3963	33.5585	34.622	33.8805	34.2393	33.7985	35.3587	35.4334	35.5701	35.1407	34.9098		19.36	33.8111	33.83	32.7463	34.0191	33.3433	34.0128	32.8863	34.7535	35.0783	34.9285	34.3963	33.9876
19.4	34.038	34.3837	33.5585	34.6408	33.8237	34.2518	33.7796	35.3525	35.4769	35.5887	35.1469	34.9472		19.4	33.8868	33.767	32.6953	33.9939	33.3053	33.9057	32.8736	34.7222	35.0596	34.9098	34.39	33.975
19.44	34.0191	34.3775	33.5332	34.6909	33.849	34.3335	33.8237	35.3712	35.508	35.6136	35.1282	34.9972		19.44	33.8616	33.7543	32.6953	34.0569	33.3497	33.9561	33.0516	34.8035	35.1345	34.9285	34.3712	34.0065
19.48	34.0254	34.3775	33.6091	34.6658	33.8364	34.3335	33.8237	35.3649	35.4893	35.626	35.1594	35.0034		19.48	33.8994	33.7796	32.7781	34.038	33.3813	33.9687	32.9626	34.766	35.1594	35.0097	34.3335	34.0443
19.52	34.2141	34.3963	33.647	34.6157	33.8364	34.3712	33.8364	35.3587	35.5391	35.5453	35.1656	35.0097		19.52	33.8742	33.7543	32.8418	34.0506	33.337	34.0065	32.969	34.766	35.1345	35.0159	34.4716	34.0065
19.56	34.1827	34.3963	33.5838	34.6471	33.8868	34.3586	33.849	35.3836	35.5328	35.5701	35.2529	35.0658		19.56	33.8616	33.7796	32.7718	33.975	33.337	34.038	32.8418	34.816	35.1594	35.0097	34.4465	33.9939
19.6	34.1009	34.3963	33.628	34.7159	33.8994	34.3963	33.9246	35.3649	35.5887	35.7253	35.2529	35.0097		19.6	33.9372	33.8111	32.8291	34.0443	33.432	34.0317	32.8545	34.9847	35.1282	34.9785	34.459	33.975
19.64	34.1953	34.4528	33.6343	34.6721	33.8742	34.4151	33.8679	35.3712	35.5266	35.7129	35.284	35.0534		19.64	33.9435	33.8048	32.8163	34.0947	33.4003	34.1009	32.8672	34.9472	35.1345	34.941	34.4465	34.0506
19.68	34.1764	34.4841	33.6596	34.7097	33.8931	34.3837	33.8805	35.4085	35.5577	35.7129	35.284	35.1033		19.68	33.8679	33.7606	32.7909	34.0443	33.4383	34.0002	32.8545	34.8723	35.1157	34.9847	34.4026	34.0506
19.72	34.1261	34.528	33.7291	34.7097	33.8742	34.4528	33.849	35.452	35.6322	35.7315	35.284	35.0534		19.72	33.912	33.767	32.7845	34.038	33.4067	34.0821	32.9245	34.8973	35.2217	34.9847	34.5217	34.0569
19.76	34.145	34.459	33.7165	34.7597	33.9057	34.4339	33.83	35.452	35.6384	35.7315	35.284	35.0034		19.76	34.0065	33.767	32.7527	34.0569	33.4889	34.0317	32.9435	34.9223	35.3152	34.9597	34.4841	34.0569
19.8	34.1261	34.4465	33.7165	34.7847	33.975	34.4402	33.8427	35.452	35.6943	35.595	35.2653	35.0534		19.8	34.0002	33.8679	32.7845	34.0758	33.5079	34.0569	32.9117	34.8285	35.3338	35.0222	34.5092	34.0758
19.84	34.145	34.4402	33.6975	34.816	33.83	34.3649	33.8616	35.4831	35.626	35.6881	35.3463	35.0846		19.84	33.8868	33.8111	32.7463	34.0254	33.4953	34.0632	32.9117	34.816	35.2217	35.0284	34.5406	34.0883
19.88	34.145	34.4277	33.7038	34.8348	33.9183	34.39	33.8994	35.4272	35.6136	35.7067	35.3214	35.122		19.88	33.912	33.7985	32.759	34.0695	33.4763	34.0947	32.9245	34.8785	35.228	35.0534	34.5217	34.1324
19.92	34.1701	34.4214	33.7038	34.8285	34.0065	34.3335	33.8994	35.4272	35.6384	35.7439	35.3276	35.1033		19.92	33.9561	33.7859	32.8036	34.0883	33.4446	34.1513	32.9435	34.9348	35.3027	35.0658	34.5217	34.1261
19.96	34.2393	34.4339	33.6533	34.841	34.0317	34.39	33.8805	35.4396	35.6384	35.7687	35.34	35.1282		19.96	33.9498	33.7985	32.759	34.1198	33.451	34.1576	32.9308	34.9223	35.284	34.9972	34.5217	34.1387
20	34.2267	34.4653	33.7417	34.7847	34.038	34.3649	33.8679	35.4645	35.6136	35.7749	35.3712	35.1594		20	33.9813	33.7922	32.8545	34.145	33.5016	34.2016	32.9817	34.9098	35.2653	35.0284	34.5155	34.1513
20.04	34.189	34.528	33.7354	34.766	34.1576	34.3775	33.7922	35.5018	35.6446	35.7377	35.3898	35.2155		20.04	34.0128	33.8048	32.8545	34.1701	33.4953	34.2141	32.9245	34.9722	35.3089	35.0846	34.5406	34.145
20.12	34.233	34.5406	33.6533	34.7722	34.1261	34.4653	33.8174	35.4396	35.6819	35.7935	35.4893	35.1656		20.12	34.0065	33.8174	32.8863	34.1261	33.5016	34.2016	33.0452	35.0159	35.2778	35.1157	34.528	34.1387
20.16	34.2204	34.5217	33.748	34.7722	34.1009	34.4026	33.8174	35.4707	35.6881	35.7377	35.4831	35.2155		20.16	33.9939	33.8427	32.8672	34.145	33.4573	34.2456	33.0452	34.9785	35.203	35.0908	34.5844	34.1513
20.2	34.2204	34.5656	33.8364	34.8035	34.1009	34.4967	33.7859	35.5328	35.6881	35.7315	35.5328	35.2155		20.2	33.9939	33.7859	32.88	34.1576	33.5016	34.1513	33.0007	34.9847	35.3712	35.0409	34.6032	34.1324
20.24	34.2581	34.5531	33.7985	34.791	34.0695	34.5155	33.8427	35.452	35.7191	35.7315	35.5515	35.1781		20.24	33.9876	33.7733	32.8354	34.2204	33.5964	34.1324	33.0071	34.8473	35.3774	35.1033	34.6283	34.1198
20.28	34.2016	34.5656	33.7922	34.7847	34.0569	34.5029	33.8805	35.4272	35.7377	35.7625	35.5142	35.1781		20.28	33.9246	33.8427	32.9117	34.2393	33.6091	34.1953	32.9372	34.9348	35.2716	35.1345	34.6721	34.1387
20.32	34.2707	34.5907	33.8174	34.8285	34.038	34.4967	33.8048	35.4272	35.6446	35.7997	35.508	35.203		20.32	33.9372	33.83	32.88	34.2833	33.5964	34.2518	32.8736	34.941	35.2653	35.097	34.622	34.2204
20.36	34.2518	34.5844	33.8805	34.8723	34.0758	34.4904	33.8048	35.3898	35.7067	35.7935	35.4893	35.2716		20.36	33.9876	33.7859	32.8481	34.2644	33.6028	34.1701	32.8163	34.991	35.3089	35.1594	34.6408	34.2079
20.4	34.2518	34.6533	33.9309	34.8973	34.1576	34.5029	33.7985	35.4458	35.8183	35.8493	35.5018	35.2155		20.4	34.0443	33.7922	32.9054	34.2141	33.6091	34.189	32.9117	34.9847	35.3649	35.1843	34.622	34.189
20.44	34.1827	34.6471	33.8616	34.8473	34.1764	34.4967	33.8994	35.4645	35.7873	35.9484	35.5763	35.1968		20.44	33.9939	33.8427	32.8609	34.2267	33.628	34.3461	32.8863	34.941	35.3712	35.1843	34.6095	34.233
20.48	34.3398	34.6533	33.8994	34.8723	34.0758	34.5406	33.7733	35.4023	35.7935	35.9546	35.5887	35.2716		20.48	33.9876	33.8553	32.9372	34.1953	33.6091	34.3084	33.0516	35.0097	35.3587	35.203	34.6283	34.2393
20.52	34.3524	34.6596	33.9498	34.866	34.1261	34.5656	33.9372	35.5391	35.7873	35.9794	35.595	35.2965		20.52	34.0254	33.849	32.9562	34.233	33.6722	34.3147	33.0452	35.0222	35.3587	35.203	34.7722	34.3084
20.56	34.3272	34.7284	34.0065	34.8723	34.1135	34.5844	33.9246	35.4893	35.7935	35.9484	35.595	35.3712		20.56	34.0632	34.0191	32.969	34.2707	33.7101	34.4716	33.0516	35.1157	35.4085	35.1843	34.7097	34.3524
20.6	34.3398	34.7159	33.9624	34.9535	34.1198	34.5594	33.8742	35.4956	35.9237	36.0351	35.5825	35.3089		20.6	34.0569	33.9939	32.899	34.2393	33.7101	34.3586	33.0643	35.0596	35.3836	35.2093	34.6909	34.3775
20.64	34.39	34.7222	33.975	34.9847	34.1324	34.5406	33.975	35.5204	35.9237	35.9732	35.5887	35.228		20.64	34.0632	33.9624	32.8927	34.2393	33.6659	34.3398	33.0833	35.0534	35.4023	35.2093	34.7409	34.3524
20.68	34.4402	34.7409	33.975	34.9597	34.1387	34.528	33.9435	35.5328	35.8245	35.9175	35.6633	35.2155		20.68	34.0695	33.8868	32.9054	34.2581	33.6343	34.3649	33.1087	35.0721	35.3712	35.2342	34.7597	34.3649
20.72	34.4088	34.7347	33.9057	34.9722	34.1513	34.5343	33.9498	35.5142	35.8183	35.9794	35.6074	35.1594		20.72	34.0254	33.8994	32.9181	34.2958	33.7417	34.3712	32.969	35.0783	35.4085	35.2217	34.766	34.3147
20.76	34.4402	34.7159	33.8742	34.9785	34.2079	34.5656	34.0254	35.5763	35.8059	36.0784	35.5453	35.2093		20.76	34.0317	33.8616	32.9372	34.321	33.7606	34.4277	33.0579	35.0658	35.3898	35.2217	34.7535	34.4088
20.8	34.4465	34.8035	33.9561	35.0409	34.233	34.5531	34.0317	35.6074	35.7935	36.066	35.6074	35.2155		20.8	34.0506	33.8805	32.9372	34.3335	33.6912	34.3837	33.096	35.0471	35.3649	35.203	34.7597	34.3398
20.84	34.4528	34.7722	34.0254	34.9597	34.189	34.5594	34.0443	35.5701	35.8865	36.0041	35.6446	35.1781		20.84	34.0883	34.0128	32.9372	34.3147	33.6786	34.4277	33.1214	35.0284	35.3836	35.2591	34.7472	34.3272
20.88	34.4214	34.7847	34.0065	35.0034	34.1387	34.5719	34.0317	35.6012	35.9608	35.9732	35.6012	35.1906		20.88	34.0632	34.0065	33.0007	34.3524	33.7101	34.3586	33.1341	35.0534	35.3961	35.2529	34.6721	34.3712
20.92	34.4277	34.791	33.9057	35.0534	34.233	34.6408	34.0443	35.5701	35.8927	35.967	35.6198	35.1968		20.92	34.0317	33.9813	33.0007	34.39	33.7796	34.3837	33.1404	35.0409	35.4396	35.3152	34.7409	34.4277
21	34.5844	34.7722	33.9624	35.0471	34.2393	34.5844	33.975	35.6695	35.8865	36.0351	35.5639	35.2217		21	34.1009	34.0002	32.9626	34.3586	33.7796	34.3963	33.1468	35.0846	35.4893	35.3774	34.7597	34.4088
21.04	34.5531	34.816	33.9561	34.9722	34.0883	34.622	33.9372	35.6074	35.8679	36.0289	35.6136	35.2342		21.04	34.1387	34.0569	32.9817	34.3775	33.7796	34.4214	33.1277	35.1345	35.4645	35.3836	34.8098	34.39
21.08	34.5092	34.7972	33.8237	35.0159	34.1576	34.6971	33.9939	35.6198	35.8369	36.0289	35.6819	35.228		21.08	34.1576	34.0632	32.9562	34.4339	33.7922	34.4339	33.096	35.097	35.6198	35.3338	34.7722	34.459
21.12	34.4778	34.8285	33.9183	35.0159	34.1638	34.6721	34.0065	35.6633	35.8121	35.9979	35.6881	35.3027		21.12	34.1701	34.0569	32.9435	34.4277	33.8048	34.4402	33.0897	35.1095	35.5887	35.4085	34.8848	34.4402
21.16	34.4841	34.791	33.9435	35.0721	34.2016	34.6784	34.0254	35.6695	35.8245	35.9979	35.6384	35.3089		21.16	34.1513	34.0506	32.9245	34.4841	33.7354	34.4339	33.0452	35.1407	35.5515	35.3649	34.8223	34.4465
21.2	34.4653	34.8598	33.9624	35.0596	34.2267	34.6721	34.0947	35.7315	35.7997	36.0103	35.657	35.34		21.2	34.2079	34.0128	32.9181	34.5155	33.7101	34.4277	33.1658	35.0721	35.5204	35.4023	34.8348	34.4716
21.24	34.5217	34.841	34.0128	35.1656	34.2141	34.6658	34.0443	35.7129	35.8059	36.0041	35.6508	35.3774		21.24	34.2079	34.038	32.9245	34.5406	33.748	34.4088	33.0643	35.1157	35.4956	35.3961	34.791	34.4716
21.28	34.5656	34.8598	33.9687	35.122	34.2833	34.7097	34.1513	35.7749	35.8927	36.0103	35.7253	35.3836		21.28	34.2581	34.0506	32.9626	34.5656	33.748	34.459	33.0833	35.1656	35.4582	35.3649	34.8848	34.4277
21.32	34.5531	34.866	34.0695	35.1033	34.3147	34.791	34.1764	35.7811	35.8989	36.0103	35.7315	35.4396		21.32	34.2518	34.0632	32.9944	34.5719	33.7417	34.4465	33.0897	35.228	35.5515	35.4396	34.966	34.4088
21.36	34.5531	34.8348	34.0695	35.1157	34.277	34.8223	34.1701	35.7563	35.8865	36.0722	35.7501	35.3774		21.36	34.2958	34.0443	33.0262	34.5468	33.7228	34.4841	33.2229	35.2965	35.5825	35.4334	34.8723	34.4088
21.4	34.5782	34.891	34.0695	35.1781	34.2644	34.7597	34.0632	35.8245	35.8679	36.1217	35.7563	35.3836		21.4	34.3398	34.1638	33.0389	34.5029	33.6849	34.4841	33.2356	35.3027	35.6198	35.4272	34.8723	34.4528
21.44	34.528	34.8973	34.1009	35.1469	34.4214	34.8223	34.0947	35.7687	35.8679	36.0536	35.8245	35.3836		21.44	34.321	34.2016	33.0706	34.4778	33.7859	34.4778	33.3053	35.3338	35.6757	35.4334	34.8973	34.3398
21.48	34.5092	34.841	34.0128	35.1781	34.4088	34.7785	34.0947	35.7749	35.936	36.0784	35.7997	35.3836		21.48	34.321	34.189	33.0897	34.5719	33.849	34.4967	33.299	35.3587	35.6943	35.4893	34.9472	34.3837
21.52	34.4841	34.891	34.0883	35.1781	34.3775	34.7722	34.0883	35.8183	36.0907	36.1278	35.7873	35.3961		21.52	34.321	34.2079	33.115	34.4528	33.8805	34.5406	33.261	35.3774	35.6881	35.4831	34.8973	34.3649
21.56	34.528	34.891	34.0695	35.1843	34.3775	34.7785	34.1387	35.8555	35.9484	36.1093	35.7811	35.4085		21.56	34.4214	34.1638	33.1975	34.4967	33.8174	34.5594	33.1912	35.3774	35.6695	35.4769	34.891	34.4026
21.6	34.5217	34.8535	34.0191	35.1345	34.3147	34.7847	34.1072	35.8431	36.0227	36.1031	35.7315	35.3898		21.6	34.4026	34.189	33.2166	34.5092	33.767	34.5406	33.1087	35.3898	35.626	35.5204	34.9597	34.4277
21.64	34.528	34.9535	34.0317	35.1469	34.4967	34.816	34.0883	35.8245	36.0351	36.1711	35.7997	35.4147		21.64	34.3712	34.2016	33.2166	34.5092	33.8174	34.5531	33.1087	35.3027	35.6198	35.5204	34.9722	34.4967
21.68	34.5343	34.9472	34.1324	35.1719	34.39	34.816	34.1198	35.8493	36.0165	36.2267	35.8307	35.4645		21.68	34.39	34.1764	33.1722	34.7097	33.8805	34.5343	33.115	35.3463	35.5391	35.508	34.941	34.5029
21.72	34.5782	34.9223	34.0947	35.1781	34.4026	34.8223	34.0947	35.8865	36.0289	36.1896	35.8865	35.4396		21.72	34.3272	34.2079	33.1975	34.6408	33.9435	34.5719	33.1468	35.3961	35.6322	35.5018	34.9348	34.4904
21.76	34.5656	34.941	34.0821	35.1656	34.4214	34.8098	34.1261	35.8741	35.9856	36.2082	35.8741	35.4707		21.76	34.3586	34.2079	33.1975	34.6533	33.9183	34.5844	33.1848	35.4396	35.6819	35.4147	35.0222	34.4904
21.84	34.5719	34.966	34.0695	35.1594	34.3775	34.7847	34.1324	35.8307	36.0907	36.2452	35.8679	35.4334		21.84	34.3398	34.2079	33.2229	34.6283	33.912	34.5969	33.1912	35.4272	35.6012	35.4707	35.0409	34.5155
21.88	34.6471	34.9847	34.0632	35.2653	34.3963	34.7535	34.145	35.8369	36.1093	36.202	35.8493	35.4582		21.88	34.3272	34.233	33.2102	34.622	33.9309	34.5468	33.1722	35.3898	35.6757	35.5453	35.0346	34.5029
21.92	34.6157	35.0222	34.0191	35.3089	34.39	34.7409	34.1009	35.8121	36.1217	36.1773	35.8493	35.4831		21.92	34.3272	34.2518	33.1785	34.6095	33.9372	34.5719	33.1912	35.3898	35.6074	35.5328	35.0658	34.5029
21.96	34.5907	35.0097	34.0947	35.2903	34.4151	34.7347	34.1513	35.8059	36.1278	36.1711	35.8493	35.5266		21.96	34.3461	34.2833	33.2229	34.6032	33.849	34.5969	33.1848	35.3463	35.6446	35.4893	35.0284	34.5217
22	34.6471	35.0034	34.1135	35.2467	34.4277	34.7722	34.1387	35.8555	36.0351	36.2267	35.8183	35.4582		22	34.2833	34.2581	33.2356	34.6283	33.9624	34.622	33.1975	35.2903	35.657	35.5018	34.991	34.5343
22.04	34.7097	35.0034	34.1072	35.2467	34.4778	34.8348	34.1576	35.9175	36.0227	36.239	35.9794	35.5204		22.04	34.321	34.2707	33.2039	34.6846	33.9624	34.6596	33.1975	35.3649	35.6446	35.4893	35.0159	34.5531
22.08	34.6971	35.0471	34.1576	35.2653	34.4967	34.866	34.2016	35.9175	36.0289	36.239	35.8555	35.5391		22.08	34.4214	34.2518	33.2166	34.6784	33.9435	34.6846	33.1912	35.3649	35.6881	35.4893	35.0097	34.6658
22.12	34.7472	35.0409	34.1576	35.2903	34.4841	34.9035	34.189	35.8989	36.1031	36.2576	35.8679	35.5887		22.12	34.4277	34.2141	33.2039	34.5844	33.975	34.6721	33.1404	35.3898	35.6819	35.5142	34.9972	34.622
22.16	34.7347	35.0846	34.2267	35.2903	34.5092	34.8723	34.1764	35.8741	36.1711	36.2823	35.9113	35.5266		22.16	34.4026	34.2707	33.2166	34.6784	34.0002	34.6157	33.1595	35.4645	35.7625	35.5639	35.0346	34.5406
22.2	34.7347	35.0409	34.189	35.3089	34.5092	34.9098	34.2518	35.8865	36.202	36.3378	35.936	35.595		22.2	34.4088	34.2644	33.2419	34.6157	34.0443	34.6345	33.2102	35.4582	35.8493	35.5825	35.0284	34.4904
22.24	34.7034	35.0721	34.2581	35.3152	34.5217	34.7847	34.189	35.8865	36.2267	36.3378	35.9794	35.5266		22.24	34.4088	34.233	33.1912	34.5844	34.0191	34.7159	33.1785	35.452	35.8307	35.5825	35.0346	34.5907
22.28	34.7034	35.0783	34.2079	35.2778	34.5406	34.8973	34.1513	35.8865	36.1773	36.307	35.9298	35.6012		22.28	34.4402	34.233	33.2483	34.5719	34.0506	34.7222	33.1912	35.4582	35.8059	35.5825	35.1407	34.5719
22.32	34.6658	35.0346	34.2079	35.3152	34.4841	34.9035	34.1324	35.8927	36.1526	36.3563	35.9422	35.6322		22.32	34.4151	34.2895	33.2293	34.6157	33.9876	34.7222	33.1848	35.4893	35.8555	35.6881	35.0409	34.6971
22.36	34.7222	35.0471	34.2204	35.3338	34.5343	34.9098	34.1701	35.9608	36.1587	36.3131	35.9298	35.626		22.36	34.4528	34.321	33.2039	34.6909	34.0632	34.8535	33.1595	35.4334	35.8121	35.6508	35.0534	34.7097
22.4	34.7847	35.0846	34.2267	35.3089	34.5343	34.8348	34.0883	36.0103	36.1896	36.2514	35.9608	35.6322		22.4	34.4465	34.3021	33.261	34.6784	34.038	34.8098	33.1341	35.4458	35.7997	35.7253	35.0783	34.7347
22.44	34.7785	35.0658	34.2456	35.4023	34.4967	34.891	34.2016	35.9856	36.2329	36.2884	35.9546	35.7315		22.44	34.4904	34.2393	33.2546	34.7097	34.0317	34.866	33.2863	35.4645	35.8369	35.508	35.0908	34.8285
22.48	34.791	35.0908	34.2581	35.3836	34.4339	34.941	34.2079	35.9794	36.2884	36.2946	35.9794	35.6633		22.48	34.4967	34.1953	33.3053	34.7347	34.0317	34.8285	33.2166	35.508	35.7625	35.5515	35.1345	34.7284
22.52	34.791	35.122	34.3021	35.3152	34.5531	34.966	34.2267	35.9608	36.2638	36.3008	35.9422	35.6322		22.52	34.4528	34.1827	33.2736	34.7284	34.0191	34.8785	33.261	35.5328	35.7811	35.5825	35.1656	34.7972
22.56	34.8598	35.1532	34.3963	35.3276	34.5719	34.966	34.2079	36.0227	36.2699	36.3317	35.9051	35.6198		22.56	34.4339	34.2833	33.2546	34.6971	34.0254	34.8535	33.2102	35.5328	35.8555	35.5825	35.1282	34.7785
22.6	34.8098	35.1843	34.2016	35.3774	34.5969	35.0097	34.1827	36.0289	36.2884	36.4797	35.8865	35.6012		22.6	34.4716	34.2644	33.2673	34.7472	34.0758	34.8035	33.2229	35.5701	35.7873	35.6881	35.1781	34.7535
22.64	34.8035	35.1282	34.2204	35.3836	34.6345	35.0222	34.145	35.9546	36.3255	36.4057	35.9608	35.7129		22.64	34.4967	34.3084	33.28	34.7535	33.9876	34.7034	33.2166	35.5266	35.8555	35.6695	35.1407	34.6784
22.72	34.7785	35.1656	34.277	35.3338	34.6533	35.097	34.189	35.967	36.2514	36.3625	35.936	35.7191		22.72	34.4967	34.2707	33.3053	34.8098	34.0758	34.7847	33.2166	35.5763	36.0289	35.7253	35.1719	34.766
22.76	34.7597	35.1345	34.2581	35.3898	34.6095	35.1157	34.1827	36.0536	36.2205	36.381	35.9918	35.7191		22.76	34.5029	34.3272	33.2229	34.816	34.0254	34.9035	33.2673	35.5577	35.8555	35.7625	35.1719	34.7222
22.8	34.7785	35.1407	34.2958	35.3961	34.5468	35.0409	34.233	36.0227	36.2205	36.3008	36.0041	35.6881		22.8	34.5029	34.2833	33.2039	34.866	33.9939	34.8285	33.2926	35.5887	35.8555	35.7687	35.1719	34.7409
22.84	34.7722	35.1532	34.2707	35.4831	34.6533	35.0534	34.2895	36.0165	36.2761	36.3995	36.0165	35.657		22.84	34.528	34.2707	33.261	34.8285	34.1827	34.8535	33.28	35.6633	35.8617	35.7253	35.2217	34.7284
22.88	34.8223	35.1781	34.3021	35.4769	34.6909	35.0721	34.3461	36.0041	36.2823	36.3872	36.0041	35.6943		22.88	34.5594	34.277	33.2673	34.8598	34.2079	34.9098	33.1785	35.7005	35.8865	35.7191	35.2591	34.7597
22.92	34.7847	35.1843	34.2895	35.4707	34.6596	35.097	34.3147	35.9918	36.2452	36.3687	36.0412	35.657		22.92	34.5029	34.3398	33.2673	34.8098	34.2141	34.891	33.2293	35.7067	35.8059	35.7005	35.2778	34.791
22.96	34.8973	35.1843	34.2895	35.4272	34.6846	35.0908	34.3335	36.0227	36.2884	36.492	36.0351	35.7067		22.96	34.6032	34.4339	33.1975	34.791	34.1764	34.866	33.261	35.6384	35.8183	35.7377	35.2716	34.766
23	34.941	35.2342	34.3398	35.4645	34.7097	35.1345	34.2644	35.9918	36.3625	36.4982	36.0165	35.7873		23	34.622	34.3524	33.2673	34.9285	34.2267	34.9597	33.3687	35.5825	35.8059	35.6757	35.2342	34.7284
23.04	34.9098	35.1968	34.3837	35.5018	34.7034	35.1095	34.2267	36.0289	36.3872	36.5105	36.0103	35.7191		23.04	34.6095	34.3586	33.337	34.9722	34.2267	34.9285	33.2229	35.6757	35.9422	35.7687	35.1906	34.7472
23.08	34.9285	35.228	34.3649	35.5018	34.7159	35.0658	34.39	36.0227	36.3933	36.5166	36.0165	35.7253		23.08	34.6283	34.4151	33.356	34.9535	34.2016	34.8973	33.2229	35.6384	35.9856	35.6943	35.2093	34.7472
23.12	34.9285	35.2404	34.4465	35.508	34.6971	35.0783	34.3335	36.0165	36.3625	36.4735	36.0784	35.7253		23.12	34.622	34.39	33.356	34.9472	34.2141	34.891	33.2293	35.7191	35.9856	35.8121	35.2217	34.7785
23.16	34.866	35.284	34.3775	35.4893	34.7284	35.0596	34.4088	36.2082	36.3502	36.4797	36.0351	35.7873		23.16	34.6471	34.3586	33.2736	35.0159	34.2204	34.8973	33.2039	35.6446	36.0165	35.8369	35.228	34.791
23.2	34.866	35.2778	34.4151	35.508	34.6471	35.1282	34.3147	36.1958	36.3563	36.4797	36.0722	35.7439		23.2	34.6345	34.3837	33.2736	34.9847	34.233	34.8598	33.2229	35.8059	36.0227	35.8431	35.228	34.8348
23.24	34.966	35.2529	34.3586	35.508	34.6596	35.1594	34.3649	36.0784	36.4303	36.5598	36.0227	35.7811		23.24	34.6658	34.3837	33.28	34.9348	34.2958	34.8223	33.2166	35.8183	36.0165	35.8555	35.1906	34.866
23.28	34.9035	35.2653	34.4904	35.5515	34.6784	35.0908	34.3712	36.0969	36.3378	36.5166	36.1031	35.7625		23.28	34.6408	34.459	33.2863	34.9223	34.3147	34.8848	33.2926	35.7811	36.0165	35.8059	35.2155	34.891
23.32	34.9035	35.284	34.5217	35.5577	34.866	35.1095	34.4026	36.0598	36.344	36.609	36.1278	35.7873		23.32	34.6095	34.4465	33.3877	34.9597	34.321	34.9098	33.3117	35.8369	36.0474	35.8369	35.2591	34.8535
23.36	34.9535	35.3089	34.4528	35.5887	34.8098	35.1469	34.4151	36.0598	36.3748	36.5721	36.1155	35.8617		23.36	34.6471	34.3775	33.4256	34.966	34.321	34.8973	33.3687	35.7873	36.0969	35.8555	35.3214	34.8473
23.4	34.9535	35.3089	34.4716	35.4831	34.7785	35.1656	34.3837	36.0289	36.3872	36.5536	36.0784	35.8431		23.4	34.6471	34.39	33.4446	34.9722	34.3147	35.0097	33.356	35.8059	36.0969	35.8865	35.2778	34.866
23.44	34.966	35.2529	34.4528	35.5391	34.766	35.097	34.3335	36.0784	36.3193	36.5721	36.1217	35.8617		23.44	34.6596	34.4151	33.4446	34.9348	34.2958	34.9785	33.3307	35.8369	36.1155	35.8865	35.3152	34.8723
23.48	34.9972	35.3089	34.528	35.5266	34.7972	35.1781	34.3649	36.1031	36.455	36.5905	36.0907	35.8865		23.48	34.8035	34.4465	33.4573	34.891	34.3084	34.9847	33.261	35.8493	36.0474	35.8307	35.3649	34.8285
23.56	34.9597	35.2591	34.5217	35.6136	34.816	35.1843	34.39	36.1526	36.4242	36.5967	36.1773	35.8989		23.56	34.7535	34.4277	33.4446	34.9348	34.3712	34.9847	33.2546	35.8865	36.0412	35.8369	35.3338	34.866
23.6	34.9972	35.3152	34.5719	35.6136	34.8785	35.1906	34.3272	36.1464	36.4673	36.5844	36.202	35.8493		23.6	34.6971	34.4339	33.4067	34.8723	34.3398	35.0284	33.2419	35.8555	36.0412	35.8059	35.3214	34.8535
23.64	34.9722	35.3276	34.5719	35.6322	34.9285	35.228	34.3837	36.0907	36.455	36.6213	36.1649	35.9113		23.64	34.7972	34.3837	33.4193	34.991	34.321	34.9847	33.3623	35.9113	36.0536	35.8245	35.3649	34.9098
23.68	35.0409	35.4147	34.5343	35.6943	34.9285	35.2342	34.3712	36.1093	36.4427	36.6213	36.1155	35.9298		23.68	34.7159	34.3837	33.432	35.0409	34.3398	34.9785	33.2673	35.8431	36.0722	35.8555	35.3836	34.9098
23.72	35.0346	35.3712	34.459	35.6819	34.9223	35.2155	34.321	36.1649	36.3748	36.6521	36.1217	35.8121		23.72	34.6846	34.4339	33.4446	35.0596	34.3837	34.9785	33.2166	35.7501	36.0598	35.9051	35.4085	34.9348
23.76	35.0222	35.3649	34.4904	35.7129	34.8973	35.2591	34.3335	36.1526	36.5598	36.6706	36.1958	35.8803		23.76	34.7159	34.4151	33.451	34.966	34.4088	34.9785	33.261	35.7935	36.0784	35.8865	35.3587	34.941
23.8	35.0409	35.4147	34.5155	35.6819	34.9035	35.2903	34.3524	36.1464	36.529	36.5782	36.2082	35.936		23.8	34.7159	34.4277	33.4636	34.9597	34.3963	35.0222	33.4889	35.7935	36.1217	35.8803	35.3525	34.9535
23.84	35.0471	35.4272	34.5155	35.7191	34.9035	35.3027	34.3398	36.1278	36.5228	36.5967	36.1587	35.9732		23.84	34.766	34.5092	33.4573	35.0222	34.4339	35.0534	33.4446	35.8617	36.1464	35.9113	35.4272	35.0159
23.88	35.097	35.4272	34.528	35.7315	34.8348	35.34	34.4528	36.134	36.5536	36.6521	36.2638	35.9422		23.88	34.766	34.459	33.451	34.9535	34.4214	35.0908	33.451	35.936	36.1711	35.9298	35.5391	35.0284
23.92	35.0908	35.3774	34.6846	35.7191	34.8348	35.3338	34.3837	36.1278	36.5105	36.5905	36.3193	35.9608		23.92	34.7785	34.5155	33.451	34.9972	34.4402	35.097	33.451	35.936	36.1464	35.8493	35.4147	34.9785
23.96	35.1345	35.5142	34.5969	35.7067	34.891	35.3214	34.3712	36.1649	36.5043	36.5967	36.2329	35.9794		23.96	34.7222	34.528	33.5016	35.0471	34.4653	35.0846	33.4256	35.9918	36.1835	35.9175	35.4334	34.9722
24	35.097	35.4209	34.5719	35.7191	34.9597	35.3525	34.4277	36.1587	36.5043	36.5844	36.3378	35.9113		24	34.7472	34.4904	33.4889	35.0658	34.4778	35.097	33.432	35.9979	36.1835	35.9732	35.5328	34.991
24.04	35.1033	35.4272	34.6032	35.7749	34.9223	35.4023	34.4277	36.2143	36.5351	36.5844	36.2884	35.9608		24.04	34.7597	34.4841	33.5459	35.0846	34.4339	35.1282	33.3687	35.9856	36.0536	35.9546	35.4769	34.9535
24.08	35.1345	35.452	34.5217	35.7625	35.0346	35.3712	34.39	36.2143	36.529	36.7075	36.2823	35.9979		24.08	34.7722	34.4967	33.5459	35.0846	34.4904	35.122	33.3687	35.9794	36.0846	36.0598	35.4893	34.966
24.12	35.1282	35.4396	34.5468	35.6446	35.0346	35.3587	34.4339	36.2329	36.5228	36.6952	36.3317	35.9794		24.12	34.766	34.4841	33.5016	35.1033	34.5217	35.097	33.318	35.9422	36.1402	36.0536	35.5018	34.966
24.16	35.1843	35.4893	34.5969	35.7253	34.9972	35.3712	34.5656	36.1958	36.5782	36.7444	36.3193	35.9422		24.16	34.7597	34.5092	33.5079	35.1532	34.5217	35.1532	33.356	35.936	36.1896	36.0165	35.5453	35.0284
24.2	35.122	35.4769	34.5719	35.7749	34.9847	35.3525	34.5155	36.2267	36.5598	36.7444	36.3563	35.9546		24.2	34.7472	34.5782	33.5079	35.0658	34.4778	35.2404	33.4383	36.0598	36.1958	36.0227	35.5577	35.0284
24.24	35.122	35.4458	34.6157	35.6881	34.991	35.3276	34.5217	36.202	36.5351	36.6028	36.381	35.9422		24.24	34.7722	34.5594	33.5142	35.0034	34.4778	35.1843	33.356	36.0536	36.2699	36.0227	35.6322	35.0284
24.28	35.1345	35.452	34.6283	35.7191	35.0097	35.3587	34.5217	36.2267	36.5967	36.6706	36.2823	36.0351		24.28	34.6971	34.4904	33.5142	35.0534	34.5468	35.1781	33.356	36.0536	36.2267	36.0289	35.626	35.0284
24.32	35.1532	35.5018	34.6345	35.7625	35.0409	35.3836	34.5531	36.2143	36.6275	36.7444	36.3748	36.0536		24.32	34.7535	34.4778	33.5332	35.0596	34.5719	35.1656	33.337	35.8555	36.2638	36.0289	35.5142	35.0534
24.4	35.2342	35.4956	34.6846	35.7687	35.0346	35.4645	34.5719	36.1896	36.6336	36.7321	36.3502	36.0784		24.4	34.7535	34.459	33.5332	35.2093	34.5907	35.1594	33.3433	35.936	36.2823	35.9979	35.5328	35.0721
24.44	35.2653	35.4769	34.6909	35.7563	35.0596	35.4085	34.5907	36.2514	36.6336	36.7075	36.3687	36.0722		24.44	34.766	34.5155	33.5838	35.1843	34.5656	35.1781	33.4446	35.9298	36.2143	36.0041	35.5639	35.1095
24.48	35.1906	35.5204	34.7284	35.7749	34.991	35.452	34.4653	36.3255	36.6459	36.6644	36.4119	36.0722		24.48	34.7722	34.5343	33.5964	35.1843	34.5656	35.1906	33.299	36.134	36.2576	35.9608	35.5639	35.0846
24.52	35.1594	35.5266	34.6971	35.7687	34.9847	35.5204	34.4528	36.3131	36.6706	36.7628	36.3872	36.0784		24.52	34.7722	34.5155	33.5648	35.097	34.528	35.2404	33.299	36.1402	36.2699	35.9484	35.5639	35.1469
24.56	35.2467	35.5391	34.8223	35.7501	34.9535	35.5266	34.4653	36.3378	36.769	36.8058	36.4242	36.1155		24.56	34.7972	34.459	33.4826	35.0721	34.5782	35.2591	33.375	36.1278	36.2452	36.0598	35.5701	35.1781
24.6	35.2591	35.5701	34.7785	35.7997	35.0284	35.5453	34.4967	36.3502	36.7382	36.7505	36.4488	36.0846		24.6	34.816	34.459	33.5775	35.0846	34.5656	35.2529	33.4699	36.1093	36.2576	36.0722	35.6012	35.1407
24.64	35.3338	35.5453	34.7847	35.8183	35.0409	35.5018	34.528	36.2761	36.6583	36.7874	36.492	36.066		24.64	34.8098	34.4465	33.5838	35.122	34.5343	35.2467	33.432	35.9979	36.2329	36.066	35.5763	35.1282
24.68	35.3214	35.595	34.8098	35.8307	35.0846	35.4769	34.7284	36.3748	36.689	36.9348	36.529	36.0784		24.68	34.866	34.4967	33.5648	35.1968	34.6408	35.2716	33.4636	36.066	36.3995	36.1155	35.6384	35.1532
24.72	35.3089	35.6446	34.7785	35.8741	35.122	35.508	34.6721	36.3748	36.6829	36.8918	36.5043	36.1031		24.72	34.8473	34.6283	33.5585	35.2653	34.6283	35.3276	33.6154	36.239	36.344	36.239	35.6508	35.1719
24.76	35.3089	35.6633	34.7972	35.9237	35.1719	35.5701	34.6471	36.3933	36.6213	36.8918	36.5351	36.1155		24.76	34.8473	34.5844	33.6028	35.2217	34.6533	35.2965	33.5838	36.2329	36.3502	36.1773	35.6695	35.1719
24.8	35.3961	35.6943	34.7972	35.9484	35.203	35.5639	34.7034	36.3933	36.7874	36.8673	36.5228	36.1773		24.8	34.816	34.5719	33.6343	35.203	34.6533	35.3961	33.6028	36.1711	36.4242	36.1649	35.6322	35.1781
24.84	35.3649	35.7563	34.8223	35.9298	35.1719	35.5763	34.7159	36.3933	36.7874	36.9103	36.5967	36.307		24.84	34.9285	34.6095	33.6407	35.2155	34.622	35.3898	33.6343	36.1958	36.4119	36.1402	35.6943	35.1843
24.88	35.3338	35.7997	34.8535	35.9608	35.1282	35.5825	34.6533	36.4858	36.8243	36.8366	36.6336	36.2267		24.88	34.941	34.6471	33.6091	35.2342	34.6283	35.3712	33.5079	36.2329	36.3872	36.1217	35.7191	35.1906
24.92	35.4147	35.7067	34.841	35.9484	35.2404	35.5515	34.6721	36.418	36.7997	36.9164	36.6583	36.2761		24.92	34.916	34.6471	33.5901	35.2653	34.6658	35.4023	33.5775	36.2205	36.4242	36.1773	35.7377	35.2778
24.96	35.4209	35.6633	34.891	36.0289	35.2155	35.7067	34.6971	36.3872	36.8427	36.8796	36.5844	36.2329		24.96	34.916	34.6408	33.5901	35.2591	34.6283	35.4147	33.5838	36.2884	36.3255	36.1835	35.7315	35.284
25	35.3338	35.6819	34.9785	36.0041	35.1843	35.6881	34.6345	36.3933	36.8427	36.8734	36.5844	36.2638		25	34.9285	34.6408	33.6028	35.3152	34.6345	35.3961	33.628	36.3131	36.3687	36.1711	35.6819	35.2155
25.04	35.2965	35.7191	34.9098	36.0041	35.2467	35.6819	34.6471	36.3563	36.8366	36.898	36.5782	36.3131		25.04	34.866	34.6345	33.6154	35.3463	34.6846	35.4085	33.5522	36.3131	36.4057	36.1835	35.7997	35.2467
25.08	35.2778	35.7315	34.8598	36.0165	35.2467	35.6757	34.7597	36.3563	36.855	36.9471	36.609	36.3317		25.08	34.8535	34.5531	33.6596	35.3152	34.7222	35.4023	33.5079	36.3008	36.418	36.1773	35.8121	35.2529
25.12	35.3338	35.7439	34.8723	36.0289	35.2965	35.6943	34.6721	36.3748	36.8857	37.0391	36.5351	36.2699		25.12	34.9035	34.6032	33.6596	35.2342	34.6971	35.4023	33.5395	36.2576	36.492	36.1402	35.7811	35.2529
25.16	35.3214	35.7749	34.8785	36.0412	35.3463	35.7005	34.6533	36.344	36.8734	37.0698	36.5536	36.2884		25.16	34.941	34.5719	33.6975	35.2529	34.7347	35.3898	33.5206	36.3502	36.418	36.1835	35.7563	35.2716
25.24	35.3214	35.7501	34.891	35.9918	35.3463	35.6384	34.6596	36.3625	36.9103	37.0085	36.6336	36.3378		25.24	34.866	34.5656	33.7038	35.2342	34.7472	35.4085	33.5585	36.3008	36.381	36.2143	35.7749	35.2404
25.28	35.3898	35.8059	34.9223	35.9918	35.3152	35.6074	34.5844	36.3748	36.9164	37.0085	36.6336	36.4488		25.28	34.9285	34.5719	33.7228	35.2903	34.7535	35.3525	33.4953	36.3872	36.455	36.2205	35.8121	35.2965
25.32	35.3898	35.7935	35.0097	36.0289	35.3961	35.626	34.5343	36.2946	36.9594	36.9471	36.689	36.4673		25.32	34.9597	34.6846	33.6533	35.2903	34.791	35.3525	33.6028	36.3625	36.529	36.239	35.7873	35.1906
25.36	35.4582	35.8121	34.991	35.9918	35.3089	35.6757	34.5719	36.2946	36.9655	36.9532	36.6583	36.3131		25.36	34.9535	34.6971	33.7543	35.3712	34.8098	35.4645	33.5775	36.3748	36.5536	36.2452	35.7873	35.2342
25.4	35.4334	35.7439	35.0596	36.0598	35.2903	35.6757	34.6846	36.3317	36.9532	36.9717	36.7259	36.3563		25.4	34.9223	34.7222	33.6091	35.3712	34.8223	35.4334	33.5079	36.3687	36.5721	36.239	35.7873	35.3774
25.44	35.5142	35.7439	35.0346	36.0846	35.3276	35.7935	34.6471	36.4427	36.8918	36.9839	36.7075	36.381		25.44	34.966	34.7034	33.6028	35.3836	34.8098	35.4707	33.5775	36.3872	36.5536	36.3317	35.8493	35.3587
25.48	35.4458	35.7749	35.0159	36.1278	35.2965	35.7811	34.6157	36.3933	36.898	37.1005	36.7751	36.3625		25.48	35.0097	34.6596	33.6659	35.4645	34.7972	35.4645	33.5522	36.5413	36.4797	36.3255	35.8741	35.3587
25.52	35.5515	35.7873	35.0346	36.1526	35.284	35.7625	34.6032	36.4488	36.9287	37.0637	36.7444	36.4119		25.52	34.991	34.7034	33.6722	35.4458	34.816	35.4956	33.5522	36.5474	36.4858	36.2884	35.9484	35.4023
25.56	35.5639	35.7563	35.0034	36.1649	35.3836	35.7191	34.7034	36.4427	36.9962	37.125	36.769	36.4797		25.56	34.9972	34.7034	33.8111	35.452	34.8035	35.4582	33.4446	36.4797	36.5474	36.2143	35.9051	35.2716
25.6	35.5825	35.7749	34.9972	36.1526	35.3961	35.7067	34.7785	36.4303	36.9594	37.0821	36.6767	36.492		25.6	34.9597	34.6784	33.7606	35.4458	34.816	35.5763	33.5838	36.3995	36.5721	36.239	35.8493	35.4893
25.64	35.5763	35.7191	34.9972	36.0969	35.3961	35.7253	34.7785	36.4735	36.9778	37.0637	36.6644	36.4488		25.64	34.9847	34.7222	33.7101	35.4334	34.8223	35.5701	33.6533	36.4303	36.5721	36.2761	35.8803	35.4085
25.68	35.5142	35.7253	35.1033	36.0907	35.3774	35.7315	34.7097	36.4488	36.9655	37.0637	36.6583	36.455		25.68	35.0159	34.7097	33.6659	35.4396	34.866	35.5328	33.5332	36.418	36.5659	36.2761	35.9298	35.3338
25.72	35.5515	35.7935	35.1033	36.1526	35.3836	35.7191	34.7159	36.4858	36.9778	37.1434	36.7259	36.4797		25.72	35.0097	34.7034	33.6975	35.4334	34.8535	35.5204	33.5079	36.4303	36.5474	36.3317	35.936	35.3338
25.76	35.5266	35.8431	35.1095	36.1587	35.3649	35.7253	34.7535	36.4982	36.9901	37.1066	36.7198	36.4735		25.76	34.9285	34.7785	33.6849	35.3898	34.866	35.5328	33.4953	36.344	36.5105	36.381	35.9422	35.3338
25.8	35.5142	35.8059	35.097	36.1773	35.3898	35.7067	34.6784	36.5659	36.9901	37.1863	36.6767	36.4303		25.8	35.0097	34.7222	33.7101	35.5825	34.9223	35.5266	33.5711	36.4242	36.5351	36.4303	36.066	35.3152
25.84	35.6074	35.8369	35.1719	36.1711	35.4334	35.8245	34.7972	36.5659	37.0023	37.1127	36.6583	36.492		25.84	35.0908	34.766	33.7985	35.5825	34.8285	35.4893	33.5711	36.3995	36.609	36.4057	35.9051	35.3463
25.88	35.6136	35.8307	35.122	36.1464	35.4831	35.8183	34.7472	36.5228	37.0575	37.0882	36.7567	36.4735		25.88	35.122	34.766	33.7606	35.5825	34.8098	35.5391	33.5775	36.3317	36.5598	36.3872	35.9175	35.3898
25.92	35.5577	35.8989	35.1157	36.2514	35.4209	35.7997	34.7409	36.5228	37.0453	37.1924	36.7997	36.4858		25.92	35.1033	34.8098	33.7733	35.6012	34.8098	35.508	33.5648	36.344	36.5598	36.4303	35.9794	35.3961
25.96	35.5639	35.8369	35.1157	36.2267	35.5515	35.8183	34.6471	36.4735	37.0943	37.174	36.812	36.3748		25.96	35.1407	34.8285	33.7796	35.6136	34.8035	35.5391	33.5901	36.4488	36.6213	36.4365	36.0227	35.4334
26	35.5639	35.936	35.1781	36.239	35.5328	35.8307	34.7472	36.4858	37.0821	37.223	36.7936	36.3995		26	35.1781	34.8223	33.7733	35.657	34.8848	35.5515	33.5711	36.4242	36.6336	36.4612	35.9856	35.4645
26.08	35.5825	35.9237	35.1532	36.2576	35.4023	35.8245	34.7847	36.529	37.0575	37.2169	36.8058	36.3748		26.08	35.1906	34.816	33.7543	35.5701	34.8973	35.5701	33.5838	36.4488	36.609	36.4612	35.9918	35.4831
26.12	35.5701	35.8741	35.1656	36.2205	35.4209	35.8617	34.7597	36.5598	36.9532	37.2352	36.8304	36.4242		26.12	35.1968	34.7785	33.7291	35.5142	34.966	35.5577	33.5838	36.418	36.6952	36.4427	36.0041	35.4272
26.16	35.6322	35.9298	35.1407	36.2638	35.4893	35.8245	34.8285	36.5598	37.0453	37.2046	36.7997	36.4488		26.16	35.1843	34.791	33.748	35.5515	34.9722	35.6074	33.6154	36.3687	36.7321	36.4303	35.9732	35.4334
26.2	35.6633	35.9422	35.1469	36.1587	35.595	35.8555	34.7535	36.6706	37.0698	37.1066	36.7874	36.4982		26.2	35.2093	34.7847	33.7291	35.6012	34.9972	35.6012	33.6533	36.3748	36.7136	36.4797	36.0103	35.4831
26.24	35.6446	35.9546	35.1407	36.2452	35.5701	35.8493	34.8098	36.6644	37.0882	37.1924	36.7874	36.4612		26.24	35.3027	34.816	33.7543	35.6198	35.0034	35.7129	33.5964	36.3131	36.7812	36.4119	36.0536	35.5266
26.28	35.6695	36.0041	35.1157	36.239	35.4707	35.9237	34.816	36.6152	37.1066	37.2536	36.7997	36.4365		26.28	35.3089	34.8223	33.7985	35.6012	34.991	35.7067	33.7859	36.3933	36.7444	36.4427	36.1155	35.5266
26.32	35.7129	35.9918	35.1656	36.2699	35.4893	35.9298	34.7972	36.6952	37.1066	37.2291	36.8427	36.3563		26.32	35.2965	34.8223	33.7417	35.6695	34.9847	35.7439	33.7417	36.4735	36.7198	36.4119	36.1958	35.5142
26.36	35.6322	36.0041	35.1345	36.307	35.452	35.8741	34.8223	36.6152	37.1005	37.2781	36.8918	36.4057		26.36	35.3089	34.8598	33.7859	35.6198	34.9972	35.6757	33.7291	36.4303	36.7567	36.4119	36.134	35.4645
26.4	35.7067	36.0351	35.1656	36.3378	35.4645	35.8679	34.8598	36.6213	37.0943	37.2842	36.898	36.4797		26.4	35.3338	34.9098	33.8237	35.6446	34.9972	35.6198	33.7038	36.4612	36.7444	36.4488	36.066	35.6074
26.44	35.6819	36.0165	35.2217	36.3317	35.5018	35.9051	34.8535	36.6459	37.1127	37.2414	36.8796	36.4735		26.44	35.3649	34.8535	33.8364	35.6757	34.9348	35.5887	33.7228	36.4858	36.769	36.4242	36.0536	35.4893
26.48	35.7129	36.0598	35.1843	36.3255	35.508	35.9175	34.8223	36.6644	37.0943	37.2475	36.9103	36.3933		26.48	35.3463	34.8973	33.83	35.6881	34.9348	35.7067	33.7165	36.5536	36.7628	36.4673	36.0351	35.5204
26.52	35.8245	36.1217	35.1719	36.3255	35.5515	35.9051	34.941	36.6706	37.125	37.2352	36.898	36.4119		26.52	35.3836	34.841	33.8364	35.6757	35.0034	35.7191	33.7038	36.4735	36.769	36.4365	36.0412	35.4956
26.56	35.8183	36.0784	35.1719	36.3317	35.5515	35.9298	34.9098	36.7444	37.2169	37.2352	36.9164	36.418		26.56	35.3525	34.9722	33.8616	35.6757	35.0658	35.7067	33.7165	36.455	36.7444	36.529	36.1031	35.4893
26.6	35.8369	36.0722	35.1719	36.2761	35.5887	35.9051	34.8973	36.7444	37.2046	37.2046	36.9164	36.381		26.6	35.3712	34.941	33.8553	35.7439	35.0596	35.6633	33.7228	36.5105	36.7812	36.4858	36.0907	35.4893
26.64	35.7811	36.0227	35.1781	36.2823	35.5391	35.9484	34.8098	36.7013	37.2414	37.1985	36.9348	36.4242		26.64	35.3961	34.941	33.8427	35.6508	35.1469	35.7315	33.7291	36.529	36.7198	36.5413	36.1649	35.5701
26.68	35.7873	36.0289	35.1843	36.2699	35.6819	35.967	34.8098	36.769	37.1985	37.1801	36.9655	36.418		26.68	35.4023	34.991	33.9057	35.6757	35.1157	35.8183	33.7165	36.5598	36.7505	36.5166	36.1464	35.5204
26.72	35.8431	36.0351	35.2716	36.3563	35.6322	35.9484	34.8285	36.7812	37.2169	37.1801	36.9164	36.4303		26.72	35.4023	34.9285	33.9372	35.6881	35.1345	35.7191	33.7733	36.5474	36.7812	36.4612	36.0846	35.5763
26.76	35.8493	36.0536	35.2342	36.3317	35.6136	35.9794	34.8723	36.769	37.2781	37.1924	36.9287	36.492		26.76	35.3774	34.9535	34.0065	35.6695	35.1407	35.7005	33.849	36.5598	36.7812	36.4982	36.066	35.595
26.8	35.8617	36.1217	35.228	36.3687	35.626	35.9979	34.8973	36.8058	37.3148	37.2781	36.8918	36.529		26.8	35.3898	34.941	34.0065	35.6322	35.097	35.6943	33.8364	36.6028	36.812	36.529	36.0784	35.5639
26.88	36.0165	36.134	35.2155	36.3748	35.5204	35.9979	34.8973	36.7567	37.3148	37.223	36.8918	36.6028		26.88	35.452	35.0097	34.0128	35.7191	35.097	35.7191	33.6912	36.6028	36.8181	36.5782	36.1402	35.5887
26.92	35.9298	36.0907	35.203	36.3933	35.5142	35.9794	34.8973	36.7936	37.2291	37.2842	36.898	36.5967		26.92	35.4272	35.0783	33.9939	35.7005	35.097	35.7253	33.7354	36.7075	36.8366	36.5413	36.1402	35.6198
26.96	35.9175	36.1031	35.3152	36.5105	35.6446	35.9794	34.916	36.8304	37.1863	37.2597	36.9226	36.5844		26.96	35.3525	35.1594	33.9939	35.7315	35.097	35.7191	33.7101	36.689	36.8796	36.6028	36.1155	35.626
27	35.9484	36.1773	35.3214	36.4797	35.6198	35.9794	34.8598	36.7628	37.1495	37.2475	36.9471	36.5721		27	35.4209	35.1033	33.9876	35.7501	35.0658	35.7067	33.7606	36.7013	36.8611	36.609	36.1402	35.7129
27.04	35.8183	36.1031	35.3525	36.5721	35.6198	35.9422	34.8348	36.8243	37.2107	37.2536	36.941	36.5228		27.04	35.452	35.1345	33.9876	35.7687	35.0908	35.6695	33.7985	36.7136	36.9287	36.6213	36.1402	35.6322
27.08	35.8555	36.1217	35.2903	36.4797	35.6508	35.9484	34.8473	36.7997	37.2352	37.2414	37.0146	36.4612		27.08	35.4893	35.1594	33.9876	35.7501	35.0908	35.7191	33.849	36.7259	36.9655	36.609	36.1464	35.6757
27.12	35.8555	36.1155	35.3774	36.4365	35.6446	35.936	34.8598	36.7259	37.1495	37.2597	37.0085	36.492		27.12	35.4582	35.1345	34.0002	35.7191	35.097	35.7129	33.7859	36.7382	36.941	36.609	36.1402	35.6757
27.16	35.8679	36.066	35.3276	36.455	35.6384	35.9732	34.8785	36.7567	37.1495	37.2781	36.9901	36.4488		27.16	35.4831	35.1469	34.0191	35.8183	35.1033	35.7749	33.7985	36.7013	36.9348	36.6213	36.134	35.6508
27.2	35.8617	36.2267	35.3214	36.4057	35.7563	36.0907	35.0222	36.7628	37.2903	37.3393	37.033	36.5351		27.2	35.4831	35.2093	34.1009	35.8431	35.1532	35.7687	33.8931	36.7751	36.9532	36.5598	36.1958	35.6695
27.24	35.8679	36.2576	35.3214	36.418	35.7005	35.9856	35.0783	36.8427	37.2414	37.3209	37.0269	36.5598		27.24	35.452	35.1719	34.0821	35.8121	35.1719	35.7501	33.9309	36.7997	36.9041	36.5967	36.1649	35.7067
27.28	35.8555	36.239	35.3774	36.4735	35.7377	36.0784	35.0222	36.8611	37.2475	37.3332	36.9962	36.5536		27.28	35.452	35.1719	34.1953	35.8617	35.1532	35.7749	33.9372	36.7444	36.8058	36.5659	36.2884	35.7067
27.32	35.8555	36.1464	35.3214	36.4303	35.7315	36.0536	35.0534	36.8304	37.2597	37.3209	36.9717	36.5659		27.32	35.4458	35.1719	34.2204	35.8307	35.1469	35.7997	33.8994	36.7259	36.8366	36.5598	36.2514	35.7315
27.36	35.8865	36.1155	35.3089	36.4735	35.7067	36.1155	34.991	36.8304	37.2781	37.3454	36.941	36.5474		27.36	35.4458	35.1968	34.2141	35.7687	35.1906	35.7997	33.8868	36.7567	36.8488	36.5782	36.2452	35.7067
27.4	35.8369	36.1278	35.3338	36.4982	35.6881	36.1155	34.9472	36.8918	37.327	37.4004	37.0821	36.5659		27.4	35.4458	35.2778	34.1701	35.7749	35.1968	35.8617	33.8553	36.7505	36.8734	36.6213	36.2143	35.626
27.44	35.8183	36.1711	35.284	36.492	35.7377	36.1217	35.0534	36.9287	37.3454	37.327	37.0943	36.6152		27.44	35.4209	35.3027	34.1324	35.7625	35.1906	35.8741	33.83	36.7812	36.898	36.609	36.3317	35.5887
27.48	35.8245	36.1711	35.284	36.5413	35.7129	36.1155	35.0409	36.9594	37.2965	37.3515	37.1005	36.6213		27.48	35.5018	35.3214	34.189	35.7935	35.203	35.8865	34.0569	36.9226	36.9594	36.6583	36.3378	35.595
27.52	35.8245	36.2143	35.2716	36.4858	35.7129	35.9979	35.0658	36.9532	37.2965	37.3882	37.0146	36.6398		27.52	35.4831	35.1968	34.2393	35.8617	35.1781	35.8431	34.0191	36.8734	36.9594	36.6952	36.2699	35.7253
27.56	35.8989	36.1217	35.2591	36.4488	35.7625	35.9979	35.0471	36.9103	37.2659	37.3638	37.0514	36.609		27.56	35.5018	35.3338	34.2456	35.7563	35.203	35.9237	33.9498	36.855	37.0269	36.6459	36.2823	35.7067
27.6	35.8803	36.1093	35.2965	36.4242	35.7935	36.0474	35.0596	36.8918	37.2659	37.3943	37.0391	36.6336		27.6	35.4956	35.2903	34.2456	35.7997	35.2342	35.8741	33.912	36.8796	36.9287	36.6706	36.2946	35.5825
27.64	35.8617	36.1093	35.3027	36.4612	35.7129	36.0351	35.0222	36.898	37.2903	37.327	37.0023	36.5967		27.64	35.4956	35.3525	34.2141	35.7997	35.2653	35.8183	33.9309	36.9655	36.8734	36.6706	36.3687	35.6446
27.72	35.8741	36.1587	35.3338	36.4982	35.7625	36.0907	35.0721	36.9103	37.3148	37.4127	37.0207	36.6398		27.72	35.508	35.3276	34.2644	35.8369	35.2903	35.7873	33.8931	36.9164	36.9348	36.7013	36.3378	35.7067
27.76	35.8803	36.1649	35.3525	36.5105	35.7935	36.1464	35.0346	36.9471	37.3148	37.4188	36.9901	36.6583		27.76	35.5204	35.3152	34.3084	35.8741	35.2778	35.7749	33.8616	36.9348	37.0085	36.7259	36.3378	35.7129
27.8	35.8369	36.1649	35.34	36.5905	35.8803	36.1402	35.0284	36.9778	37.2781	37.3576	37.0269	36.6275		27.8	35.5391	35.3338	34.3147	35.8307	35.2778	35.7997	33.8805	36.8796	37.0269	36.7075	36.3255	35.7501
27.84	35.9237	36.202	35.34	36.5659	35.8493	36.1526	35.0034	36.9594	37.2597	37.4004	37.0207	36.6028		27.84	35.4645	35.3152	34.3335	35.8555	35.2653	35.6819	33.8553	36.9287	37.0023	36.7505	36.2946	35.7563
27.88	35.9113	36.202	35.2965	36.6028	35.7439	36.134	35.1095	36.9594	37.2659	37.4066	36.9839	36.6583		27.88	35.5204	35.2903	34.3524	35.8493	35.2467	35.7377	33.8679	36.8427	37.0085	36.7321	36.3131	35.7997
27.92	35.9175	36.2082	35.3463	36.5598	35.7811	36.1587	35.1282	36.9778	37.2536	37.431	37.0269	36.7505		27.92	35.5453	35.2965	34.2581	35.8617	35.3089	35.7501	33.8427	36.855	37.0085	36.6829	36.2946	35.7873
27.96	35.9298	36.1649	35.4582	36.5536	35.7811	36.1649	35.0284	36.9962	37.2536	37.4127	37.0637	36.7198		27.96	35.5639	35.2716	34.2393	35.8679	35.3587	35.7749	33.8553	36.9041	37.0575	36.689	36.3317	35.8307
28	35.936	36.1402	35.3587	36.5598	35.7749	36.1587	35.0721	36.9839	37.2352	37.3515	37.1434	36.7505		28	35.5204	35.2965	34.2707	35.7997	35.2903	35.7811	33.8679	36.8734	37.033	36.7198	36.3563	35.8307
28.04	35.9608	36.2638	35.4085	36.6028	35.7997	36.1649	35.1157	36.9962	37.4004	37.3576	37.1127	36.7136		28.04	35.5391	35.2591	34.2644	35.9113	35.3774	35.7935	33.9246	36.898	36.898	36.7013	36.2761	35.7749
28.08	35.9484	36.202	35.3774	36.5967	35.7625	36.1526	35.228	36.9962	37.4004	37.4004	37.1434	36.7321		28.08	35.5515	35.2467	34.2581	35.8865	35.3587	35.6943	33.9246	36.8796	37.0514	36.8427	36.3317	35.7997
28.12	35.8803	36.1587	35.4023	36.6028	35.9608	36.1031	35.2155	36.9532	37.3699	37.3943	37.1434	36.7382		28.12	35.5639	35.2529	34.3021	35.8927	35.3774	35.7315	33.912	36.855	37.0085	36.7628	36.3131	35.7501
28.16	35.8989	36.1958	35.3774	36.5844	35.9051	36.1278	35.1656	37.033	37.3882	37.4004	37.1127	36.7198		28.16	35.5515	35.2716	34.3084	35.9051	35.3525	35.8183	33.912	36.9041	37.0269	36.7321	36.307	35.8369
28.2	35.936	36.1587	35.3525	36.6028	35.8493	36.1835	35.1532	36.9962	37.4555	37.486	37.1311	36.7628		28.2	35.5204	35.2591	34.3524	35.8989	35.3027	35.9237	33.9246	36.8734	36.9655	36.7259	36.3131	35.7811
28.24	35.9979	36.1958	35.4209	36.6275	35.8431	36.1958	35.1843	37.0269	37.3515	37.5105	37.1617	36.7013		28.24	35.5204	35.3152	34.2958	35.9237	35.3027	35.9113	33.9435	36.9103	37.0085	36.7444	36.3563	35.7997
28.28	35.9856	36.2082	35.3898	36.5844	35.8493	36.239	35.1843	37.0269	37.3515	37.4616	37.1617	36.7259		28.28	35.5328	35.3027	34.3147	35.9608	35.2217	35.8989	33.912	36.9532	36.9717	36.7444	36.4982	35.7935
28.32	36.0412	36.3008	35.4209	36.5967	35.8183	36.2452	35.1781	37.0146	37.3699	37.4799	37.1617	36.6275		28.32	35.5577	35.3089	34.3586	35.8927	35.2653	35.9484	33.9498	36.9164	37.0085	36.7505	36.4612	35.7625
28.36	35.9856	36.2946	35.4209	36.6028	35.8307	36.2143	35.1594	36.9839	37.4188	37.4555	37.1617	36.6706		28.36	35.5701	35.3152	34.3461	35.9484	35.34	35.8493	33.8868	36.9532	37.1372	36.6706	36.381	35.8493
28.4	35.9732	36.307	35.4645	36.6152	35.8369	36.2514	35.1843	36.9901	37.4432	37.4799	37.1617	36.7567		28.4	35.5577	35.284	34.3272	35.9732	35.34	35.967	33.9057	36.9717	37.1066	36.7136	36.3748	35.8369
28.44	35.9546	36.2884	35.4272	36.6644	35.7811	36.2143	35.1843	37.0821	37.4799	37.5044	37.1311	36.7936		28.44	35.5763	35.2653	34.2707	36.0041	35.3774	35.9422	33.8994	36.9962	37.1801	36.8243	36.4488	35.8307
28.48	35.9546	36.3131	35.5142	36.6275	35.7687	36.1958	35.2093	37.0882	37.4738	37.5166	37.1924	36.769		28.48	35.5887	35.2653	34.277	35.9051	35.4147	35.9422	33.912	36.9717	37.0759	36.7997	36.4427	35.8245
28.56	35.936	36.2946	35.4831	36.6521	35.8121	36.1896	35.1656	37.0759	37.4432	37.5593	37.174	36.7997		28.56	35.5639	35.2778	34.2833	35.8927	35.4147	35.8741	33.9372	37.0207	37.125	36.7936	36.418	35.8059
28.6	35.9608	36.2946	35.4458	36.6459	35.8369	36.2761	35.3525	37.0759	37.4188	37.5227	37.174	36.7751		28.6	35.6012	35.3214	34.3272	35.9237	35.3961	35.9422	33.9309	37.0023	37.2169	36.7874	36.3995	35.8245
28.64	35.9546	36.2946	35.34	36.689	35.8369	36.2514	35.3276	37.0698	37.4677	37.4921	37.223	36.8181		28.64	35.5887	35.284	34.3335	36.0412	35.4209	35.9298	33.9309	36.9594	37.2475	36.8304	36.3995	35.8059
28.68	35.9918	36.2884	35.5204	36.7259	35.8431	36.2823	35.2155	37.0453	37.4677	37.4555	37.272	36.8181		28.68	35.508	35.3089	34.3272	35.967	35.3649	35.9113	33.9246	36.9226	37.2475	36.8488	36.4427	35.8555
28.72	36.0474	36.3131	35.4707	36.7567	35.8493	36.3687	35.2093	37.0269	37.4616	37.4432	37.272	36.7382		28.72	35.5515	35.3089	34.3586	36.0474	35.3649	35.9484	33.9372	36.8304	37.1372	36.8918	36.4735	35.8245
28.76	36.0536	36.307	35.4582	36.689	35.8555	36.3625	35.1781	36.9778	37.5105	37.4738	37.3515	36.7874		28.76	35.5391	35.3463	34.3775	36.0351	35.4147	35.936	33.9435	36.8366	37.1434	36.8058	36.4982	35.8865
28.8	36.0474	36.3625	35.4645	36.7136	35.9794	36.307	35.1345	36.9901	37.4982	37.486	37.2903	36.855		28.8	35.5515	35.3774	34.3586	35.8989	35.4334	35.9237	33.9561	36.9471	37.1434	36.8181	36.4982	35.8865
28.84	36.0351	36.381	35.4458	36.7751	36.0227	36.3625	35.2093	36.9594	37.4982	37.4677	37.272	36.8918		28.84	35.5701	35.3463	34.3712	35.8679	35.4023	35.9918	33.9561	36.9348	37.1127	36.812	36.5228	35.9175
28.88	36.1155	36.3995	35.4956	36.7259	35.9918	36.4365	35.2093	37.0146	37.5471	37.541	37.3943	36.8918		28.88	35.5887	35.3276	34.321	35.9979	35.3525	36.0165	34.0002	37.0453	37.1372	36.812	36.5043	35.9051
28.92	36.1711	36.3687	35.4893	36.7321	36.0227	36.381	35.1906	37.0269	37.5288	37.5227	37.327	36.8611		28.92	35.5887	35.3089	34.3398	36.0598	35.4334	35.9856	33.9498	37.0514	37.1189	36.8427	36.5351	35.9298
28.96	36.2143	36.4057	35.4956	36.8058	35.9422	36.3502	35.1469	37.0207	37.5288	37.5166	37.3148	36.855		28.96	35.5701	35.3463	34.3586	36.1155	35.4023	36.0227	34.0002	37.0575	37.1189	36.8673	36.5351	35.9113
29	36.239	36.3872	35.5515	36.7505	36.0351	36.3995	35.1345	37.0023	37.5776	37.541	37.3087	36.8366		29	35.6508	35.3463	34.4151	36.1093	35.3898	35.9237	34.0947	37.0453	37.2352	36.8427	36.5844	35.8989
29.04	36.2082	36.3872	35.5391	36.7259	36.0165	36.3872	35.1282	37.0085	37.6448	37.5227	37.2903	36.9103		29.04	35.6198	35.34	34.4214	36.1464	35.4023	35.967	34.0821	36.9962	37.1924	36.9226	36.5905	35.9422
29.08	36.134	36.418	35.6384	36.7198	35.9794	36.3625	35.1095	37.033	37.6082	37.5349	37.3454	36.9778		29.08	35.5018	35.3276	34.321	36.134	35.3587	35.9979	34.0569	37.1005	37.1924	36.9103	36.5782	35.9918
29.12	36.1278	36.4303	35.6508	36.7321	35.967	36.3625	35.1345	37.0023	37.5532	37.5654	37.3209	36.8857		29.12	35.5825	35.284	34.321	36.1155	35.3712	36.0474	34.0191	37.174	37.2536	36.8796	36.5413	35.9237
29.16	36.1402	36.4057	35.6012	36.769	36.0041	36.4673	35.2217	37.0453	37.4921	37.5532	37.272	36.7874		29.16	35.5701	35.284	34.3586	36.1217	35.4023	36.0784	34.0191	37.1127	37.223	36.8734	36.5043	35.936
29.2	36.1278	36.4427	35.5825	36.7567	36.0412	36.307	35.1968	37.0269	37.4677	37.6143	37.2842	36.812		29.2	35.5825	35.2467	34.3398	36.0969	35.4334	36.0598	33.9939	37.0514	37.2169	36.8857	36.5351	35.8679
29.24	36.1402	36.4303	35.5577	36.7997	36.0412	36.3008	35.2217	37.0391	37.5288	37.596	37.3026	36.7812		29.24	35.5639	35.2653	34.3272	36.0907	35.5018	36.0536	34.0002	37.0453	37.2842	36.8857	36.529	35.8989
29.28	36.1896	36.4735	35.6384	36.769	36.1031	36.3748	35.203	37.0453	37.5532	37.5715	37.2781	36.8181		29.28	35.5018	35.2653	34.3461	36.0784	35.4769	36.0289	34.0065	37.0637	37.1556	36.8857	36.5905	35.9732
29.32	36.2082	36.4673	35.5701	36.7936	36.1155	36.3872	35.2529	37.0759	37.5837	37.5776	37.3026	36.8304		29.32	35.5701	35.3338	34.4528	36.1278	35.4831	36.1093	34.0947	37.1066	37.2352	36.8918	36.5844	35.8865
29.4	36.2699	36.4427	35.5887	36.8243	36.0846	36.4057	35.2342	37.0759	37.596	37.657	37.3332	36.8304		29.4	35.5825	35.3276	34.4339	36.2514	35.5577	36.1649	34.1764	37.1372	37.272	36.9655	36.6583	35.8927
29.44	36.2576	36.455	35.5825	36.8857	36.0907	36.4303	35.3152	37.0575	37.6814	37.6814	37.3515	36.941		29.44	35.5701	35.3774	34.4528	36.239	35.5763	36.1093	34.1387	37.125	37.2352	36.9532	36.5536	35.9979
29.48	36.3131	36.4735	35.5825	36.8181	36.1464	36.4612	35.228	37.1679	37.6997	37.7058	37.4004	36.9287		29.48	35.6136	35.4209	34.5029	36.2143	35.4582	36.1958	34.1135	37.0943	37.1617	36.941	36.5844	36.0351
29.52	36.2761	36.5105	35.6012	36.812	36.1587	36.4303	35.3089	37.1311	37.6997	37.6387	37.4127	36.9103		29.52	35.6446	35.4085	34.4716	36.2329	35.4831	36.202	34.0695	37.0759	37.1801	36.9103	36.6336	36.0474
29.56	36.2452	36.529	35.595	36.8366	36.134	36.344	35.3774	37.1434	37.6814	37.6082	37.4494	36.9778		29.56	35.6881	35.4147	34.5029	36.2823	35.4769	36.1711	34.1764	37.0698	37.2291	36.8857	36.6521	36.0103
29.6	36.2638	36.5166	35.626	36.8796	36.1155	36.4488	35.284	37.1863	37.6814	37.657	37.3454	36.9962		29.6	35.6943	35.4645	34.5029	36.2823	35.5515	36.1649	34.145	37.1372	37.174	36.8918	36.6952	36.0598
29.64	36.2329	36.5474	35.626	36.8796	36.1835	36.5043	35.3152	37.2414	37.6509	37.6936	37.4127	36.9717		29.64	35.6695	35.452	34.5155	36.134	35.5018	36.2638	34.1701	37.1189	37.2536	36.9778	36.6583	36.0722
29.68	36.2761	36.5967	35.6198	36.8857	36.1835	36.5844	35.4209	37.2536	37.6875	37.7241	37.5105	37.0882		29.68	35.7315	35.5453	34.5719	36.1711	35.5763	36.1835	34.2204	37.2903	37.2046	37.0085	36.7259	36.0969
29.72	36.2823	36.6028	35.6446	36.898	36.1526	36.5782	35.3836	37.272	37.6936	37.7119	37.4066	37.0514		29.72	35.8059	35.5204	34.5907	36.1896	35.5515	36.3748	34.233	37.272	37.272	37.0207	36.7136	36.1031
29.76	36.3378	36.5844	35.6819	36.9839	36.202	36.5905	35.4023	37.2169	37.6936	37.7972	37.4799	37.0269		29.76	35.7687	35.5204	34.5594	36.1587	35.6198	36.3378	34.2518	37.2659	37.2597	37.0943	36.6767	36.1649
29.8	36.344	36.5782	35.6943	36.9839	36.202	36.5721	35.4396	37.223	37.718	37.7363	37.4494	37.0514		29.8	35.7935	35.5453	34.5969	36.1278	35.6012	36.307	34.2581	37.2903	37.2414	37.1495	36.6829	36.1711
29.84	36.3193	36.5782	35.7129	36.9962	36.1958	36.5351	35.34	37.2414	37.7363	37.8033	37.4738	37.0453		29.84	35.8121	35.5328	34.6471	36.1526	35.6508	36.2884	34.2393	37.3332	37.3576	37.1434	36.7198	36.1155
29.88	36.3255	36.6583	35.7005	36.9532	36.1711	36.5351	35.3214	37.2597	37.8033	37.7667	37.4921	37.0821		29.88	35.8803	35.6074	34.6345	36.1835	35.6384	36.2514	34.277	37.3087	37.3699	37.0943	36.7136	36.1526
29.92	36.3687	36.6829	35.7377	36.9717	36.2205	36.5228	35.4209	37.3087	37.8094	37.7972	37.4738	37.0821		29.92	35.8741	35.5577	34.6032	36.1896	35.6508	36.2514	34.2581	37.2169	37.3943	37.0759	36.7321	36.1217
29.96	36.3563	36.6829	35.7749	36.9164	36.2884	36.5844	35.3152	37.3026	37.7363	37.846	37.4494	37.1005		29.96	35.8741	35.5328	34.6971	36.1958	35.6757	36.202	34.2141	37.2352	37.4371	37.1127	36.7321	36.1896
30	36.3748	36.7382	35.8307	37.0146	36.2761	36.6521	35.3152	37.2781	37.7424	37.8399	37.486	37.1189		30	35.8679	35.5515	34.6784	36.2699	35.6819	36.1958	34.3272	37.2475	37.3638	37.1556	36.7136	36.2699
30.04	36.3255	36.7628	35.8493	37.033	36.2638	36.5967	35.3027	37.2781	37.7911	37.852	37.5105	37.0943		30.04	35.8803	35.5453	34.5531	36.239	35.6881	36.1526	34.3712	37.272	37.376	37.0759	36.8304	36.2761
30.08	36.3378	36.7321	35.8431	36.9901	36.2884	36.6152	35.3712	37.2169	37.8094	37.8703	37.5227	37.1127		30.08	35.8741	35.6136	34.5656	36.2267	35.7191	36.2576	34.2958	37.3148	37.3943	37.0698	36.7812	36.1773
30.12	36.3625	36.7444	35.8307	37.0146	36.2638	36.6829	35.4893	37.2842	37.8155	37.8886	37.541	37.1127		30.12	35.8679	35.6322	34.6408	36.2514	35.7191	36.2576	34.2895	37.3332	37.5532	37.0514	36.8673	36.1958
30.2	36.3995	36.7567	35.7997	36.9839	36.2761	36.6767	35.4893	37.3332	37.8155	37.8703	37.5837	37.1495		30.2	35.8865	35.626	34.5969	36.3131	35.7253	36.3008	34.1827	37.3332	37.5471	37.0821	36.8366	36.2205
30.24	36.381	36.7321	35.7935	36.9962	36.2205	36.6829	35.5328	37.4066	37.7484	37.8581	37.6387	37.1434		30.24	35.9237	35.6508	34.6283	36.3378	35.7005	36.307	34.189	37.3148	37.5105	37.0759	36.7936	36.3008
30.28	36.381	36.6767	35.8245	37.0023	36.2884	36.6152	35.5453	37.3882	37.7302	37.8825	37.6631	37.1372		30.28	35.936	35.6695	34.6157	36.3563	35.7377	36.3317	34.2016	37.272	37.5166	37.0943	36.7874	36.2514
30.32	36.3748	36.7259	35.8431	37.0514	36.3378	36.609	35.5018	37.3576	37.7484	37.8216	37.6448	37.1066		30.32	35.9237	35.6198	34.6721	36.2946	35.7563	36.4488	34.2204	37.3638	37.5105	37.1863	36.8181	36.2638
30.36	36.4303	36.7321	35.8741	37.0514	36.3563	36.5905	35.3961	37.3882	37.8703	37.846	37.6387	37.1066		30.36	36.0165	35.626	34.6157	36.4365	35.7811	36.4427	34.2204	37.3209	37.5654	37.174	36.8243	36.2514
30.4	36.4612	36.7198	35.8803	37.0207	36.3378	36.5782	35.4582	37.4004	37.846	37.8764	37.6326	37.1189		30.4	36.0474	35.6198	34.5594	36.4735	35.7935	36.418	34.2204	37.2842	37.6082	37.2107	36.7382	36.2514
30.44	36.5413	36.7075	35.8493	37.0207	36.3625	36.5905	35.4893	37.4188	37.9251	37.9434	37.6875	37.125		30.44	36.0041	35.6322	34.6157	36.4982	35.7997	36.3563	34.2581	37.3576	37.6082	37.2597	36.7444	36.2329
30.48	36.4982	36.689	35.8183	37.0453	36.2452	36.6152	35.5328	37.4494	37.9251	37.9555	37.7363	37.174		30.48	36.0289	35.6012	34.5406	36.4673	35.7811	36.3131	34.277	37.4004	37.4616	37.2659	36.8243	36.239
30.52	36.3748	36.7259	35.8927	37.0391	36.3625	36.6521	35.4707	37.4799	37.9068	37.9738	37.6753	37.2291		30.52	35.9608	35.6136	34.5719	36.4365	35.8059	36.455	34.2079	37.4066	37.6265	37.272	36.898	36.1835
30.56	36.418	36.7013	35.9298	37.0453	36.381	36.7013	35.3276	37.4677	37.8764	38.1076	37.7302	37.1924		30.56	35.967	35.6198	34.6095	36.4427	35.7935	36.3872	34.1764	37.4555	37.6753	37.2414	36.8796	36.2329
30.6	36.4488	36.769	35.9422	37.0821	36.3995	36.7075	35.5204	37.4127	37.8886	38.0833	37.6814	37.3209		30.6	35.9794	35.6074	34.5844	36.3748	35.8369	36.381	34.3147	37.431	37.6997	37.2169	36.8304	36.2205
30.64	36.5659	36.7505	35.9979	37.1189	36.418	36.6952	35.5391	37.4188	37.9129	38.0833	37.6936	37.223		30.64	36.0289	35.6819	34.6095	36.3625	35.8493	36.3502	34.3586	37.4432	37.6692	37.1679	36.8857	36.239
30.68	36.492	36.7505	35.9979	37.1434	36.418	36.7444	35.4582	37.4677	37.9738	38.0954	37.7119	37.1985		30.68	36.0165	35.626	34.5594	36.3748	35.7935	36.3317	34.321	37.3882	37.6997	37.2903	36.898	36.2452
30.72	36.5413	36.7505	36.0289	37.1066	36.3995	36.7013	35.5204	37.4127	37.9799	38.0954	37.6753	37.223		30.72	36.0289	35.6508	34.6032	36.5844	35.8059	36.4119	34.2644	37.3699	37.7302	37.3209	36.9226	36.2638
30.76	36.5844	36.7321	35.9918	37.125	36.3995	36.7505	35.5018	37.2352	37.9799	38.065	37.6692	37.272		30.76	35.9918	35.6943	34.6032	36.5536	35.7687	36.3995	34.2518	37.376	37.7302	37.327	36.9164	36.307
30.8	36.5474	36.7751	35.9237	37.1005	36.3933	36.7382	35.5577	37.3882	37.9373	38.0225	37.7363	37.2536		30.8	35.9979	35.5577	34.6658	36.418	35.8555	36.3933	34.277	37.3699	37.7119	37.3026	36.9287	36.307
30.84	36.5536	36.812	35.9113	37.1801	36.4612	36.812	35.626	37.4371	37.9677	37.9738	37.7546	37.2903		30.84	35.967	35.5887	34.6596	36.4797	35.8493	36.418	34.2644	37.3882	37.6448	37.2842	36.9287	36.3378
30.88	36.5598	36.7874	35.9484	37.174	36.4673	36.8058	35.5763	37.4004	37.9981	37.992	37.7789	37.2659		30.88	36.0103	35.6074	34.6721	36.4488	35.8803	36.381	34.2393	37.3821	37.6936	37.2965	36.9717	36.344
30.92	36.6028	36.7812	35.936	37.1801	36.492	36.7075	35.5515	37.4004	37.9616	37.986	37.8033	37.3087		30.92	36.0041	35.6136	34.5844	36.4242	35.9298	36.5844	34.233	37.3943	37.6692	37.3393	36.9287	36.3563
31	36.6028	36.8427	36.0041	37.1679	36.4365	36.7321	35.5142	37.4066	37.8825	38.0285	37.7484	37.3332		31	36.0103	35.7067	34.6095	36.4488	35.9175	36.5413	34.2204	37.4066	37.6936	37.3576	36.9287	36.3872
31.04	36.5905	36.9041	35.9918	37.174	36.3933	36.769	35.5453	37.431	37.919	38.0833	37.8277	37.327		31.04	36.0536	35.6943	34.6032	36.4673	35.9298	36.5105	34.1953	37.4738	37.6692	37.3026	36.9655	36.307
31.08	36.5905	36.855	36.0041	37.174	36.3872	36.7751	35.5142	37.4004	37.8825	38.0589	37.8764	37.3026		31.08	36.0412	35.6322	34.6596	36.5721	35.9298	36.5536	34.2267	37.4494	37.7546	37.3209	36.9778	36.3687
31.12	36.6028	36.9164	36.0041	37.174	36.4673	36.769	35.5391	37.4371	37.9373	38.065	37.8399	37.3148		31.12	36.0474	35.6012	34.6909	36.5536	35.9422	36.5844	34.2895	37.4555	37.7302	37.3332	37.0085	36.2946
31.16	36.5474	36.898	36.0598	37.1863	36.4427	36.8058	35.4956	37.3699	38.0103	38.0407	37.8338	37.3087		31.16	36.0351	35.6012	34.6909	36.5105	35.9918	36.5967	34.2518	37.5166	37.7241	37.3699	37.0698	36.4303
31.2	36.5721	36.9287	36.0351	37.1985	36.418	36.8796	35.5391	37.3882	38.065	38.0833	37.8216	37.3026		31.2	36.0227	35.6881	34.5844	36.4735	35.967	36.5782	34.321	37.6204	37.718	37.3882	37.0146	36.5413
31.24	36.5474	36.8918	36.0846	37.2352	36.4057	36.8611	35.4458	37.4616	38.0346	38.0589	37.8581	37.4677		31.24	36.0227	35.657	34.6157	36.6152	35.9422	36.5721	34.2707	37.541	37.8033	37.3576	37.033	36.4488
31.28	36.5659	36.8857	36.2143	37.3026	36.418	36.8304	35.5018	37.4371	38.0407	38.1076	37.8764	37.4127		31.28	36.0474	35.6633	34.5719	36.5905	35.9979	36.6275	34.4088	37.602	37.7789	37.3515	36.9778	36.4488
31.32	36.6767	36.9348	36.1526	37.2597	36.5905	36.8058	35.4956	37.4799	38.1076	38.1258	37.8338	37.376		31.32	36.0536	35.6943	34.5531	36.5721	35.9608	36.6521	34.3586	37.5837	37.6936	37.3821	37.0269	36.4303
31.36	36.6952	36.9471	36.1464	37.272	36.529	36.8181	35.5266	37.4677	38.1076	38.1136	37.8947	37.3576		31.36	36.0846	35.595	34.6157	36.6706	35.936	36.7013	34.3712	37.596	37.6997	37.4127	37.0391	36.418
31.4	36.6952	36.941	36.1649	37.272	36.5043	36.769	35.5204	37.4921	38.1319	38.1805	37.8825	37.3699		31.4	36.1217	35.6012	34.6345	36.609	35.9732	36.7136	34.3272	37.596	37.7241	37.4188	37.0207	36.4242
31.44	36.689	36.9594	36.1587	37.3148	36.6275	36.9226	35.5515	37.4738	38.1379	38.2837	37.8947	37.4004		31.44	36.1278	35.6695	34.5907	36.5351	35.9175	36.7198	34.3461	37.6204	37.7606	37.3882	37.0759	36.418
31.48	36.6336	36.9594	36.2082	37.3026	36.609	36.9348	35.5204	37.5105	38.1319	38.2533	37.9251	37.3148		31.48	36.0969	35.657	34.6658	36.5536	35.9484	36.7259	34.3649	37.5898	37.7728	37.376	37.0698	36.492
31.52	36.6829	36.898	36.2143	37.3087	36.5474	36.9164	35.452	37.4738	38.1258	38.2291	37.9129	37.3454		31.52	36.0784	35.657	34.6095	36.5844	35.9546	36.6829	34.3398	37.6265	37.785	37.3821	37.0637	36.4982
31.56	36.6583	36.941	36.2267	37.2965	36.5721	36.9164	35.452	37.541	38.1319	38.2291	37.9068	37.4004		31.56	36.0536	35.6757	34.6784	36.5721	36.0289	36.6583	34.2833	37.6143	37.8277	37.4555	37.0943	36.5166
31.6	36.6767	36.9348	36.2143	37.2965	36.5905	36.8857	35.5577	37.5349	38.1501	38.2048	37.9312	37.3699		31.6	36.0536	35.6633	34.6846	36.5598	36.0041	36.6152	34.233	37.5471	37.852	37.4188	37.1495	36.5166
31.64	36.8243	36.9164	36.2205	37.2781	36.6398	36.9226	35.5577	37.5471	38.0711	38.2958	37.9434	37.3393		31.64	36.066	35.7253	34.6971	36.6152	36.0412	36.6336	34.277	37.5654	37.8155	37.431	37.1005	36.529
31.68	36.7444	37.0023	36.202	37.3332	36.6275	36.9041	35.6136	37.5349	38.2412	38.2594	37.9434	37.4921		31.68	36.0412	35.7129	34.6471	36.6336	35.9979	36.609	34.2833	37.602	37.7972	37.4127	37.1495	36.5474
31.72	36.8673	37.0146	36.2205	37.3393	36.5782	36.9103	35.626	37.5288	38.1683	38.2412	38.0103	37.4555		31.72	36.0846	35.6943	34.6095	36.6459	36.0536	36.6398	34.3021	37.657	37.8277	37.4249	37.1556	36.5413
31.76	36.8366	37.0514	36.2143	37.3332	36.5905	36.9532	35.6136	37.5288	38.1076	38.2655	38.0103	37.3393		31.76	36.1093	35.6943	34.6658	36.6767	36.0474	36.7259	34.3712	37.6814	37.8642	37.4371	37.1924	36.5967
31.84	36.8058	36.9901	36.2329	37.3515	36.5967	36.941	35.5887	37.5349	38.1136	38.2837	38.0893	37.2965		31.84	36.1217	35.6943	34.7159	36.6583	36.0351	36.7259	34.3272	37.6997	37.8216	37.486	37.1863	36.5844
31.88	36.7751	37.0453	36.239	37.3821	36.6644	36.9471	35.5887	37.4921	38.1197	38.314	38.0346	37.3576		31.88	36.1402	35.7005	34.7034	36.7013	36.0412	36.7321	34.3147	37.6997	37.8338	37.4982	37.1617	36.689
31.92	36.8058	37.0759	36.2699	37.3821	36.6767	36.9532	35.6508	37.5166	38.1623	38.3565	37.9738	37.4004		31.92	36.1835	35.657	34.7034	36.6767	36.066	36.7136	34.3398	37.718	37.852	37.4921	37.1434	36.609
31.96	36.8181	37.0759	36.3625	37.3393	36.6952	36.9348	35.657	37.5349	38.1865	38.3504	37.9373	37.4066		31.96	36.1402	35.6819	34.6846	36.6336	36.0598	36.7936	34.3398	37.7728	37.8642	37.4677	37.1679	36.6275
32	36.7812	37.1066	36.3502	37.3393	36.6213	36.9532	35.6695	37.5105	38.1683	38.3625	37.9251	37.3454		32	36.1835	35.7439	34.7597	36.7075	36.0536	36.8304	34.3837	37.7363	37.8825	37.5715	37.174	36.609
32.04	36.8427	37.0821	36.2514	37.3515	36.5844	36.9471	35.6757	37.5776	38.223	38.3262	37.9494	37.3515		32.04	36.1958	35.7191	34.7785	36.7812	36.0412	36.8427	34.3963	37.7424	37.919	37.5593	37.2903	36.6459
32.08	36.8181	37.0759	36.2823	37.3699	36.5967	36.9778	35.657	37.5593	38.2655	38.314	37.9434	37.3393		32.08	36.239	35.7563	34.7472	36.7628	36.0227	36.7936	34.4465	37.6814	37.9434	37.5471	37.223	36.6275
32.12	36.8058	37.0575	36.2823	37.4188	36.6152	37.0146	35.6198	37.5471	38.2473	38.3262	37.986	37.3393		32.12	36.2143	35.7873	34.7409	36.7198	36.0536	36.7874	34.4151	37.6936	37.9008	37.5593	37.1617	36.6398
32.16	36.8304	37.1127	36.3502	37.3943	36.6767	37.0575	35.6012	37.6265	38.2109	38.3201	37.9251	37.3638		32.16	36.134	35.6757	34.7222	36.7628	36.0412	36.7751	34.4778	37.7911	37.9677	37.5898	37.2597	36.6028
32.2	36.7751	37.1127	36.3378	37.4004	36.6336	37.0637	35.5825	37.657	38.2109	38.3201	37.9129	37.3699		32.2	36.1711	35.7253	34.6909	36.7936	36.1217	36.769	34.4402	37.7972	37.9251	37.602	37.2536	36.5967
32.24	36.8181	37.1189	36.2761	37.327	36.6336	37.0882	35.6198	37.6143	38.2048	38.405	37.9494	37.3332		32.24	36.2329	35.7687	34.7222	36.8181	36.1402	36.7751	34.4277	37.7911	37.9312	37.596	37.1679	36.6459
32.28	36.8796	37.125	36.2946	37.4494	36.6521	37.0269	35.6384	37.7302	38.1683	38.3504	37.9251	37.3699		32.28	36.2514	35.8245	34.7722	36.8366	36.1093	36.7444	34.4026	37.8033	37.9616	37.6448	37.2046	36.6644
32.32	36.8488	37.1372	36.2761	37.4921	36.6336	37.0269	35.5763	37.7302	38.2109	38.3262	37.9981	37.4371		32.32	36.307	35.8183	34.766	36.855	36.0969	36.7321	34.3649	37.7667	37.9434	37.5776	37.223	36.6398
32.36	36.8488	37.1495	36.344	37.4249	36.6706	37.0821	35.6322	37.7302	38.2048	38.3322	38.0407	37.3943		32.36	36.3502	35.9237	34.8035	36.8427	36.1773	36.7075	34.4528	37.7363	38.0711	37.596	37.1863	36.6028
32.4	36.8673	37.1434	36.2946	37.431	36.6767	37.0759	35.6198	37.6814	38.2473	38.3504	37.9799	37.3943		32.4	36.3193	35.9608	34.8098	36.8427	36.1526	36.7505	34.5092	37.7363	38.0103	37.5715	37.1863	36.609
32.44	37.0085	37.1556	36.2823	37.4066	36.7075	37.0207	35.6757	37.7484	38.2655	38.2715	37.9616	37.4677		32.44	36.2576	35.9113	34.766	36.8673	36.1464	36.7444	34.4967	37.7484	37.9799	37.6326	37.174	36.6398
32.48	36.9348	37.0882	36.2082	37.3821	36.6706	37.0023	35.6757	37.7119	38.2351	38.2594	37.9555	37.4494		32.48	36.2946	35.9051	34.8285	36.7751	36.066	36.7628	34.528	37.7302	37.9251	37.6509	37.2352	36.6213
32.52	36.9471	37.0821	36.2884	37.3576	36.6767	36.9962	35.6633	37.7424	38.2715	38.2898	37.9434	37.4371		32.52	36.2329	35.8431	34.8098	36.769	36.1093	36.7505	34.5782	37.7728	37.9068	37.657	37.2597	36.6398
32.56	37.0085	37.1127	36.2638	37.3699	36.6521	36.9901	35.6881	37.7302	38.2169	38.2776	37.9434	37.3576		32.56	36.3563	35.8927	34.8473	36.7628	36.1031	36.689	34.5531	37.8094	37.919	37.5715	37.1924	36.6336
32.6	36.9901	37.0759	36.2514	37.3821	36.6275	37.0207	35.6757	37.7606	38.2473	38.314	37.9799	37.4371		32.6	36.3502	35.9051	34.8098	36.7628	36.1093	36.7259	34.4904	37.8155	37.9738	37.5715	37.2169	36.7198
32.68	36.9655	37.0943	36.2452	37.3699	36.5967	37.0514	35.6819	37.7667	38.308	38.3322	37.9555	37.4677		32.68	36.3131	35.936	34.891	36.7505	36.1031	36.769	34.4465	37.8216	38.0468	37.541	37.2169	36.6275
32.72	36.9164	37.0882	36.2143	37.3515	36.609	37.0269	35.7377	37.7789	38.3383	38.314	37.9677	37.4799		32.72	36.3687	35.936	34.8785	36.7259	36.0846	36.7567	34.5029	37.8703	38.0833	37.5654	37.2352	36.6767
32.76	36.9103	37.125	36.2143	37.3515	36.689	36.9348	35.6819	37.7911	38.3322	38.2898	37.9738	37.3638		32.76	36.3933	35.9298	34.9472	36.8243	36.1711	36.7751	34.4967	37.8642	38.0225	37.541	37.2659	36.8181
32.8	36.9287	37.1617	36.2329	37.3515	36.6767	37.0085	35.7501	37.8216	38.2837	38.3201	38.0103	37.3515		32.8	36.4488	35.9175	34.8973	36.8427	36.1587	36.7321	34.5217	37.846	37.9677	37.5837	37.2352	36.7382
32.84	36.8918	37.1617	36.2638	37.3943	36.6644	37.0637	35.7191	37.846	38.223	38.3383	38.0468	37.3638		32.84	36.455	35.9175	34.8785	36.812	36.1217	36.689	34.5656	37.8764	37.9494	37.5715	37.2046	36.7321
32.88	36.898	37.1617	36.2576	37.376	36.6521	37.0391	35.7191	37.8155	38.2109	38.3504	38.0407	37.4066		32.88	36.4057	35.9051	34.916	36.8181	36.1526	36.6706	34.5844	37.9008	37.9677	37.541	37.2903	36.7812
32.92	36.9287	37.223	36.2452	37.3699	36.7321	37.0882	35.8307	37.8947	38.2351	38.3868	38.0833	37.431		32.92	36.4119	35.9237	34.8535	36.8304	36.1773	36.7382	34.622	37.9251	37.9616	37.5471	37.2536	36.7444
32.96	36.9287	37.1372	36.3317	37.3393	36.7321	37.0391	35.7873	37.8642	38.2291	38.3868	38.0589	37.431		32.96	36.3933	35.9422	34.8473	36.7936	36.1835	36.7013	34.6658	37.9251	38.0285	37.602	37.2414	36.7321
33	37.033	37.2169	36.3008	37.3638	36.7075	37.0514	35.8865	37.8764	38.2351	38.3807	38.0589	37.2965		33	36.4365	35.9546	34.8723	36.7997	36.1587	36.7075	34.622	37.9373	37.986	37.6326	37.2046	36.6829
33.04	37.0023	37.2352	36.2884	37.3882	36.6644	37.1189	35.8369	37.9068	38.223	38.3504	38.1136	37.3576		33.04	36.3687	35.9298	34.9597	36.7567	36.2143	36.7259	34.6533	37.8886	37.9677	37.5837	37.3638	36.7136
33.08	37.0085	37.1985	36.3131	37.4249	36.769	37.0759	35.8307	37.8642	38.314	38.3322	38.1076	37.4432		33.08	36.3748	35.9546	34.9535	36.7812	36.2082	36.7751	34.6471	37.8886	37.9008	37.6692	37.2781	36.6767
33.12	37.0146	37.2536	36.3502	37.4555	36.7505	37.0575	35.7935	37.846	38.2655	38.3929	38.1015	37.4494		33.12	36.3255	35.9918	34.966	36.8796	36.202	36.8181	34.6283	37.9068	37.9129	37.6387	37.2903	36.7259
33.16	36.9901	37.2965	36.3255	37.4738	36.7567	37.1189	35.7749	37.8642	38.2473	38.4292	38.1015	37.4004		33.16	36.3625	35.9979	35.0846	36.8488	36.2082	36.8304	34.6095	37.8825	37.986	37.6143	37.2475	36.7198
33.2	36.9287	37.272	36.3748	37.4432	36.7444	37.1311	35.8555	37.8947	38.1805	38.4474	38.1501	37.4494		33.2	36.3748	35.9732	35.1095	36.8611	36.2267	36.812	34.622	37.8886	38.0103	37.596	37.272	36.7444
33.24	36.9655	37.2352	36.3193	37.431	36.7751	37.1127	35.7935	37.8703	38.3444	38.4474	38.1197	37.4921		33.24	36.3625	36.0103	35.0534	36.8734	36.202	36.8058	34.6909	37.986	37.9434	37.6448	37.2965	36.7321
33.28	37.0023	37.3087	36.2823	37.4127	36.7505	37.1617	35.7997	37.8277	38.3565	38.4171	38.1501	37.4677		33.28	36.3995	36.0165	35.0658	36.9594	36.1835	36.8243	34.7034	37.8825	37.9494	37.657	37.3332	36.7013
33.32	37.1066	37.2475	36.2884	37.4188	36.8181	37.1801	35.7687	37.8886	38.2958	38.4414	38.2837	37.327		33.32	36.4119	36.0289	35.0846	36.9103	36.134	36.8243	34.5217	37.8764	38.0042	37.6326	37.3209	36.7198
33.36	37.125	37.2475	36.307	37.4677	36.8304	37.1924	35.8183	37.9008	38.2776	38.4535	38.1562	37.3454		33.36	36.4612	36.0165	35.1033	36.9226	36.2452	36.8243	34.5844	37.9068	37.9738	37.6082	37.2781	36.7874
33.4	37.0269	37.2781	36.3193	37.5288	36.8304	37.174	35.8369	37.8947	38.3504	38.4232	38.1136	37.3576		33.4	36.4488	36.0227	35.097	36.9164	36.2267	36.7812	34.5719	37.8764	37.9434	37.6387	37.2842	36.769
33.44	37.0023	37.3148	36.381	37.5288	36.7812	37.174	35.9484	37.9373	38.3747	38.405	38.1623	37.486		33.44	36.4242	36.0474	35.0846	36.8673	36.2082	36.7567	34.5531	37.9008	38.0103	37.602	37.272	36.689
33.48	36.9839	37.3209	36.3317	37.596	36.6767	37.1066	35.9237	37.9251	38.3504	38.3322	38.1683	37.5105		33.48	36.4303	36.066	35.1345	36.812	36.2329	36.8611	34.6095	37.9008	38.0225	37.6204	37.2842	36.7198
33.56	37.0821	37.3454	36.3748	37.5288	36.6829	37.0821	35.9546	37.919	38.3747	38.3444	38.1926	37.4799		33.56	36.4057	36.0412	35.1033	36.8673	36.2452	36.8427	34.6408	37.9129	37.9981	37.6753	37.3026	36.7812
33.6	37.125	37.3393	36.3625	37.5654	36.7075	37.1189	35.9484	37.9312	38.3747	38.3989	38.1805	37.4921		33.6	36.4119	36.0041	35.0783	36.8857	36.2761	36.8181	34.5969	38.0225	38.144	37.6692	37.3209	36.7321
33.64	37.0882	37.3332	36.344	37.5349	36.7505	37.1556	35.9237	37.9251	38.405	38.4171	38.1683	37.5044		33.64	36.4488	36.0041	35.0658	36.898	36.307	36.8857	34.6283	38.0833	38.1136	37.6082	37.3148	36.7075
33.68	37.125	37.327	36.3933	37.6204	36.7382	37.1372	35.9298	37.9008	38.3625	38.4535	38.144	37.486		33.68	36.4427	36.0227	35.1033	36.9103	36.3255	36.9164	34.6533	37.992	38.1197	37.7241	37.3087	36.7198
33.72	37.0207	37.3026	36.3625	37.5837	36.7136	37.0698	35.8369	37.8825	38.3686	38.3686	38.144	37.4982		33.72	36.455	36.0474	35.0783	36.941	36.307	36.8857	34.6032	38.1015	38.0833	37.6814	37.2903	36.7444
33.76	37.0637	37.4004	36.3872	37.5532	36.7812	37.0821	35.8183	37.8886	38.3807	38.3989	38.1319	37.4677		33.76	36.4612	36.1402	35.0596	36.9103	36.307	36.8488	34.6032	38.0285	37.9373	37.6692	37.3638	36.7321
33.8	37.033	37.3943	36.3687	37.5593	36.769	37.1189	35.8741	37.9981	38.3929	38.405	38.1683	37.4799		33.8	36.4673	36.1031	35.0846	36.9287	36.2638	36.8796	34.7284	38.065	38.0225	37.6692	37.3699	36.6829
33.84	36.9962	37.376	36.455	37.5593	36.7874	37.125	35.8555	37.992	38.3989	38.405	38.1562	37.4799		33.84	36.492	36.0969	35.097	36.9717	36.2638	36.8243	34.7159	38.0772	38.0103	37.6448	37.376	36.6829
33.88	37.0146	37.3454	36.3378	37.5471	36.7936	37.1985	35.9856	37.9068	38.3262	38.4535	38.1197	37.5166		33.88	36.529	36.1093	35.0658	36.9287	36.3131	36.8857	34.7159	38.1015	38.0103	37.657	37.2842	36.7321
33.92	37.0207	37.3148	36.3563	37.5349	36.7997	37.1985	35.9113	37.9555	38.3868	38.4474	38.1744	37.4494		33.92	36.5166	36.0969	35.0222	36.898	36.2823	36.812	34.528	37.9677	37.9738	37.7119	37.3087	36.7136
33.96	37.0269	37.2903	36.3378	37.5227	36.855	37.1863	35.936	37.9494	38.4111	38.3989	38.1805	37.4921		33.96	36.5166	36.1031	34.9972	36.8673	36.3008	36.7259	34.5343	38.0164	38.0407	37.6997	37.2903	36.7136
34	37.0759	37.2414	36.381	37.5471	36.8058	37.1679	35.9608	37.9738	38.3868	38.5201	38.1744	37.5776		34	36.4982	36.066	35.0222	36.8734	36.2699	36.8488	34.5656	38.0285	37.9799	37.7119	37.327	36.7321
34.04	37.0759	37.2597	36.4427	37.4921	36.8243	37.3087	35.8989	37.9799	38.4111	38.4838	38.1501	37.5654		34.04	36.344	36.0598	35.122	36.8673	36.2329	36.7997	34.6345	38.0407	37.992	37.6997	37.3209	36.7259
34.08	37.0514	37.2903	36.344	37.5349	36.8181	37.272	35.9113	37.9677	38.3686	38.502	38.1136	37.5654		34.08	36.4057	36.066	35.0783	36.8918	36.2143	36.8427	34.5844	38.0285	38.0407	37.7424	37.3087	36.7259
34.12	37.0698	37.2965	36.3563	37.602	36.8918	37.223	35.8431	37.9555	38.405	38.4959	38.1076	37.5593		34.12	36.4119	36.0846	35.0034	36.9041	36.2884	36.8611	34.6283	37.9494	38.1015	37.7484	37.3209	36.8611
34.16	37.1066	37.4066	36.381	37.596	36.8796	37.1985	35.8183	38.0164	38.4656	38.4777	38.1015	37.4738		34.16	36.4365	36.0598	35.0471	36.9287	36.3131	36.8058	34.5029	37.9616	38.0164	37.718	37.327	36.7075
34.2	37.2597	37.4066	36.3872	37.5227	36.8427	37.1679	35.9298	38.0589	38.4414	38.5201	38.0954	37.5898		34.2	36.4365	36.1155	35.0596	36.9164	36.3131	36.7382	34.5531	37.9981	38.0468	37.7484	37.3515	36.7075
34.24	37.174	37.4188	36.4365	37.5227	36.7874	37.1556	35.9546	38.0589	38.4656	38.5443	38.1136	37.5532		34.24	36.4858	36.1278	35.0783	36.9041	36.3008	36.7567	34.6095	38.0711	37.9616	37.7302	37.3209	36.8058
34.28	37.1189	37.4127	36.4057	37.5654	36.8304	37.1617	35.936	38.0529	38.405	38.4535	38.1623	37.5532		34.28	36.5474	36.1155	35.122	36.9164	36.2823	36.8058	34.5907	38.0529	37.992	37.7058	37.3515	36.7444
34.32	37.1127	37.327	36.4057	37.5776	36.7382	37.2107	35.8555	38.0589	38.4717	38.4535	38.1744	37.5776		34.32	36.5228	36.1217	35.0346	36.9839	36.2638	36.7936	34.6032	38.0529	37.9981	37.6692	37.3454	36.7628
34.36	37.0943	37.3638	36.4057	37.5715	36.9164	37.2169	35.8741	38.0468	38.5141	38.5867	38.2169	37.5776		34.36	36.5105	36.1711	35.0783	36.9778	36.2514	36.7997	34.6157	38.0164	38.1258	37.6997	37.3454	36.6952
34.44	37.1005	37.3699	36.4365	37.5471	36.8673	37.1985	35.9051	38.0529	38.4959	38.617	38.2412	37.5654		34.44	36.492	36.1649	35.1157	36.9655	36.2638	36.8857	34.6283	37.9981	38.0772	37.7119	37.327	36.7321
34.48	37.1189	37.3699	36.4982	37.6387	36.8611	37.2169	35.936	38.065	38.4717	38.6593	38.2776	37.6631		34.48	36.4303	36.1526	35.0783	36.9717	36.3008	36.9103	34.5844	38.0225	38.0103	37.6936	37.4188	36.7321
34.52	37.1924	37.4188	36.5043	37.5349	36.8673	37.2414	35.936	38.0772	38.4414	38.6472	38.2533	37.541		34.52	36.4303	36.1217	35.122	36.9471	36.2699	36.8611	34.816	38.0407	38.0225	37.7546	37.3821	36.7505
34.56	37.1801	37.4432	36.5166	37.5715	36.8796	37.2965	35.936	38.0954	38.4414	38.6472	38.223	37.5837		34.56	36.4673	36.1093	35.1532	36.9471	36.3193	36.855	34.8848	38.0833	37.9799	37.6997	37.3638	36.7321
34.6	37.1985	37.4188	36.5659	37.6143	36.9164	37.3026	35.936	38.1805	38.508	38.6533	38.2594	37.6265		34.6	36.5043	36.1093	35.1033	36.9164	36.3748	36.8366	34.6846	38.0893	37.9494	37.6936	37.327	36.7382
34.64	37.1863	37.4738	36.529	37.6692	36.9287	37.2965	36.0103	38.1015	38.502	38.6533	38.1926	37.6265		34.64	36.5166	36.0969	35.0846	36.941	36.3995	36.7936	34.6345	38.2412	38.0042	37.6936	37.3699	36.7505
34.68	37.1189	37.486	36.5228	37.6692	36.9226	37.3087	35.9794	38.0772	38.5141	38.6533	38.223	37.5776		34.68	36.5536	36.1031	35.1843	36.9778	36.3687	36.898	34.7159	38.1926	38.0285	37.6936	37.3699	36.7567
34.72	37.1863	37.4799	36.529	37.6448	36.8857	37.3393	36.0598	38.1197	38.5383	38.6533	38.2048	37.6875		34.72	36.5351	36.1835	35.2217	36.9962	36.3255	36.898	34.7284	38.1623	38.0285	37.657	37.2965	36.769
34.76	37.2107	37.4432	36.5351	37.6143	36.855	37.3393	36.0289	38.1623	38.4898	38.617	38.2776	37.6448		34.76	36.609	36.1773	35.1781	36.9717	36.381	36.8734	34.7972	38.1623	38.0468	37.7424	37.3332	36.8058
34.8	37.2169	37.431	36.5598	37.6448	36.8611	37.3393	36.0165	38.2048	38.4838	38.6775	38.2837	37.7667		34.8	36.6028	36.1896	35.1906	36.9962	36.4119	36.8857	34.8098	38.1926	38.0407	37.7606	37.3882	36.7874
34.84	37.1924	37.4066	36.5536	37.6753	36.9287	37.3576	35.9979	38.2291	38.5383	38.6896	38.3989	37.7789		34.84	36.5905	36.1402	35.1906	37.0453	36.3502	36.9226	34.6721	38.223	38.0346	37.7606	37.3576	36.769
34.88	37.1924	37.4677	36.5721	37.6509	36.8611	37.4371	36.0165	38.2169	38.623	38.7259	38.3625	37.7484		34.88	36.5967	36.1587	35.1719	37.0391	36.3625	36.8918	34.6784	38.2169	37.992	37.7972	37.4004	36.7382
34.92	37.2475	37.5166	36.5844	37.657	36.9287	37.376	35.9732	38.1683	38.6109	38.7259	38.3625	37.7241		34.92	36.6152	36.1278	35.1095	36.9839	36.3625	36.8673	34.7097	38.1562	38.065	37.7911	37.3638	36.7321
34.96	37.2352	37.5654	36.6336	37.6692	36.9901	37.4188	35.9608	38.1197	38.5988	38.7379	38.4292	37.7058		34.96	36.6459	36.1402	35.2155	37.033	36.4242	36.8857	34.7347	38.1379	38.1015	37.7728	37.3515	36.7198
35	37.2352	37.5837	36.5905	37.6875	36.9655	37.3821	35.9051	38.1258	38.6109	38.7682	38.3383	37.7424		35	36.6398	36.1649	35.1781	37.0637	36.5105	36.8918	34.7785	38.144	38.1562	37.7972	37.3393	36.7259
35.04	37.2965	37.5654	36.6583	37.7119	37.0023	37.3148	35.9113	38.1379	38.6109	38.8105	38.3989	37.7363		35.04	36.6521	36.1278	35.1968	37.0146	36.4673	36.9103	34.7597	38.1501	38.144	37.8277	37.3638	36.7321
35.08	37.3454	37.5288	36.6706	37.6753	36.9962	37.431	36.0041	38.1683	38.6533	38.7803	38.3929	37.7546		35.08	36.5967	36.1896	35.1843	37.0637	36.4427	37.0269	34.7159	38.1197	38.1865	37.8094	37.3882	36.7382
35.12	37.327	37.5776	36.6521	37.6814	36.9717	37.4127	36.0165	38.1562	38.7077	38.8165	38.3444	37.7241		35.12	36.6336	36.2143	35.1719	37.0023	36.4427	37.0637	34.7409	38.1076	38.1744	37.7728	37.3943	36.7997
35.16	37.376	37.602	36.6644	37.6936	36.9717	37.3821	36.0536	38.1744	38.5988	38.8165	38.3565	37.7241		35.16	36.6583	36.202	35.1532	36.9901	36.3872	37.033	34.7847	38.144	38.1744	37.7606	37.3699	36.8058
35.2	37.3699	37.602	36.7567	37.6814	36.9778	37.3699	36.0474	38.2109	38.6351	38.7138	38.405	37.718		35.2	36.6829	36.2514	35.1781	37.0269	36.4365	36.9532	34.7972	38.1744	38.2109	37.7667	37.3576	36.7936
35.28	37.3026	37.596	36.7013	37.6326	37.0023	37.3882	36.0227	38.2048	38.7259	38.7621	38.4111	37.6387		35.28	36.7075	36.2576	35.1469	37.033	36.455	36.9962	34.7597	38.3019	38.2048	37.7789	37.3515	36.812
35.32	37.2842	37.6143	36.6952	37.6631	37.0391	37.4677	35.9732	38.1987	38.6412	38.75	38.2958	37.6997		35.32	36.7013	36.2946	35.1843	37.0943	36.4303	37.0637	34.7222	38.2776	38.1562	37.8155	37.3638	36.8058
35.36	37.327	37.6143	36.689	37.6997	37.0453	37.5105	35.9794	38.1805	38.6049	38.7863	38.3504	37.7606		35.36	36.6829	36.1958	35.1843	37.1189	36.455	37.033	34.7472	38.3201	38.1926	37.8155	37.3638	36.8734
35.4	37.2903	37.5593	36.7013	37.718	37.0821	37.4188	35.9484	38.1805	38.6412	38.8165	38.3444	37.7424		35.4	36.7259	36.2205	35.1906	37.0698	36.4735	37.0269	34.7535	38.2898	38.2169	37.8338	37.3638	36.9103
35.44	37.4127	37.5715	36.7382	37.7484	37.0943	37.4188	35.9237	38.1926	38.7198	38.8105	38.3989	37.7606		35.44	36.7505	36.2823	35.1719	37.1863	36.4858	37.0698	34.7097	38.3383	38.223	37.8581	37.4188	36.8796
35.48	37.376	37.5898	36.689	37.7363	37.033	37.3882	35.9794	38.1805	38.7259	38.8165	38.3807	37.7911		35.48	36.7259	36.3131	35.2217	37.1005	36.4797	37.1434	34.8348	38.1683	38.2169	37.852	37.4738	36.8857
35.52	37.3515	37.5776	36.6952	37.7728	37.0759	37.4249	35.9794	38.2048	38.6956	38.7863	38.3929	37.718		35.52	36.7259	36.2761	35.2217	37.0698	36.529	37.1495	34.8723	38.1987	38.3322	37.8825	37.5227	36.8673
35.56	37.3026	37.6143	36.7259	37.7667	37.1066	37.4188	35.9484	38.1683	38.7138	38.744	38.3625	37.8094		35.56	36.7382	36.2638	35.1407	37.0759	36.5228	37.1801	34.8285	38.1926	38.3625	37.8886	37.5837	36.8918
35.6	37.2352	37.6143	36.6767	37.7606	37.1066	37.4127	36.0289	38.2655	38.6654	38.744	38.3929	37.8277		35.6	36.7382	36.2638	35.1594	37.1617	36.5043	37.2169	34.7409	38.2958	38.2412	37.8764	37.602	36.9287
35.64	37.2414	37.5898	36.7075	37.7606	37.1556	37.4921	35.9918	38.2169	38.6654	38.6835	38.4232	37.8338		35.64	36.7136	36.2884	35.2155	37.0698	36.5228	37.1495	34.7284	38.3504	38.2715	37.8764	37.602	36.941
35.68	37.2536	37.6143	36.6644	37.7606	37.0943	37.4799	36.0041	38.1623	38.6472	38.6896	38.3747	37.8216		35.68	36.7136	36.2576	35.2093	37.0207	36.5598	37.1863	34.7535	38.2958	38.2655	37.9251	37.6204	36.8734
35.72	37.2352	37.5349	36.6398	37.7667	37.0637	37.4738	35.9979	38.1744	38.6593	38.7259	38.405	37.852		35.72	36.6829	36.2329	35.2155	37.2475	36.6521	37.1679	34.7472	38.3565	38.2715	37.9373	37.6265	36.9594
35.76	37.3393	37.5898	36.609	37.8399	37.0575	37.4494	36.0722	38.2109	38.6835	38.7319	38.3929	37.9434		35.76	36.6583	36.2452	35.2155	37.2352	36.5905	37.1434	34.7535	38.3929	38.2776	37.9312	37.6448	36.941
35.8	37.3454	37.6448	36.6521	37.8155	37.0759	37.4432	36.0351	38.1926	38.8588	38.7077	38.5322	37.9129		35.8	36.6767	36.2576	35.2591	37.223	36.689	37.0882	34.7785	38.3989	38.3262	37.9677	37.657	36.8673
35.84	37.376	37.6326	36.6952	37.9008	37.1005	37.3943	36.0412	38.1987	38.7017	38.7923	38.405	37.8642		35.84	36.7628	36.2699	35.228	37.223	36.6336	37.0759	34.7847	38.3807	38.4171	37.9068	37.6143	36.7936
35.88	37.3087	37.6509	36.7382	37.9008	37.1189	37.4616	36.0846	38.1683	38.6714	38.75	38.4414	37.9799		35.88	36.7013	36.202	35.2965	37.1863	36.6644	37.1066	34.7597	38.4232	38.3201	37.9129	37.6204	36.8796
35.92	37.2781	37.6082	36.7444	37.8338	37.125	37.4616	36.0536	38.0589	38.6654	38.7319	38.502	38.0407		35.92	36.7321	36.2143	35.4023	37.2414	36.6644	37.1189	34.7472	38.405	38.3262	37.9616	37.6265	36.8918
35.96	37.3087	37.6509	36.7259	37.8399	37.1434	37.4616	35.9918	38.1683	38.6956	38.7138	38.4656	38.0164		35.96	36.769	36.1896	35.3089	37.2475	36.6583	37.1189	34.7597	38.3807	38.3929	38.0042	37.6204	36.9287
36	37.2597	37.6875	36.7321	37.9251	37.1066	37.4371	36.0474	38.1501	38.6835	38.7621	38.4474	37.9981		36	36.7997	36.2946	35.2903	37.2475	36.7075	37.1924	34.891	38.4414	38.3625	37.9981	37.6448	37.0023
36.04	37.3087	37.6814	36.7259	37.8033	37.1066	37.4432	36.0598	38.1319	38.6714	38.7923	38.3625	37.9434		36.04	36.769	36.2946	35.284	37.2352	36.6644	37.0514	34.916	38.3686	38.4171	37.9434	37.657	37.0269
36.12	37.3515	37.6326	36.8181	37.7911	37.1311	37.4738	36.0722	38.1623	38.6896	38.7379	38.405	37.9068		36.12	36.7382	36.2946	35.2467	37.2414	36.6336	37.0637	34.6971	38.4111	38.3444	37.9434	37.6082	37.0514
36.16	37.3454	37.6326	36.8058	37.846	37.2291	37.4799	36.0474	38.1865	38.744	38.744	38.4292	37.9373		36.16	36.7444	36.3008	35.1968	37.1863	36.6028	37.0575	34.6971	38.4111	38.314	37.9494	37.5898	37.0453
36.2	37.3515	37.6509	36.7751	37.8277	37.2352	37.5105	36.0784	38.1926	38.7379	38.7379	38.4535	37.9373		36.2	36.6829	36.2638	35.1719	37.1679	36.5844	37.1495	34.7159	38.4656	38.3262	38.0529	37.5593	37.033
36.24	37.3332	37.6509	36.7136	37.846	37.174	37.5166	36.0722	38.1865	38.7198	38.7803	38.4474	37.8155		36.24	36.6706	36.2946	35.122	37.2107	36.5598	37.1556	34.7722	38.4232	38.3322	38.0468	37.6204	36.9839
36.28	37.3454	37.7058	36.7136	37.9068	37.2046	37.541	36.0412	38.2412	38.7138	38.8346	38.4474	37.8094		36.28	36.6767	36.2514	35.1345	37.1863	36.5659	37.1556	34.7597	38.405	38.3262	38.0468	37.6265	36.9901
36.32	37.5044	37.6753	36.7259	37.8642	37.223	37.5349	36.0351	38.2594	38.6351	38.7984	38.5625	37.919		36.32	36.7812	36.2761	35.1594	37.223	36.5721	37.2352	34.8598	38.3565	38.3504	37.9799	37.6692	37.0453
36.36	37.3454	37.6753	36.7628	37.919	37.2169	37.5227	35.9918	38.2291	38.901	38.7742	38.5867	37.9616		36.36	36.7812	36.3317	35.1594	37.2352	36.6644	37.2475	34.7847	38.5564	38.3807	37.9981	37.6753	37.0514
36.4	37.4494	37.7119	36.7382	37.9494	37.223	37.5837	36.0041	38.2715	38.8709	38.8044	38.5504	37.8886		36.4	36.769	36.3563	35.228	37.2475	36.6336	37.2781	34.7785	38.5262	38.405	37.8825	37.6692	37.0575
36.44	37.4494	37.8033	36.7382	37.9129	37.272	37.6814	36.0722	38.2473	38.8527	38.8225	38.5625	37.9008		36.44	36.8058	36.3563	35.2342	37.2659	36.6028	37.3332	34.8598	38.5928	38.405	38.0042	37.7424	37.0759
36.48	37.3699	37.8094	36.7382	37.9129	37.2536	37.6936	36.1093	38.2291	38.8165	38.8225	38.6291	37.9129		36.48	36.7997	36.3378	35.2342	37.272	36.6152	37.3087	34.9472	38.6109	38.4535	37.9981	37.7911	37.0698
36.52	37.431	37.8094	36.7136	38.0225	37.2414	37.7119	36.1093	38.2837	38.7803	38.8346	38.617	37.9068		36.52	36.8488	36.3193	35.2217	37.3209	36.6767	37.2903	34.9847	38.5322	38.4656	38.0042	37.8033	37.0269
36.56	37.3882	37.8094	36.6767	37.986	37.174	37.602	36.1031	38.2291	38.8527	38.7561	38.5564	37.9008		36.56	36.7936	36.3317	35.2529	37.2842	36.7013	37.2536	34.9035	38.4717	38.4474	38.0103	37.8094	37.0637
36.6	37.4066	37.852	36.689	37.9738	37.1985	37.6875	36.0227	38.3019	38.8588	38.75	38.5988	37.852		36.6	36.8058	36.3563	35.2529	37.2659	36.7259	37.2597	34.941	38.4595	38.4595	38.065	37.7789	37.0453
36.64	37.4066	37.8155	36.7321	37.992	37.1863	37.6631	36.0103	38.2776	38.8709	38.7621	38.5564	37.8825		36.64	36.812	36.3193	35.2467	37.2842	36.7136	37.3638	34.9035	38.4111	38.4414	38.0711	37.7667	37.0391
36.68	37.4127	37.8216	36.8673	37.9677	37.272	37.6387	36.0351	38.2594	38.8286	38.7863	38.5564	37.9738		36.68	36.7936	36.3008	35.2716	37.2903	36.7567	37.3638	34.9535	38.3989	38.6472	38.0893	37.7424	37.0514
36.72	37.4127	37.8094	36.8304	37.9799	37.327	37.6204	36.2329	38.2109	38.8467	38.7863	38.6472	38.0407		36.72	36.7751	36.3502	35.2778	37.272	36.7812	37.376	34.9722	38.3747	38.5867	38.1076	37.7484	37.0698
36.76	37.4738	37.7424	36.7136	37.986	37.2842	37.6753	36.134	38.2473	38.8769	38.7863	38.6714	38.0529		36.76	36.8243	36.3748	35.3525	37.4066	36.7198	37.3454	34.9785	38.4111	38.5807	38.0529	37.7789	37.0759
36.8	37.4616	37.7546	36.7567	37.9981	37.3148	37.6997	36.1155	38.2715	38.8588	38.9373	38.6412	38.0529		36.8	36.7567	36.344	35.3712	37.2842	36.689	37.2781	34.916	38.3747	38.5443	38.0285	37.8642	37.1127
36.84	37.5715	37.7363	36.8058	37.9799	37.2903	37.6997	36.1093	38.2715	38.8648	38.9252	38.5867	38.0833		36.84	36.7505	36.3317	35.3463	37.2536	36.7013	37.2659	34.8723	38.4232	38.5504	38.0833	37.846	37.0698
36.88	37.4616	37.7546	36.7936	37.9738	37.272	37.6692	36.066	38.2655	38.8829	38.895	38.5746	38.0589		36.88	36.7812	36.3687	35.3774	37.1801	36.7628	37.3087	34.8348	38.405	38.5867	38.0954	37.8033	37.0759
36.96	37.431	37.7363	36.7321	37.9799	37.2414	37.6692	36.0412	38.2412	38.901	38.8225	38.5504	38.0164		36.96	36.7812	36.4057	35.3649	37.1617	36.7751	37.2352	34.9472	38.5746	38.6049	38.1501	37.7972	37.0821
37	37.4249	37.718	36.7567	37.9616	37.2659	37.6875	36.0598	38.2655	38.8527	38.8165	38.6291	38.0893		37	36.7567	36.3625	35.3338	37.1801	36.7874	37.3638	34.9722	38.5201	38.6291	38.1683	37.7911	37.0269
37.04	37.5166	37.7302	36.8304	37.9738	37.3148	37.6814	36.0907	38.223	38.8709	38.8407	38.5928	38.1379		37.04	36.769	36.2946	35.3649	37.272	36.7874	37.2842	34.966	38.5322	38.6412	38.1683	37.7789	37.0146
37.08	37.4921	37.6936	36.7874	38.0164	37.2903	37.6204	36.0784	38.2473	38.8467	38.8346	38.6593	38.0407		37.08	36.8058	36.3625	35.3276	37.272	36.8058	37.3332	34.8785	38.5564	38.6291	38.1805	37.8216	36.9901
37.12	37.4799	37.7241	36.8857	38.0103	37.2903	37.5837	36.2205	38.2715	38.8286	38.8346	38.7138	38.0468		37.12	36.7997	36.3872	35.3712	37.3026	36.7628	37.3515	34.916	38.5443	38.6109	38.0468	37.846	37.0453
37.16	37.4249	37.7546	36.7997	38.0407	37.2903	37.5837	36.2267	38.314	38.75	38.8286	38.6654	38.1926		37.16	36.7997	36.3625	35.3836	37.3148	36.769	37.4004	34.8723	38.508	38.617	38.0893	37.9251	37.1434
37.2	37.4371	37.6997	36.9041	38.0529	37.174	37.6509	36.2761	38.2412	38.8225	38.7742	38.5867	38.1865		37.2	36.8243	36.344	35.3587	37.3026	36.7321	37.376	34.8473	38.5625	38.6654	38.1379	37.992	37.125
37.24	37.4371	37.6936	36.9287	38.0711	37.1924	37.6814	36.2761	38.3019	38.8165	38.8407	38.617	38.1865		37.24	36.8366	36.3502	35.3338	37.2842	36.7567	37.3576	34.841	38.4959	38.6351	38.144	37.9434	37.1372
37.28	37.4616	37.8581	36.8918	38.0407	37.3087	37.6936	36.1835	38.308	38.9252	38.8648	38.5383	38.1623		37.28	36.9041	36.3687	35.3649	37.3209	36.7321	37.4249	34.9722	38.502	38.6412	38.0833	37.9373	37.1863
37.32	37.5105	37.852	36.9041	38.0103	37.2107	37.6265	36.1896	38.308	38.9192	38.8527	38.6775	38.1805		37.32	36.7628	36.3748	35.3152	37.3699	36.7874	37.3882	34.916	38.4838	38.6896	38.0346	37.8277	37.1985
37.36	37.4799	37.8764	36.8734	38.1197	37.2352	37.657	36.1835	38.3383	38.9433	38.8286	38.7682	38.1805		37.36	36.7751	36.2946	35.3214	37.327	36.7382	37.4249	34.8973	38.5141	38.4414	38.144	37.8155	37.2291
37.4	37.4921	37.8155	36.8611	38.1076	37.2903	37.6509	36.1217	38.314	38.9554	38.8527	38.7259	38.1379		37.4	36.7198	36.3563	35.3276	37.223	36.7505	37.4494	34.9223	38.5443	38.5504	38.2169	37.8155	37.174
37.44	37.4677	37.8033	36.8611	38.0589	37.3209	37.7363	36.1402	38.3565	38.9493	38.8286	38.6593	38.1015		37.44	36.7444	36.344	35.284	37.2536	36.7936	37.4494	34.916	38.5686	38.5988	38.1926	37.8703	37.2352
37.48	37.4677	37.8094	36.9164	38.0893	37.3087	37.7241	36.1217	38.2594	38.9855	38.8467	38.6351	38.1319		37.48	36.7444	36.3687	35.3338	37.2965	36.8427	37.4432	34.9035	38.5322	38.6049	38.1623	37.846	37.2352
37.52	37.4921	37.8216	36.9471	38.0407	37.486	37.718	36.134	38.3383	39.0097	38.9312	38.6412	38.1805		37.52	36.8427	36.3748	35.3898	37.4555	36.8366	37.4066	34.8285	38.5807	38.5322	38.1501	37.919	37.2903
37.56	37.5166	37.846	36.9287	38.0468	37.4432	37.7546	36.1773	38.2837	38.9373	38.9493	38.6351	38.1744		37.56	36.8243	36.3193	35.3898	37.4616	36.8366	37.4188	34.8723	38.5504	38.5625	38.1683	37.9008	37.223
37.6	37.4982	37.8399	36.9287	38.0468	37.3943	37.7484	36.1402	38.3262	38.9493	38.9674	38.5807	38.1865		37.6	36.8243	36.3872	35.284	37.3882	36.8058	37.4249	34.8285	38.5564	38.6775	38.1865	37.8825	37.223
37.64	37.486	37.7972	36.941	37.9799	37.3882	37.7484	36.1649	38.3504	38.9735	38.9614	38.6835	38.1805		37.64	36.8304	36.381	35.3836	37.2903	36.855	37.4616	34.8473	38.5322	38.5988	38.2048	37.9068	37.2291
37.68	37.5654	37.8216	36.8857	38.0711	37.4127	37.785	36.1031	38.4353	38.9735	38.9855	38.5504	38.1865		37.68	36.8304	36.3933	35.3276	37.3821	36.8366	37.4188	34.8473	38.5383	38.6472	38.2412	37.8642	37.2475
37.72	37.5654	37.846	36.8488	38.0468	37.4738	37.7728	36.0412	38.4111	38.9916	38.9554	38.6533	38.1926		37.72	36.812	36.3872	35.3898	37.4066	36.8918	37.4066	34.9472	38.6593	38.6714	38.2412	37.9373	37.3454
37.76	37.6143	38.0225	36.8857	38.0589	37.4677	37.7484	36.1711	38.3807	38.9554	38.9493	38.6775	38.1805		37.76	36.898	36.4242	35.3898	37.4127	36.9164	37.4616	34.8848	38.6109	38.6593	38.1865	37.9373	37.327
37.84	37.6326	37.8886	36.9348	38.0225	37.4616	37.7667	36.1835	38.4353	38.9674	38.9855	38.6896	38.1987		37.84	36.9471	36.3748	35.3712	37.4127	36.9103	37.3515	34.8598	38.5625	38.7017	38.2715	37.9251	37.3454
37.88	37.6387	37.8642	36.898	38.0346	37.4677	37.7972	36.1835	38.4111	38.9312	39.0277	38.7017	38.1865		37.88	36.9287	36.3748	35.3587	37.3882	36.855	37.4555	34.9035	38.5988	38.6472	38.2351	37.9312	37.3087
37.92	37.6448	37.8581	36.9226	38.0225	37.4494	37.7789	36.202	38.3747	38.9735	39.088	38.6956	38.223		37.92	36.9164	36.3625	35.3338	37.376	36.9103	37.486	34.966	38.5807	38.6593	38.2958	37.9494	37.3943
37.96	37.602	37.8764	36.9778	38.0285	37.4494	37.8155	36.2082	38.3807	39.0398	38.9976	38.7017	38.1805		37.96	36.8611	36.3625	35.3027	37.3882	36.9041	37.4799	34.841	38.5807	38.6412	38.2715	37.9373	37.3515
38	37.6143	37.852	36.9348	38.0346	37.431	37.7119	36.2082	38.3504	39.0157	38.9976	38.6835	38.1623		38	36.855	36.4119	35.2653	37.4371	36.9471	37.431	34.8285	38.6351	38.6533	38.2291	38.0407	37.2965
38.04	37.6265	37.8825	37.0453	38.0589	37.431	37.7667	36.202	38.3201	39.0519	38.9855	38.7561	38.1562		38.04	36.9041	36.4057	35.3089	37.431	36.9164	37.4799	34.841	38.6472	38.6593	38.2473	38.0285	37.2842
38.08	37.6204	37.8886	37.0453	38.1319	37.3393	37.7546	36.2143	38.2958	39.0519	38.9916	38.7138	38.144		38.08	36.9041	36.381	35.3712	37.5166	36.898	37.5593	34.791	38.6593	38.6775	38.223	38.0954	37.2536
38.12	37.5898	37.8947	37.0514	38.1015	37.4127	37.7606	36.2761	38.2533	39.0338	38.9855	38.7138	38.1683		38.12	36.9287	36.3687	35.3712	37.4799	36.9287	37.541	34.841	38.6351	38.7742	38.2291	38.0772	37.3087
38.16	37.6387	37.9008	37.0821	38.1258	37.4494	37.8094	36.2823	38.1987	39.0458	39.0699	38.8105	38.2412		38.16	36.9532	36.3687	35.3836	37.4738	36.9348	37.5532	34.8285	38.6412	38.7682	38.2655	37.9738	37.3332
38.2	37.6387	37.9494	37.0146	38.1076	37.4127	37.8033	36.1402	38.3686	38.9976	39.1001	38.6896	38.2412		38.2	36.9655	36.4242	35.3649	37.4921	36.9287	37.5166	34.8473	38.75	38.8165	38.2715	38.0468	37.4188
38.24	37.6875	37.9373	37.0269	38.1197	37.4616	37.8642	36.2267	38.3504	38.9916	39.1001	38.7742	38.3201		38.24	36.9532	36.492	35.3587	37.486	36.8673	37.4921	34.8098	38.7621	38.8165	38.2473	38.0285	37.4066
38.28	37.7302	37.9373	37.0391	38.0893	37.4188	37.8581	36.2143	38.3625	38.9735	39.088	38.8286	38.3625		38.28	36.9532	36.4303	35.34	37.4799	36.8857	37.4921	34.8973	38.7077	38.8044	38.2412	38.0833	37.3943
38.32	37.7058	37.9129	36.9962	38.1379	37.3821	37.8155	36.2267	38.314	38.9795	39.082	38.8225	38.3019		38.32	36.9532	36.4673	35.4209	37.5166	36.9226	37.486	34.8723	38.8407	38.7863	38.3019	38.1076	37.4127
38.36	37.6509	37.9068	37.0085	38.1562	37.5349	37.8399	36.2205	38.3444	38.9795	39.076	38.8346	38.314		38.36	37.033	36.455	35.4085	37.5776	36.9226	37.5166	34.9535	38.8527	38.7017	38.2776	38.1015	37.4004
38.4	37.6265	37.846	36.9962	38.1562	37.4921	37.8033	36.2329	38.3686	39.076	39.088	38.75	38.2898		38.4	37.0085	36.4427	35.3649	37.5166	36.941	37.5105	34.9785	38.8407	38.744	38.2837	38.0711	37.4188
38.44	37.6143	37.8581	36.9901	38.1562	37.5532	37.785	36.2082	38.3747	39.0639	39.1242	38.7682	38.2898		38.44	37.033	36.5043	35.3649	37.6143	36.9901	37.5471	35.0471	38.8346	38.895	38.2291	38.065	37.4188
38.48	37.6509	37.8886	37.0207	38.1501	37.541	37.9251	36.1896	38.3868	39.0458	39.0941	38.8044	38.2473		38.48	37.0146	36.5228	35.4147	37.5593	37.0698	37.541	34.991	38.8527	38.7742	38.2412	38.0772	37.2536
38.52	37.6265	37.986	36.9962	38.1623	37.5227	37.8947	36.239	38.3444	39.0941	39.0941	38.7682	38.1683		38.52	37.0943	36.529	35.3712	37.5532	37.0759	37.5654	35.0034	38.8829	38.7379	38.2412	38.065	37.2352
38.56	37.6326	37.992	37.1311	38.1623	37.541	37.9008	36.2638	38.3565	39.0579	39.0639	38.8286	38.2655		38.56	37.0575	36.5166	35.4147	37.541	37.0146	37.6631	35.0159	38.8648	38.7803	38.308	38.0711	37.3576
38.6	37.7119	38.0164	37.0514	38.1683	37.5776	37.9129	36.2205	38.3989	39.1001	39.0398	38.8588	38.2594		38.6	37.0575	36.4858	35.4085	37.5166	36.9839	37.6265	34.9972	38.9433	38.7561	38.2898	38.0893	37.4004
38.64	37.7363	38.0285	37.0943	38.1683	37.5288	37.8581	36.2267	38.4171	39.0097	38.9916	38.8225	38.314		38.64	37.0453	36.4427	35.4769	37.5349	36.9717	37.657	35.0034	38.8709	38.7319	38.3383	38.0772	37.431
38.72	37.6326	38.0042	37.1066	38.2958	37.541	37.9008	36.2143	38.3686	39.0097	39.1242	38.8346	38.3262		38.72	37.033	36.455	35.4334	37.5166	36.9839	37.6387	34.8848	38.8105	38.7621	38.3625	38.1015	37.431
38.76	37.6326	38.0407	37.0453	38.2837	37.4982	37.9129	36.202	38.3565	39.0699	39.1121	38.8648	38.2594		38.76	37.0269	36.4612	35.34	37.5105	36.9778	37.6265	34.891	38.7682	38.7984	38.3322	38.0772	37.4677
38.8	37.718	38.0833	37.1924	38.2837	37.4921	37.992	36.2638	38.3989	39.1001	39.1061	38.895	38.2715		38.8	37.033	36.492	35.3774	37.5532	36.9901	37.541	34.9597	38.7923	38.7803	38.3262	38.0407	37.4738
38.84	37.7119	38.0225	37.1801	38.3262	37.596	37.9799	36.2761	38.4232	39.076	39.1242	38.9674	38.3807		38.84	37.0453	36.5043	35.4272	37.6204	36.9287	37.5349	34.9785	38.8588	38.8286	38.3383	38.0772	37.486
38.88	37.7789	38.0103	37.1311	38.3565	37.5776	37.992	36.3193	38.3686	39.1362	39.1603	38.9554	38.3686		38.88	37.0453	36.4797	35.4085	37.7058	37.0207	37.6204	34.9535	38.8527	38.8648	38.3686	38.1136	37.4921
38.92	37.7606	38.0589	37.1556	38.3565	37.6448	38.0346	36.3378	38.4717	39.1061	39.2386	38.9312	38.4292		38.92	37.0759	36.492	35.452	37.5654	37.0207	37.7484	35.0658	38.9071	38.8588	38.3565	38.1744	37.4799
38.96	37.7119	38.0589	37.1127	38.2958	37.6265	38.0346	36.3687	38.4656	39.1844	39.2326	38.9735	38.4656		38.96	37.0514	36.5043	35.508	37.5471	37.0391	37.6875	35.0159	38.8709	39.0217	38.3201	38.1744	37.486
39	37.7606	38.0711	37.1189	38.2776	37.6326	38.0225	36.3131	38.508	39.1724	39.2687	38.9493	38.5141		39	37.0759	36.4673	35.4147	37.5471	37.0882	37.6936	34.9847	38.8467	38.8407	38.3444	38.2291	37.4616
39.04	37.7728	38.0954	37.1617	38.2958	37.6997	38.0164	36.3317	38.4898	39.1965	39.1001	38.9493	38.4717		39.04	37.0943	36.4303	35.4272	37.5593	37.1495	37.6509	34.9785	38.8165	38.8165	38.405	38.1623	37.4982
39.08	37.785	38.1015	37.2107	38.3019	37.718	38.1015	36.3131	38.4595	39.1423	39.1483	38.8709	38.4171		39.08	37.1372	36.5105	35.4396	37.7363	37.0391	37.7119	35.0346	38.8407	38.75	38.4111	38.144	37.5593
39.12	37.8216	38.1379	37.2107	38.3868	37.7302	38.1015	36.2823	38.3625	39.2145	39.2085	38.9674	38.4353		39.12	37.1434	36.529	35.4458	37.6875	37.1372	37.7484	35.0159	38.8467	38.7682	38.3807	38.1501	37.5532
39.16	37.8581	38.1136	37.1801	38.3383	37.7241	38.0589	36.3378	38.3868	39.2206	39.1965	38.9554	38.4838		39.16	37.1127	36.5166	35.4645	37.6753	37.1617	37.7606	34.9847	38.8527	38.9071	38.4474	38.1319	37.596
39.2	37.8581	38.1319	37.2107	38.4111	37.7728	38.0225	36.344	38.4353	39.2446	39.2386	38.9493	38.4898		39.2	37.1801	36.5474	35.4831	37.7058	37.1863	37.7667	34.991	38.9373	39.0157	38.4717	38.1562	37.5837
39.24	37.919	38.1258	37.2107	38.3686	37.7302	38.0407	36.3131	38.3807	39.2507	39.2386	38.8588	38.5443		39.24	37.174	36.5413	35.5453	37.718	37.1372	37.7302	35.0159	38.9071	38.9614	38.4717	38.1926	37.5593
39.28	37.852	38.065	37.174	38.3929	37.6631	38.0285	36.3193	38.4535	39.3048	39.2627	38.8527	38.5322		39.28	37.1556	36.529	35.5453	37.7058	37.1127	37.7484	34.9035	38.895	39.0157	38.4838	38.223	37.5166
39.32	37.8581	38.1744	37.1556	38.3686	37.6387	38.0589	36.3255	38.4717	39.2807	39.2025	38.9976	38.5262		39.32	37.1434	36.5043	35.5391	37.7058	37.1556	37.6997	35.0284	38.9735	38.9554	38.4535	38.2351	37.5288
39.36	37.8338	38.223	37.1863	38.3625	37.657	38.065	36.2576	38.4717	39.2807	39.1965	39.0097	38.5383		39.36	37.125	36.5905	35.5204	37.718	37.174	37.8033	35.0222	38.8769	38.9373	38.4535	38.223	37.6204
39.4	37.9616	38.1926	37.1863	38.3989	37.7119	38.0285	36.307	38.508	39.2085	39.2025	39.0458	38.405		39.4	37.1005	36.609	35.508	37.6997	37.2536	37.8094	34.916	38.8769	38.9614	38.4353	38.2837	37.5837
39.44	37.8155	38.1258	37.1434	38.3747	37.7119	37.9799	36.2884	38.5443	39.2807	39.1724	38.9855	38.4838		39.44	37.1556	36.6521	35.4769	37.7058	37.1924	37.7728	35.0346	38.9252	38.9916	38.5443	38.1623	37.486
39.48	37.8399	38.1136	37.223	38.3747	37.6936	38.0893	36.2638	38.5383	39.2687	39.2145	39.0338	38.4777		39.48	37.1189	36.6398	35.4893	37.7484	37.1127	37.7302	35.0346	38.9252	38.9554	38.5504	38.2594	37.5776
39.52	37.852	38.1136	37.1924	38.3383	37.6753	38.065	36.3872	38.5867	39.2687	39.2507	39.0398	38.4232		39.52	37.1495	36.6521	35.4893	37.7546	37.1066	37.785	35.0097	38.9252	38.9493	38.4656	38.2351	37.5776
39.6	37.8642	38.144	37.2965	38.3444	37.6814	37.992	36.3872	38.5807	39.3229	39.2446	39.0338	38.4656		39.6	37.1679	36.5905	35.5142	37.7606	37.174	37.785	34.9972	38.9131	39.0097	38.5443	38.2594	37.602
39.64	37.8642	38.1258	37.2107	38.3444	37.6936	38.0225	36.381	38.6049	39.3229	39.2868	39.0217	38.5141		39.64	37.1005	36.6213	35.4956	37.7911	37.174	37.8277	34.9597	38.901	38.9855	38.4535	38.2412	37.6082
39.68	37.8825	38.1926	37.2169	38.3565	37.7363	38.0285	36.344	38.4777	39.365	39.2507	39.0097	38.5141		39.68	37.174	36.5782	35.5204	37.7546	37.2046	37.8155	34.941	38.9373	39.0097	38.4535	38.3019	37.6204
39.72	37.8825	38.1865	37.2475	38.3383	37.7484	38.0468	36.2946	38.5383	39.365	39.2446	39.0458	38.4353		39.72	37.1985	36.5782	35.5453	37.8399	37.2291	37.7972	34.991	38.9795	39.0398	38.5383	38.3262	37.6082
39.76	37.8338	38.1987	37.174	38.3807	37.7667	38.0346	36.3131	38.5443	39.3108	39.3048	39.088	38.4717		39.76	37.1985	36.5659	35.5763	37.7424	37.2169	37.8155	34.9847	38.9554	39.0157	38.5383	38.3019	37.6082
39.8	37.852	38.2351	37.1863	38.4171	37.7972	38.065	36.3317	38.5746	39.3229	39.4251	39.1423	38.5383		39.8	37.1863	36.5166	35.5515	37.7728	37.2169	37.7972	34.9972	38.9554	39.0097	38.5686	38.3019	37.6143
39.84	37.8703	38.2473	37.2352	38.4232	37.852	38.0954	36.344	38.5262	39.3168	39.383	39.1302	38.6049		39.84	37.2291	36.5105	35.5515	37.7972	37.2169	37.7972	35.0159	38.9795	39.0458	38.5322	38.308	37.6387
39.88	37.9068	38.2533	37.2536	38.4535	37.8094	38.0833	36.3563	38.4838	39.3048	39.401	39.1182	38.5807		39.88	37.1985	36.5474	35.5763	37.7546	37.2107	37.7972	35.0346	38.9976	38.9795	38.502	38.3322	37.6814
39.92	37.9677	38.2594	37.1985	38.5443	37.8277	38.1197	36.3378	38.5504	39.3108	39.3589	39.0699	38.4777		39.92	37.2169	36.5844	35.5266	37.8338	37.2169	37.9068	35.0471	38.9855	38.9916	38.6835	38.3262	37.602
39.96	37.9129	38.2473	37.1863	38.5322	37.8155	38.1319	36.3378	38.5322	39.389	39.3349	39.0458	38.5504		39.96	37.1985	36.5782	35.5391	37.8581	37.2536	37.919	35.0908	39.0157	38.9131	38.6291	38.2351	37.6326
40	37.9494	38.2715	37.272	38.502	37.7484	38.1379	36.3193	38.5564	39.3409	39.383	39.0398	38.5262		40	37.2352	36.6398	35.5266	37.785	37.2597	37.8155	35.0534	39.0157	38.9795	38.5625	38.2594	37.6692
40.04	37.9251	38.2715	37.3026	38.4535	37.8094	38.1623	36.418	38.5141	39.3229	39.389	39.1483	38.6593		40.04	37.2536	36.5844	35.5328	37.7789	37.2291	37.8764	35.0596	39.0639	39.0639	38.5988	38.2898	37.657
40.08	37.9129	38.2898	37.272	38.4717	37.8581	38.1501	36.4119	38.5141	39.3048	39.4191	39.0941	38.6412		40.08	37.2414	36.6521	35.4893	37.785	37.2475	37.9251	35.0534	39.0217	39.0519	38.5988	38.3019	37.657
40.12	37.992	38.4171	37.327	38.4898	37.9129	38.2655	36.4365	38.6835	39.3409	39.4311	39.1483	38.75		40.12	37.2414	36.6275	35.5639	37.8703	37.2965	37.9616	35.0284	39.088	39.1242	38.6109	38.308	37.6936
40.16	38.0103	38.3383	37.3699	38.502	37.992	38.308	36.3933	38.7198	39.3409	39.4431	39.1603	38.7742		40.16	37.2291	36.6459	35.5825	37.9008	37.3332	38.0042	35.0596	39.1001	39.1423	38.7077	38.3625	37.7911
40.2	38.0225	38.3565	37.3943	38.5322	37.9494	38.3322	36.418	38.7561	39.413	39.4251	39.1543	38.7621		40.2	37.3515	36.6644	35.6136	37.9008	37.3209	37.9981	35.203	39.0941	39.1844	38.6775	38.3868	37.7363
40.24	38.0589	38.3868	37.4066	38.5564	38.0893	38.3322	36.5536	38.7923	39.389	39.4611	39.1844	38.7621		40.24	37.3638	36.5967	35.6384	37.8947	37.3882	38.0285	35.1095	39.1603	39.1664	38.6714	38.4595	37.7424
40.28	38.0833	38.3625	37.4555	38.6049	38.0589	38.2958	36.5351	38.7984	39.4371	39.4972	39.3048	38.7379		40.28	37.3576	36.5967	35.6508	37.919	37.2903	38.0225	35.1532	39.1362	39.1844	38.7379	38.4292	37.7911
40.32	38.1319	38.405	37.431	38.617	38.0407	38.2898	36.5413	38.7803	39.4191	39.5452	39.2507	38.6775		40.32	37.3699	36.6336	35.7005	37.9434	37.376	38.0225	35.1656	39.1483	39.1603	38.7379	38.502	37.8094
40.36	38.0772	38.3807	37.3821	38.6109	38.0225	38.2776	36.5166	38.7742	39.4251	39.5152	39.1844	38.6654		40.36	37.3821	36.689	35.6633	37.9494	37.376	38.0164	35.2342	39.1001	39.1603	38.8286	38.4292	37.8703
40.44	38.1319	38.3262	37.376	38.6109	37.992	38.314	36.5105	38.6956	39.4671	39.5212	39.1965	38.7138		40.44	37.327	36.7136	35.6198	37.9008	37.3943	38.0529	35.3463	39.1242	39.1483	38.8346	38.4414	37.7972
40.48	38.0833	38.314	37.3699	38.623	38.0285	38.2958	36.4858	38.7077	39.4912	39.4912	39.3168	38.6835		40.48	37.3209	36.7075	35.6446	37.8825	37.4188	38.0164	35.2467	39.1242	39.1965	38.7379	38.5504	37.8338
40.52	38.1076	38.3504	37.4188	38.6412	38.0346	38.3686	36.492	38.7621	39.5392	39.4852	39.3229	38.7198		40.52	37.3454	36.7997	35.6446	37.8703	37.431	38.0407	35.2217	39.1302	39.2206	38.5988	38.4717	37.8033
40.56	38.0529	38.3383	37.3515	38.5504	38.0225	38.3444	36.4982	38.7863	39.4611	39.4912	39.3108	38.7138		40.56	37.3699	36.7628	35.6508	37.8947	37.431	38.0589	35.1843	39.2025	39.3289	38.6412	38.5625	37.8216
40.6	38.1197	38.3019	37.4371	38.5383	38.0225	38.3444	36.5536	38.7742	39.5152	39.5032	39.3529	38.7742		40.6	37.3393	36.7812	35.6757	37.986	37.3882	38.0529	35.122	39.2567	39.2747	38.6472	38.5988	37.8399
40.64	38.1197	38.3565	37.4921	38.623	38.0285	38.3747	36.5105	38.7379	39.5452	39.4852	39.3349	38.7682		40.64	37.4432	36.7444	35.6943	38.0042	37.4616	38.0954	35.122	39.2266	39.1965	38.7319	38.4898	37.846
40.68	38.144	38.3868	37.5105	38.6533	38.0103	38.3989	36.5598	38.75	39.5632	39.4671	39.3168	38.7742		40.68	37.4371	36.7812	35.7067	38.0164	37.4066	38.065	35.1906	39.2928	39.1483	38.7017	38.5625	37.852
40.72	38.1501	38.4353	37.4982	38.5988	37.9738	38.3686	36.6152	38.7682	39.5932	39.5512	39.3349	38.75		40.72	37.431	36.7444	35.7687	38.0285	37.4066	38.0954	35.2716	39.2988	39.1423	38.7138	38.5201	37.846
40.76	38.144	38.4414	37.4677	38.6835	37.9738	38.3868	36.6336	38.7621	39.5932	39.5452	39.3048	38.7561		40.76	37.4799	36.855	35.7563	38.0164	37.431	38.144	35.2529	39.2687	39.2507	38.744	38.5746	37.8703
40.8	38.1136	38.4171	37.4982	38.6775	38.0164	38.3807	36.5659	38.744	39.6172	39.5692	39.2928	38.7017		40.8	37.541	36.8673	35.6695	38.065	37.3943	38.1076	35.3525	39.2567	39.2567	38.7138	38.5443	37.8642
40.84	38.0833	38.4111	37.4555	38.7138	38.0407	38.3868	36.4365	38.8467	39.5932	39.5212	39.3289	38.6714		40.84	37.5105	36.898	35.7005	38.1197	37.4677	38.0468	35.4272	39.2747	39.3048	38.7259	38.5201	37.852
40.88	38.1501	38.3929	37.4494	38.6472	38.065	38.3747	36.4612	38.8527	39.5872	39.4852	39.3349	38.7198		40.88	37.431	36.8734	35.7253	38.0468	37.4616	38.0711	35.3774	39.2687	39.2687	38.7259	38.5141	37.852
40.92	38.1319	38.3989	37.5288	38.6956	38.0589	38.3747	36.5105	38.7923	39.5812	39.5752	39.3168	38.75		40.92	37.431	36.8673	35.7067	38.0103	37.4494	38.0772	35.2653	39.2807	39.2807	38.7682	38.5322	37.9129
40.96	38.1076	38.3686	37.4555	38.6533	38.1501	38.3929	36.5413	38.7621	39.5992	39.5992	39.2928	38.7077		40.96	37.4371	36.8734	35.7005	38.0529	37.486	38.0833	35.2591	39.2747	39.2988	38.75	38.5807	37.9251
41	38.0711	38.405	37.4799	38.6775	38.0164	38.405	36.5105	38.7319	39.6232	39.5932	39.3229	38.7198		41	37.4616	36.8673	35.6819	38.1623	37.486	38.0833	35.2342	39.2687	39.3349	38.75	38.5625	37.919
41.04	38.065	38.405	37.4677	38.6835	37.9981	38.4414	36.4673	38.8105	39.6232	39.6172	39.2988	38.7319		41.04	37.4432	36.8181	35.6012	38.1076	37.5349	38.1805	35.2716	39.2687	39.2627	38.7682	38.5807	37.9738
41.08	38.1623	38.4353	37.4432	38.6835	37.9981	38.4414	36.5166	38.8648	39.5872	39.5992	39.3349	38.7198		41.08	37.3943	36.7936	35.6012	38.1076	37.4555	38.1501	35.2404	39.2266	39.2507	38.8165	38.623	37.9555
41.12	38.1258	38.4535	37.486	38.7138	38.0042	38.405	36.5166	38.8286	39.6052	39.5632	39.2868	38.7803		41.12	37.4066	36.8488	35.6695	38.1076	37.486	38.1562	35.2093	39.2687	39.2567	38.7984	38.5928	37.9373
41.16	38.1076	38.4777	37.4249	38.6291	38.0772	38.4595	36.4612	38.8044	39.5932	39.5572	39.2747	38.7984		41.16	37.4432	36.8611	35.6695	38.0407	37.4677	38.144	35.2342	39.2687	39.2687	38.7984	38.623	37.852
41.2	38.1136	38.4898	37.4249	38.7138	38.0589	38.4777	36.5105	38.7923	39.6112	39.5632	39.3289	38.7742		41.2	37.4738	36.8427	35.6819	38.1015	37.4799	38.0833	35.2529	39.3108	39.1603	38.8709	38.5746	37.8642
41.24	38.1562	38.4717	37.4799	38.7561	38.065	38.4292	36.5598	38.6896	39.5932	39.5092	39.3529	38.7682		41.24	37.4799	36.8796	35.6508	38.1197	37.486	38.1379	35.2342	39.3589	39.2446	38.8527	38.5564	37.8642
41.32	38.1805	38.4777	37.5532	38.7561	38.0711	38.4959	36.6028	38.7803	39.6412	39.5392	39.377	38.7379		41.32	37.4677	36.812	35.7067	38.0893	37.5227	38.1015	35.2093	39.371	39.2868	38.8346	38.6291	37.9251
41.36	38.1926	38.4898	37.4616	38.6775	38.0589	38.4353	36.5905	38.7379	39.6532	39.5452	39.4731	38.7984		41.36	37.4677	36.8796	35.7315	38.1197	37.5105	38.1197	35.2903	39.365	39.2988	38.8346	38.6654	37.9434
41.4	38.223	38.4656	37.4494	38.6472	38.0711	38.4898	36.5536	38.7561	39.6112	39.5452	39.4551	38.7742		41.4	37.5227	36.8304	35.7501	38.0711	37.5776	38.1379	35.284	39.371	39.3168	38.8165	38.6291	37.9494
41.44	38.2776	38.5443	37.5166	38.6472	38.1319	38.4898	36.5844	38.7742	39.6112	39.5572	39.4311	38.8165		41.44	37.5105	36.855	35.7377	38.0772	37.5715	38.1865	35.2778	39.377	39.2567	38.8346	38.6412	38.0529
41.48	38.2958	38.502	37.5532	38.7259	38.1197	38.5262	36.5905	38.8286	39.7012	39.5392	39.3589	38.8769		41.48	37.5471	36.8427	35.8121	38.1136	37.5654	38.2473	35.2591	39.389	39.3409	38.8407	38.6714	38.0285
41.52	38.2473	38.4959	37.5654	38.7621	38.1197	38.5201	36.5721	38.8769	39.6652	39.5452	39.4611	38.8225		41.52	37.486	36.855	35.8617	38.1136	37.541	38.2776	35.2716	39.401	39.365	38.9071	38.6956	38.0589
41.56	38.2837	38.4474	37.5105	38.7742	38.1319	38.4959	36.6213	38.8769	39.7432	39.5812	39.4611	38.9131		41.56	37.5044	36.855	35.8431	38.1136	37.5837	38.0529	35.4209	39.365	39.3589	38.901	38.6472	38.0772
41.6	38.2776	38.5201	37.5105	38.7682	38.0589	38.4838	36.6952	38.9192	39.7192	39.6052	39.4551	38.8648		41.6	37.5166	36.8611	35.8493	38.1319	37.5593	38.1136	35.3649	39.365	39.383	38.8527	38.6956	38.0711
41.64	38.2109	38.4838	37.5593	38.7379	38.1926	38.5141	36.5782	38.8769	39.6832	39.5872	39.383	38.8165		41.64	37.4799	36.8427	35.8183	38.1015	37.596	38.2109	35.3898	39.371	39.2868	38.8105	38.6412	38.0589
41.68	38.2169	38.5141	37.4982	38.7742	38.1805	38.4656	36.6152	38.8346	39.6832	39.5872	39.377	38.8709		41.68	37.4738	36.9103	35.8431	38.1197	37.6143	38.1926	35.4645	39.407	39.3349	38.895	38.6775	38.065
41.72	38.2351	38.5322	37.5532	38.7621	38.1501	38.4232	36.6521	38.8467	39.6892	39.5932	39.365	38.8709		41.72	37.4677	36.9164	35.7997	38.1015	37.6448	38.2594	35.4396	39.4551	39.3589	38.8648	38.7198	38.0468
41.76	38.2109	38.5141	37.5227	38.7984	38.1501	38.4656	36.6459	38.8769	39.6532	39.6112	39.3529	38.8588		41.76	37.5166	36.9041	35.8431	38.1501	37.596	38.2655	35.4209	39.407	39.4491	38.895	38.7259	38.0346
41.8	38.2169	38.5383	37.5288	38.7561	38.2169	38.4959	36.6398	38.9192	39.6052	39.5992	39.4371	38.8346		41.8	37.5471	36.9041	35.8121	38.1015	37.602	38.2655	35.3525	39.4311	39.3349	38.889	38.6956	38.1015
41.84	38.2473	38.5201	37.5532	38.7682	38.1926	38.4656	36.7075	38.9192	39.6232	39.5752	39.4611	38.8709		41.84	37.5471	36.9532	35.7625	38.1319	37.596	38.2412	35.3961	39.4371	39.3289	38.895	38.7198	38.1197
41.88	38.2291	38.5322	37.6204	38.7923	38.1623	38.5141	36.7075	38.9433	39.6712	39.5572	39.4431	38.9674		41.88	37.5471	36.9532	35.8307	38.144	37.6204	38.1805	35.34	39.401	39.365	38.9071	38.7138	38.0529
41.92	38.1987	38.5807	37.602	38.8105	38.1683	38.5141	36.6521	38.9614	39.7012	39.6172	39.4371	38.9312		41.92	37.5471	36.9226	35.6819	38.1501	37.596	38.144	35.2778	39.371	39.3529	38.895	38.6775	38.0225
41.96	38.2169	38.4898	37.6082	38.8346	38.144	38.5504	36.689	38.9614	39.6952	39.5752	39.4912	38.8709		41.96	37.541	36.941	35.6943	38.1379	37.6265	38.2776	35.3649	39.389	39.371	38.8829	38.7017	38.0164
42	38.2594	38.502	37.6387	38.8286	38.1562	38.5201	36.5967	38.9674	39.7372	39.6652	39.4731	38.8769		42	37.5532	36.9103	35.7253	38.1865	37.6143	38.1805	35.2716	39.371	39.401	38.9192	38.6956	38.1197
42.04	38.2655	38.5625	37.6387	38.8407	38.1683	38.5504	36.6583	38.9916	39.7372	39.6412	39.5212	38.8648		42.04	37.5593	36.941	35.8741	38.1744	37.6326	38.1987	35.228	39.383	39.407	38.895	38.7138	38.0833
42.08	38.2473	38.5443	37.6448	38.8527	38.1683	38.6049	36.6213	38.9916	39.7072	39.7312	39.5212	38.9614		42.08	37.5776	36.9164	35.8059	38.0833	37.6692	38.1379	35.2093	39.4251	39.4191	38.9493	38.7017	38.0225
42.16	38.2169	38.4898	37.6082	38.8286	38.2169	38.6049	36.689	38.9433	39.7312	39.7012	39.5692	39.0036		42.16	37.5227	36.9041	35.8059	38.1623	37.6265	38.2776	35.2342	39.4251	39.413	39.0157	38.6956	38.0407
42.2	38.2169	38.502	37.7119	38.8407	38.144	38.617	36.7075	38.9433	39.7132	39.7252	39.5092	38.9795		42.2	37.4982	36.8918	35.8059	38.1258	37.657	38.3201	35.2155	39.4671	39.4191	38.9855	38.7561	38.0711
42.24	38.2109	38.4717	37.6997	38.8286	38.1805	38.6351	36.609	38.9493	39.6892	39.7252	39.4371	38.9916		42.24	37.5044	36.9226	35.8183	38.1319	37.6936	38.2958	35.2529	39.5032	39.5092	38.9735	38.9192	38.0711
42.28	38.3201	38.502	37.7058	38.8225	38.2048	38.6533	36.6459	38.9373	39.6952	39.7971	39.4551	39.0097		42.28	37.5471	36.941	35.8121	38.1319	37.6753	38.2837	35.3276	39.4491	39.4671	38.9735	38.8588	38.1015
42.32	38.3322	38.508	37.7667	38.8105	38.2169	38.623	36.6398	38.9916	39.6712	39.7492	39.4371	39.1362		42.32	37.5654	36.9226	35.7873	38.1319	37.6875	38.3019	35.3525	39.4251	39.4191	38.9674	38.8346	38.0893
42.36	38.3322	38.5686	37.7363	38.8407	38.2169	38.6109	36.6213	38.9795	39.6532	39.7672	39.4311	39.1001		42.36	37.5715	36.8427	35.7997	38.2109	37.6875	38.2776	35.2965	39.5692	39.395	38.9735	38.7682	38.0772
42.4	38.3625	38.5262	37.7363	38.8407	38.2473	38.6472	36.6521	38.9674	39.6772	39.7851	39.4551	39.082		42.4	37.5532	36.9103	35.8679	38.1623	37.7058	38.3807	35.3587	39.5392	39.4791	38.9614	38.7863	38.0772
42.44	38.314	38.5322	37.7789	38.8527	38.2109	38.6351	36.5721	38.9433	39.7312	39.7791	39.5632	39.082		42.44	37.5593	36.9164	35.8803	38.1623	37.5532	38.3201	35.3276	39.5872	39.4611	38.9674	38.7621	38.0893
42.48	38.3625	38.6109	37.8277	38.8709	38.308	38.6412	36.5905	38.9855	39.6952	39.7552	39.5572	39.082		42.48	37.5837	36.9901	35.8555	38.1805	37.6753	38.314	35.3525	39.5332	39.4191	38.9795	38.8044	38.1258
42.52	38.3504	38.6714	37.8033	38.8467	38.3322	38.6472	36.5413	38.9554	39.7672	39.7791	39.5272	39.0699		42.52	37.5227	37.0085	35.7811	38.2351	37.6875	38.3565	35.4396	39.5092	39.4371	39.0338	38.8044	38.1683
42.56	38.3504	38.6291	37.7789	38.8769	38.3625	38.6593	36.6521	38.9493	39.7432	39.7492	39.5572	39.1001		42.56	37.5776	37.0269	35.7997	38.2169	37.6143	38.3625	35.3587	39.4731	39.5032	39.0157	38.7863	38.2048
42.6	38.3989	38.5625	37.7424	38.8769	38.3625	38.7017	36.6583	38.9493	39.7432	39.8271	39.5332	39.076		42.6	37.5532	37.0269	35.8121	38.2109	37.6997	38.3565	35.4023	39.4972	39.4912	39.0217	38.8829	38.1683
42.64	38.4656	38.5807	37.7302	38.901	38.3322	38.6593	36.609	38.9614	39.7552	39.8151	39.5512	39.0277		42.64	37.6143	37.0207	35.8059	38.2351	37.6875	38.3686	35.4209	39.4371	39.5212	39.0277	38.8709	38.223
42.68	38.4353	38.6775	37.7789	38.8829	38.2776	38.8044	36.5782	38.9373	39.7372	39.8151	39.5932	39.0097		42.68	37.5532	36.9962	35.7873	38.2412	37.7119	38.405	35.452	39.4671	39.5392	39.076	38.8709	38.1987
42.72	38.3565	38.6775	37.718	38.895	38.2715	38.75	36.6644	38.9312	39.7372	39.7851	39.5812	39.1001		42.72	37.5654	36.9594	35.7191	38.2291	37.718	38.3322	35.4893	39.4731	39.5392	39.1001	38.8648	38.1683
42.76	38.4232	38.5988	37.7241	38.7923	38.2412	38.7379	36.6521	38.9312	39.7612	39.7731	39.5572	39.0699		42.76	37.5898	36.941	35.8865	38.2169	37.718	38.3929	35.3152	39.5272	39.5452	39.0398	38.7863	38.1379
42.8	38.4111	38.617	37.7119	38.8105	38.2291	38.7017	36.6459	38.9493	39.7612	39.7851	39.6652	39.0036		42.8	37.5471	36.941	35.8741	38.2048	37.7302	38.3747	35.3214	39.5272	39.5512	38.9674	38.9674	38.0833
42.84	38.3989	38.5988	37.6936	38.7682	38.1865	38.6835	36.6767	38.9735	39.7252	39.8151	39.5992	39.0217		42.84	37.5471	36.9287	35.9051	38.2351	37.7058	38.2776	35.3961	39.5992	39.5212	38.9554	38.9614	38.1258
42.88	38.3686	38.6291	37.7058	38.7803	38.2533	38.7259	36.6644	38.9916	39.7192	39.8031	39.7012	39.0519		42.88	37.5654	36.9348	35.9175	38.2169	37.6692	38.405	35.4831	39.5752	39.5872	39.0277	38.9916	38.1258
42.92	38.3807	38.6049	37.7972	38.8527	38.3322	38.6533	36.6583	39.0097	39.7672	39.8869	39.6892	39.0217		42.92	37.5593	36.941	35.9237	38.2594	37.7058	38.3929	35.4334	39.5152	39.5872	39.082	38.9976	38.1623
42.96	38.3322	38.6835	37.7484	38.9252	38.314	38.75	36.5844	39.0097	39.7312	39.8989	39.6352	38.9312		42.96	37.6082	36.941	35.9298	38.2291	37.6692	38.3929	35.4893	39.5572	39.5992	39.0579	38.9855	38.1987
43.04	38.3444	38.7077	37.7302	38.9614	38.314	38.7742	36.5721	38.9674	39.7731	39.869	39.6352	38.9614		43.04	37.657	36.9839	35.9546	38.2837	37.6509	38.4232	35.4458	39.5392	39.6172	39.0639	38.9312	38.2169
43.08	38.2837	38.7138	37.6631	38.9071	38.314	38.7379	36.6459	38.9916	39.8271	39.8031	39.5932	38.9493		43.08	37.6387	36.9778	35.8803	38.2473	37.6936	38.4959	35.4023	39.5572	39.4972	38.9131	38.9614	38.2048
43.12	38.405	38.6412	37.6997	38.9131	38.314	38.7138	36.6459	39.0277	39.8031	39.8031	39.5752	38.9916		43.12	37.6204	36.9778	35.8927	38.2048	37.6753	38.508	35.4707	39.5272	39.5092	39.0639	38.9493	38.2533
43.16	38.3747	38.6775	37.6814	38.8829	38.3201	38.7259	36.7505	38.9795	39.8151	39.7791	39.5572	38.9252		43.16	37.6509	36.9594	35.8865	38.2169	37.7241	38.4898	35.3898	39.5152	39.5272	39.0519	38.9554	38.2533
43.2	38.3444	38.6351	37.7119	38.8769	38.3868	38.7259	36.8181	39.0157	39.7911	39.839	39.5932	38.9252		43.2	37.6448	36.9471	35.936	38.2291	37.7302	38.5867	35.4023	39.5632	39.5932	39.076	38.9071	38.2715
43.24	38.4353	38.7077	37.7241	38.895	38.3565	38.7803	36.7075	39.0097	39.8031	39.851	39.7252	39.0097		43.24	37.6448	36.9164	35.9175	38.2048	37.7789	38.5383	35.5391	39.6532	39.5872	39.0579	38.9192	38.2776
43.28	38.4171	38.6956	37.7484	38.9312	38.3565	38.8105	36.7013	39.0097	39.8869	39.8211	39.6472	39.0398		43.28	37.6509	36.9226	35.9794	38.2776	37.8094	38.4898	35.4396	39.6172	39.4611	39.0941	38.895	38.223
43.32	38.3868	38.6956	37.7484	38.9795	38.3383	38.7923	36.6706	39.0699	39.8809	39.845	39.6472	39.0277		43.32	37.6326	36.9226	35.9484	38.2351	37.785	38.4474	35.4085	39.6472	39.5572	39.1121	38.8588	38.1926
43.36	38.3929	38.7138	37.6997	38.9312	38.3444	38.7319	36.6459	39.0338	39.875	39.8869	39.6412	39.0579		43.36	37.6387	36.9655	35.9175	38.2594	37.8155	38.4474	35.3712	39.5512	39.6172	39.1121	38.889	38.2594
43.4	38.3807	38.7379	37.7484	39.0277	38.3444	38.7803	36.6275	39.0277	39.857	39.863	39.6112	39.082		43.4	37.6082	36.9839	35.9422	38.2776	37.846	38.4838	35.4272	39.5452	39.5992	39.1061	38.8829	38.2958
43.44	38.3625	38.6956	37.785	38.9735	38.3262	38.7319	36.6275	38.9976	39.8031	39.845	39.6172	39.088		43.44	37.602	36.9717	35.8617	38.314	37.785	38.4595	35.3961	39.5392	39.6232	39.1121	38.9071	38.2473
43.48	38.3565	38.7561	37.7789	38.9916	38.308	38.75	36.6459	38.9735	39.7911	39.851	39.6052	39.0941		43.48	37.6204	36.941	35.8741	38.3322	37.718	38.4535	35.4707	39.5452	39.5812	39.1302	38.9131	38.2351
43.52	38.3686	38.7077	37.8642	39.0398	38.4232	38.8105	36.7013	39.0519	39.7672	39.9049	39.6112	39.0338		43.52	37.6753	36.9778	35.8803	38.3019	37.785	38.5141	35.4582	39.5992	39.7072	39.1844	38.9071	38.1865
43.56	38.4414	38.6775	37.846	39.0941	38.4656	38.7621	36.7751	39.082	39.7731	39.869	39.5872	39.082		43.56	37.7241	36.9839	35.8865	38.2898	37.7302	38.5443	35.4831	39.5932	39.6952	39.1302	38.9252	38.1623
43.6	38.3929	38.6533	37.8094	39.0398	38.4292	38.75	36.8058	39.1242	39.7911	39.8989	39.6172	39.1121		43.6	37.7911	36.9962	35.8989	38.308	37.7728	38.4474	35.4582	39.5932	39.7432	39.1121	38.9554	38.2048
43.64	38.4111	38.6593	37.8033	39.0217	38.4535	38.8346	36.8181	39.1242	39.7911	39.8869	39.6772	39.1603		43.64	37.7484	36.9778	35.9051	38.3262	37.8033	38.4414	35.3774	39.6352	39.7072	39.1362	38.9312	38.2473
43.68	38.3807	38.6714	37.7789	38.9976	38.4474	38.8407	36.855	39.076	39.8211	39.875	39.7851	39.1001		43.68	37.6814	36.9717	35.9979	38.3868	37.8642	38.4414	35.4272	39.5932	39.6472	39.1423	38.9674	38.2169
43.72	38.3929	38.7379	37.8094	39.0338	38.4414	38.8467	36.8488	39.0277	39.857	39.875	39.6592	39.2326		43.72	37.6509	36.9164	35.9484	38.3504	37.9373	38.5383	35.3712	39.6052	39.6352	39.1242	38.9614	38.2715
43.76	38.405	38.7198	37.846	39.0277	38.4414	38.8407	36.7812	39.0458	39.9647	39.869	39.7012	39.1302		43.76	37.6143	36.9226	35.9794	38.2958	37.9251	38.5201	35.4396	39.6412	39.6112	39.1121	38.9735	38.2715
43.84	38.3868	38.744	37.785	39.0097	38.4232	38.8588	36.7874	39.0338	39.9947	39.9169	39.7012	39.2446		43.84	37.6448	36.9717	35.9484	38.3625	37.9251	38.502	35.3587	39.6232	39.5812	39.1061	39.0157	38.2715
43.88	38.3989	38.75	37.8033	39.0398	38.4414	38.8588	36.7013	39.0519	39.9767	39.9169	39.6832	39.2266		43.88	37.6448	36.9717	35.9484	38.3383	37.8886	38.4474	35.3898	39.6352	39.6052	39.088	39.088	38.2655
43.92	38.4595	38.7803	37.8581	39.0338	38.502	38.8467	36.7382	39.1061	40.0126	39.9408	39.7132	39.2386		43.92	37.6631	36.9717	35.9732	38.3868	37.9008	38.4292	35.4023	39.6112	39.5512	39.0699	39.0639	38.2594
43.96	38.4353	38.7803	37.8399	39.0217	38.4777	38.7803	36.7259	39.1362	39.9827	39.8869	39.7012	39.2507		43.96	37.657	36.9962	35.9484	38.3686	37.8033	38.4474	35.3649	39.6052	39.6172	39.1423	38.9855	38.2715
44	38.4717	38.7803	37.846	39.0398	38.4959	38.8286	36.7382	39.082	39.9647	39.9288	39.7432	39.2266		44	37.5349	37.0759	35.9113	38.3019	37.8886	38.5807	35.3898	39.6112	39.7072	39.1362	39.0036	38.2351
44.04	38.4959	38.7923	37.8642	39.0338	38.4959	38.9071	36.7505	39.0699	39.9408	39.9229	39.6772	39.2025		44.04	37.5288	37.0759	35.9546	38.308	37.9312	38.6291	35.3898	39.6292	39.6952	39.1784	39.0398	38.3747
44.08	38.4535	38.7803	37.8703	39.0157	38.5504	38.7863	36.7751	39.0277	39.9348	39.857	39.7851	39.2025		44.08	37.5166	37.0207	35.9175	38.3019	37.919	38.5564	35.3898	39.6772	39.7072	39.1784	39.0519	38.3686
44.12	38.405	38.7863	37.8825	39.0036	38.508	38.8044	36.7997	39.0277	39.9288	39.8989	39.7132	39.1061		44.12	37.5776	37.033	36.0041	38.3262	37.919	38.5504	35.3961	39.6892	39.7372	39.1904	39.082	38.3565
44.16	38.3929	38.7863	37.919	39.1543	38.502	38.8286	36.769	39.0338	39.9049	39.875	39.7132	39.1543		44.16	37.596	37.0391	35.9484	38.3929	37.9068	38.5322	35.5453	39.7192	39.7132	39.2025	38.9554	38.3201
44.2	38.502	38.7923	37.9434	39.1362	38.5988	38.8648	36.812	39.0639	39.9767	39.851	39.7731	39.2567		44.2	37.6082	37.0023	36.0165	38.4414	37.9251	38.5988	35.4956	39.7312	39.851	39.2085	39.0519	38.3868
44.24	38.5201	38.7803	37.9434	39.0458	38.5262	38.8648	36.812	39.0217	39.9767	39.9109	39.7432	39.2687		44.24	37.6143	37.0269	36.0103	38.4777	37.9251	38.5625	35.508	39.7432	39.8929	39.2326	38.9976	38.3868
44.28	38.4959	38.7863	37.919	39.0699	38.5625	38.9131	36.8243	39.1001	39.9767	39.9229	39.851	39.2326		44.28	37.6326	37.0146	35.8679	38.4777	37.9008	38.623	35.5142	39.7971	39.8091	39.2507	38.9916	38.3807
44.32	38.4959	38.7742	37.9008	39.0519	38.5746	38.901	36.8243	39.0941	39.9288	39.9468	39.7971	39.2446		44.32	37.657	37.0085	35.9298	38.4292	37.8703	38.5746	35.4707	39.7432	39.8031	39.2627	39.1182	38.3686
44.36	38.4838	38.7319	37.919	39.0699	38.5807	38.9071	36.812	39.082	39.9647	39.9288	39.839	39.2687		44.36	37.6387	37.033	35.9298	38.4171	37.9008	38.5928	35.4396	39.7672	39.7432	39.2266	39.1061	38.405
44.4	38.6533	38.7621	37.919	39.088	38.5928	38.9252	36.8243	39.0699	40.0126	39.9827	39.8151	39.2627		44.4	37.6448	37.0453	35.936	38.4111	37.9008	38.617	35.4396	39.7492	39.7192	39.2446	39.0699	38.3686
44.44	38.5564	38.7742	37.9434	39.082	38.5928	38.9192	36.812	39.0699	40.0485	39.9887	39.8271	39.2747		44.44	37.6875	37.0514	35.936	38.3989	37.9129	38.5322	35.4458	39.7731	39.7971	39.2687	39.1121	38.3929
44.48	38.5443	38.8105	37.9738	39.1664	38.5746	38.9252	36.8181	39.088	39.9588	39.9947	39.8031	39.2567		44.48	37.6875	37.0453	36.066	38.3989	37.9008	38.5928	35.4085	39.8211	39.7012	39.2807	39.082	38.4414
44.52	38.5807	38.8588	37.9312	39.1844	38.617	38.9373	36.8243	39.088	40.0126	40.0186	39.8031	39.2928		44.52	37.7424	37.0391	36.0412	38.4292	38.0529	38.6049	35.4023	39.8869	39.8151	39.2747	39.082	38.4474
44.56	38.5807	38.8648	37.919	39.1603	38.5867	38.9373	36.7874	39.0941	40.0365	39.9947	39.8031	39.365		44.56	37.7606	37.0514	35.9918	38.502	38.0103	38.5625	35.4582	39.7791	39.7851	39.3108	39.1423	38.4656
44.6	38.5383	38.8829	37.9434	39.1844	38.5928	38.9614	36.8181	39.1724	40.0305	40.0006	39.8331	39.413		44.6	37.7302	37.0514	36.0165	38.3807	37.9738	38.5746	35.5391	39.7492	39.7612	39.2868	39.1543	38.4656
44.68	38.5504	38.8829	37.986	39.1423	38.5988	38.9614	36.8488	39.1543	40.0425	40.0006	39.9049	39.4251		44.68	37.7606	37.0821	36.0351	38.3989	37.9434	38.5443	35.5142	39.7612	39.7132	39.2507	39.1844	38.4353
44.72	38.5928	38.895	37.9981	39.2326	38.5867	38.9312	36.7997	39.1362	39.9588	40.0365	39.8809	39.395		44.72	37.7667	37.0943	36.0351	38.4474	37.9312	38.5625	35.4769	39.7672	39.8151	39.2988	39.1965	38.4111
44.76	38.5625	38.901	37.992	39.1784	38.6896	38.9433	36.855	39.1423	39.9827	40.0006	39.8869	39.407		44.76	37.785	37.1434	35.9794	38.4171	37.9434	38.5928	35.5328	39.7192	39.7791	39.2988	39.1965	38.4595
44.8	38.5383	38.8829	37.9616	39.1664	38.7017	39.0036	36.898	39.1423	40.0784	39.9887	39.9887	39.2988		44.8	37.7667	37.0821	36.0165	38.4474	37.9555	38.5504	35.4831	39.8151	39.8151	39.2326	39.1423	38.4898
44.84	38.5625	38.9071	37.9494	39.1603	38.6351	38.9976	36.9164	39.1483	40.0724	39.9947	39.9827	39.1724		44.84	37.7911	37.1189	36.0474	38.4717	37.9799	38.5867	35.4085	39.8031	39.857	39.2326	39.0941	38.502
44.88	38.5383	38.9071	37.9981	39.1664	38.6533	38.9855	36.898	39.1724	40.1082	39.9947	39.9229	39.2868		44.88	37.8033	37.125	36.0474	38.5443	37.986	38.5807	35.4645	39.8989	39.8809	39.1603	39.1423	38.4595
44.92	38.5564	38.8467	37.986	39.1061	38.6593	38.9855	36.9164	39.1423	40.0903	39.9767	39.9348	39.3289		44.92	37.8338	37.1679	36.0598	38.5201	38.0346	38.6775	35.4893	39.863	39.9528	39.2206	39.1543	38.4474
44.96	38.5867	38.8527	38.0103	39.2386	38.6351	38.9674	36.8918	39.1904	40.1023	39.9647	39.9947	39.401		44.96	37.785	37.1801	36.1031	38.4777	38.0468	38.6291	35.4645	39.9647	39.9288	39.2386	39.2145	38.4777
45	38.6472	38.9071	38.0468	39.2567	38.623	39.088	36.8857	39.1844	40.0425	39.9767	39.9767	39.401		45	37.8094	37.272	36.0784	38.5383	38.0346	38.6351	35.4831	39.8809	39.9408	39.2446	39.2145	38.4535
45.04	38.5988	38.9131	38.1501	39.2145	38.5686	39.1121	36.8734	39.1483	40.0425	40.0186	39.9647	39.401		45.04	37.8277	37.125	36.0165	38.5201	38.0407	38.5867	35.4396	39.857	39.8271	39.3289	39.1483	38.4353
45.08	38.6714	38.9493	38.1258	39.1664	38.5928	39.082	36.8918	39.1965	40.0425	40.0485	39.9707	39.407		45.08	37.846	37.1127	36.0351	38.5141	38.0103	38.6593	35.4396	39.8809	39.8809	39.3048	39.1182	38.4777
45.12	38.6472	39.0579	38.1623	39.1242	38.5504	39.0579	36.9901	39.1904	40.0425	40.0425	39.9827	39.4491		45.12	37.8886	37.1617	36.0412	38.5201	38.0285	38.7259	35.452	39.863	39.9767	39.2807	39.1302	38.4838
45.16	38.7077	38.9976	38.1015	39.2266	38.5988	39.1121	37.0085	39.2386	40.0425	40.0365	39.9229	39.4431		45.16	37.9008	37.2475	36.0907	38.5504	38.144	38.7198	35.5018	39.9408	40.0604	39.2627	39.1724	38.502
45.2	38.6351	38.9674	38.1258	39.2747	38.6351	39.1362	36.9962	39.2446	40.0724	40.1142	39.9707	39.4611		45.2	37.919	37.2842	36.1031	38.6654	38.1623	38.8105	35.5328	39.875	40.0963	39.3168	39.2687	38.5322
45.24	38.7017	38.9433	38.1258	39.3349	38.744	39.076	36.9901	39.2747	40.1739	40.0664	39.9827	39.4852		45.24	37.9312	37.3454	36.1278	38.617	38.1562	38.8286	35.5391	39.857	39.9767	39.2868	39.2687	38.5807
45.28	38.7561	39.0036	38.1683	39.3589	38.7863	39.1061	36.9594	39.2747	40.1023	40.1381	40.0246	39.4852		45.28	37.9738	37.3393	36.0907	38.5928	38.1501	38.8225	35.5391	39.8869	40.0784	39.407	39.3048	38.5141
45.32	38.7682	38.9855	38.1562	39.3349	38.7923	39.1603	36.9778	39.2266	40.1501	40.156	40.0006	39.5152		45.32	37.9616	37.2965	36.1278	38.5383	38.1987	38.8225	35.5763	39.9049	40.0425	39.4311	39.377	38.5564
45.36	38.7863	38.9735	38.1744	39.2747	38.7863	39.1784	37.1127	39.1844	40.1381	40.2158	40.0246	39.5092		45.36	37.992	37.3026	36.0722	38.5383	38.2048	38.8105	35.5515	39.9049	40.0545	39.4371	39.377	38.5807
45.4	38.7803	39.0097	38.1744	39.2928	38.7077	39.1603	36.9287	39.2206	40.1919	40.1919	40.0365	39.4371		45.4	38.0042	37.3515	36.0846	38.6049	38.1805	38.7682	35.5453	39.869	40.0963	39.4611	39.377	38.7379
45.44	38.7682	39.0217	38.2109	39.3529	38.6835	39.2025	36.9226	39.2928	40.1202	40.2277	40.1381	39.401		45.44	37.9312	37.3576	36.0474	38.5928	38.1501	38.7923	35.626	39.845	40.0604	39.4311	39.3349	38.7077
45.52	38.7621	39.088	38.2109	39.3349	38.8286	39.1664	37.0146	39.2386	40.162	40.1501	40.2038	39.4311		45.52	37.9799	37.3087	36.0784	38.5564	38.144	38.8225	35.5825	39.875	40.0485	39.4431	39.3409	38.7077
45.56	38.7803	39.0519	38.2776	39.3409	38.8286	39.2085	36.9164	39.2266	40.1321	40.1919	40.1919	39.383		45.56	38.0042	37.3821	36.0907	38.5443	38.1562	38.7923	35.5515	39.9229	40.0425	39.4191	39.371	38.75
45.6	38.7198	39.0277	38.2412	39.3589	38.8165	39.1664	36.9041	39.2326	40.1919	40.2874	40.0126	39.377		45.6	37.986	37.3515	36.1278	38.5625	38.1805	38.8588	35.626	39.9468	40.0246	39.413	39.365	38.6714
45.64	38.7379	39.0458	38.2715	39.383	38.7621	39.1904	37.0269	39.2807	40.1919	40.2337	40.1082	39.3529		45.64	37.9738	37.3454	36.1958	38.508	38.1562	38.8527	35.5887	39.9827	40.1441	39.4191	39.3168	38.6533
45.68	38.7803	39.0217	38.2048	39.3349	38.7984	39.1965	37.033	39.3108	40.2575	40.2575	40.1023	39.4491		45.68	37.9312	37.3026	36.1587	38.5443	38.1197	38.901	35.5515	39.9169	40.0604	39.4371	39.3108	38.6412
45.72	38.7923	39.0097	38.2169	39.3349	38.8105	39.1904	37.0085	39.2687	40.2277	40.2635	40.0843	39.4491		45.72	38.0103	37.3148	36.2329	38.5746	38.1926	38.9131	35.6012	39.9827	39.9588	39.4311	39.3409	38.6472
45.76	38.7923	39.0217	38.2533	39.383	38.7682	39.1543	37.0023	39.2928	40.2396	40.2874	40.0784	39.4852		45.76	38.0468	37.3393	36.1958	38.6109	38.2048	38.9071	35.6136	39.9588	40.0246	39.4371	39.3168	38.7379
45.8	38.9614	39.0699	38.2958	39.4251	38.8407	39.1483	36.9778	39.2988	40.2874	40.2396	40.0843	39.5572		45.8	38.0468	37.327	36.1711	38.5988	38.1865	38.889	35.7811	40.0006	40.0186	39.4671	39.3409	38.6412
45.84	38.9433	39.1121	38.2958	39.4311	38.8286	39.2206	36.9655	39.2807	40.1262	40.2217	40.1501	39.4791		45.84	38.0711	37.3943	36.1526	38.5988	38.2048	38.8769	35.7501	39.9827	40.0604	39.4671	39.3229	38.6049
45.88	38.8829	39.082	38.2594	39.4731	38.9192	39.3048	36.9717	39.3168	40.1919	40.1799	40.0724	39.4731		45.88	38.0103	37.3576	36.0907	38.617	38.2473	38.9131	35.6819	39.9348	40.0963	39.4852	39.4191	38.6412
45.92	38.8648	39.0277	38.3262	39.395	38.889	39.2326	36.9962	39.3529	40.3053	40.2038	40.0784	39.4731		45.92	37.9738	37.4004	36.0412	38.6291	38.2898	38.889	35.6384	39.9528	40.0604	39.5992	39.4671	38.617
45.96	38.8648	39.0277	38.3322	39.407	38.8588	39.2326	37.1985	39.3349	40.2217	40.2217	40.1799	39.4311		45.96	38.0346	37.3821	36.0289	38.6291	38.2655	38.9192	35.5701	39.9588	40.0963	39.5572	39.4191	38.617
46	38.8407	39.0277	38.2837	39.371	38.8769	39.2085	37.1127	39.3349	40.2635	40.2217	40.1202	39.4671		46	38.0225	37.327	36.0846	38.6049	38.314	38.9252	35.6446	39.9947	40.0843	39.4972	39.377	38.6533
46.04	38.8769	39.0699	38.308	39.4251	38.8225	39.3469	37.1556	39.2747	40.2337	40.2277	40.1142	39.4791		46.04	37.9981	37.3515	36.1402	38.5383	38.2776	38.8648	35.5887	39.9947	40.0843	39.4852	39.401	38.6533
46.08	38.895	39.0519	38.2594	39.4491	38.8769	39.2326	37.125	39.3349	40.1919	40.2516	40.1739	39.5152		46.08	38.0225	37.3026	36.1835	38.6412	38.2655	38.889	35.5328	39.9288	40.0963	39.5152	39.4311	38.6835
46.12	38.895	39.0398	38.2837	39.4371	38.8407	39.2627	37.1372	39.2807	40.2933	40.2396	40.1859	39.4731		46.12	38.1015	37.2965	36.2082	38.6472	38.2594	38.9131	35.6074	39.9109	40.1023	39.4671	39.4491	38.6835
46.16	38.8709	39.0338	38.2533	39.4491	38.8346	39.2627	37.1434	39.3168	40.2575	40.2217	40.162	39.4671		46.16	38.1319	37.3454	36.1711	38.6291	38.2898	38.9855	35.5391	40.0066	40.2337	39.5332	39.4671	38.7259
46.2	38.8105	39.088	38.2958	39.4311	38.8829	39.3108	37.1434	39.2145	40.1262	40.1978	40.162	39.5092		46.2	38.1076	37.3332	36.1896	38.6654	38.2837	38.9493	35.5763	40.0843	40.2337	39.5452	39.5332	38.6291
46.24	38.7742	39.1362	38.2898	39.4491	38.901	39.2085	36.9962	39.2206	40.1739	40.2217	40.1441	39.5272		46.24	38.1076	37.3209	36.1896	38.6835	38.2898	38.9554	35.5763	40.0963	40.156	39.5692	39.4791	38.6896
46.32	38.7621	39.1061	38.2048	39.4972	38.9071	39.1965	36.9901	39.2567	40.1919	40.2038	40.162	39.4852		46.32	38.144	37.3393	36.1835	38.7198	38.2776	38.9373	35.5515	40.0724	40.1023	39.5512	39.4852	38.6654
46.36	38.7621	39.1543	38.2473	39.5092	38.8648	39.3289	36.9594	39.2928	40.1859	40.1739	40.1321	39.4251		46.36	38.0407	37.3332	36.1835	38.75	38.3625	38.9131	35.7315	40.0425	40.1381	39.5032	39.5212	38.6835
46.4	38.8105	39.1543	38.2655	39.4551	38.9131	39.3289	37.0085	39.3289	40.2456	40.2038	40.0784	39.4431		46.4	38.0529	37.3699	36.1835	38.7138	38.3383	38.9614	35.7005	40.0246	40.1739	39.5572	39.4791	38.7198
46.44	38.8105	39.2266	38.2898	39.5212	38.9554	39.3229	37.0085	39.3108	40.2695	40.2038	40.2814	39.5932		46.44	38.0833	37.2414	36.2143	38.6412	38.3019	38.9916	35.6943	40.0246	40.1501	39.5752	39.4551	38.7561
46.48	38.7863	39.1784	38.2837	39.5812	38.9554	39.3108	37.0514	39.2446	40.2933	40.2695	40.2933	39.4611		46.48	38.0285	37.2781	36.2205	38.6351	38.2958	38.9614	35.7129	40.0126	40.1321	39.5632	39.4852	38.6835
46.52	38.8044	39.2085	38.3504	39.5632	38.9312	39.3469	37.0821	39.2507	40.3053	40.4424	40.3053	39.5692		46.52	38.0042	37.2903	36.1958	38.6896	38.3504	38.9916	35.7253	40.1082	40.162	39.5452	39.5512	38.6956
46.56	38.7561	39.1664	38.3868	39.5632	38.9312	39.3168	37.1127	39.2687	40.2754	40.3649	40.2814	39.5152		46.56	38.0225	37.2842	36.1526	38.6835	38.3383	38.9554	35.6943	40.0963	40.0963	39.5992	39.401	38.6956
46.6	38.7984	39.1362	38.3807	39.5572	38.9192	39.3349	37.0698	39.2206	40.2695	40.3172	40.2635	39.5032		46.6	37.9738	37.3148	36.1464	38.7017	38.3201	38.9312	35.6446	40.0963	40.1082	39.5452	39.4611	38.8225
46.64	38.8165	39.1182	38.4111	39.5452	38.9855	39.3289	37.0637	39.2507	40.4186	40.2874	40.2754	39.5452		46.64	37.9251	37.2903	36.1649	38.6049	38.3322	38.9554	35.7005	40.168	40.1202	39.5632	39.383	38.7984
46.68	38.8044	39.1603	38.4959	39.5632	38.9976	39.3589	37.1311	39.2266	40.3888	40.3291	40.2516	39.5452		46.68	37.8886	37.4371	36.2699	38.6109	38.3686	38.9312	35.6446	40.0604	40.1799	39.5692	39.4251	38.8588
46.72	38.8286	39.1543	38.4595	39.5572	38.9674	39.371	36.9226	39.1844	40.3768	40.3947	40.2396	39.4852		46.72	37.9251	37.4004	36.2823	38.7682	38.3383	38.9252	35.6322	40.0724	39.9827	39.6172	39.401	38.8286
46.76	38.8105	39.1242	38.508	39.5692	38.9433	39.4551	37.0146	39.2025	40.3768	40.4186	40.2277	39.4791		46.76	37.8703	37.4066	36.2884	38.6835	38.2594	38.9192	35.626	40.0066	40.0066	39.5992	39.407	38.8286
46.8	38.7923	39.1483	38.4535	39.6052	38.9071	39.4251	37.0269	39.2085	40.3709	40.3947	40.2098	39.5092		46.8	37.8216	37.4066	36.2576	38.6956	38.314	38.9131	35.6198	39.9887	40.0903	39.5512	39.4191	38.7803
46.84	38.8829	39.1362	38.4898	39.5992	39.0217	39.4311	37.1372	39.2326	40.353	40.5318	40.2158	39.5512		46.84	37.852	37.3454	36.2761	38.6775	38.3201	38.9071	35.6198	39.9887	40.1082	39.5272	39.401	38.7682
46.88	38.8648	39.2627	38.4535	39.5992	38.9916	39.4431	37.0637	39.2567	40.3291	40.5139	40.2456	39.5092		46.88	37.8947	37.4127	36.307	38.6896	38.3201	38.9071	35.5825	39.9707	40.0963	39.5392	39.4972	38.7742
46.92	38.8648	39.2627	38.4656	39.6112	39.0217	39.4972	36.9962	39.2326	40.347	40.4186	40.1739	39.4972		46.92	37.846	37.3943	36.2205	38.7077	38.314	39.0277	35.5763	39.9947	40.0305	39.5992	39.4852	38.7863
46.96	38.901	39.1724	38.4717	39.5632	39.0519	39.407	36.9594	39.2326	40.3649	40.4662	40.1978	39.5692		46.96	37.8703	37.3454	36.1773	38.75	38.3322	39.0338	35.6633	40.0843	40.1082	39.5632	39.4611	38.8769
47	38.8709	39.1724	38.4898	39.5932	38.9976	39.377	36.9901	39.2567	40.3828	40.4603	40.162	39.6052		47	37.8642	37.3209	36.1958	38.7682	38.2594	39.0639	35.7749	40.0664	40.162	39.6832	39.4251	38.8044
47.04	38.9312	39.2085	38.5383	39.6232	38.9976	39.3168	37.0453	39.1965	40.4365	40.3709	40.168	39.5212		47.04	37.8033	37.3515	36.1526	38.744	38.314	39.0217	35.7253	40.0485	40.156	39.6892	39.4311	38.7742
47.12	38.9674	39.1904	38.5322	39.5992	39.0277	39.3349	37.0453	39.2807	40.3947	40.3709	40.2098	39.5212		47.12	37.8399	37.3882	36.239	38.7682	38.3201	39.0157	35.7005	40.0305	40.1441	39.6172	39.4251	38.7803
47.16	38.9614	39.1784	38.5262	39.6052	39.0398	39.3469	37.0453	39.2446	40.4007	40.4365	40.2456	39.5032		47.16	37.8277	37.3638	36.2329	38.744	38.3201	39.0699	35.6508	40.0724	40.156	39.5992	39.4431	38.8105
47.2	38.9554	39.1543	38.5443	39.6112	39.088	39.365	36.9839	39.2206	40.4066	40.4186	40.2217	39.5392		47.2	37.9068	37.327	36.2329	38.744	38.2958	39.0519	35.7439	40.0963	40.0963	39.6052	39.4431	38.8588
47.24	38.9795	39.1603	38.6291	39.6832	39.088	39.371	37.0391	39.1965	40.4484	40.4841	40.2158	39.5212		47.24	37.8399	37.2965	36.1587	38.7863	38.2594	39.1121	35.7129	40.0963	40.0425	39.6712	39.4551	38.8407
47.28	39.0217	39.2386	38.5807	39.6832	39.1543	39.401	37.0759	39.2145	40.5377	40.4781	40.2814	39.5572		47.28	37.846	37.2903	36.239	38.7621	38.314	39.0639	35.626	40.0903	40.0843	39.6892	39.4551	38.7863
47.32	38.9976	39.2627	38.617	39.6952	39.0639	39.4791	37.1495	39.2627	40.5258	40.5258	40.3291	39.5632		47.32	37.8338	37.3087	36.1155	38.7803	38.3444	39.0217	35.7005	40.0784	40.1739	39.7012	39.4731	38.7984
47.36	39.0036	39.2747	38.623	39.6832	39.0277	39.365	37.223	39.2567	40.5079	40.5675	40.2874	39.5512		47.36	37.8277	37.2536	36.1155	38.7984	38.3444	39.0458	35.6881	40.0903	40.162	39.7012	39.4551	38.8346
47.4	39.0097	39.2326	38.6896	39.6592	39.0277	39.371	37.1679	39.2687	40.5198	40.5318	40.2874	39.5392		47.4	37.8155	37.2536	36.1526	38.7923	38.314	39.0458	35.657	40.0903	40.1441	39.7132	39.4491	38.8346
47.44	39.0519	39.2386	38.7138	39.6832	39.1001	39.3409	37.1863	39.2687	40.502	40.5139	40.3172	39.5512		47.44	37.8642	37.2475	36.1711	38.744	38.3989	39.0941	35.7749	40.0545	40.2098	39.6892	39.5212	38.7863
47.48	38.9795	39.2266	38.5988	39.7072	39.0458	39.2627	37.1434	39.2807	40.4781	40.4841	40.3232	39.5812		47.48	37.852	37.272	36.2576	38.7742	38.3565	39.1242	35.7377	40.0485	40.2098	39.6952	39.5992	38.8769
47.52	38.9312	39.2326	38.6049	39.6772	39.0519	39.3349	37.1189	39.2687	40.4781	40.5079	40.3947	39.5932		47.52	37.8642	37.2536	36.2205	38.8346	38.3625	39.1362	35.657	40.0604	40.2217	39.7432	39.5692	38.901
47.56	38.9795	39.3168	38.5807	39.6772	39.0639	39.4852	37.0882	39.2627	40.5496	40.5318	40.3232	39.5872		47.56	37.9008	37.2659	36.1711	38.8105	38.3625	39.1182	35.6757	40.0246	40.2158	39.7552	39.5512	38.9252
47.6	39.0036	39.2627	38.5686	39.7072	39.1001	39.5092	37.0882	39.3168	40.5615	40.5794	40.347	39.6232		47.6	37.8277	37.2903	36.1896	38.7621	38.3686	39.1302	35.6881	40.0006	40.2754	39.7492	39.5332	38.901
47.64	38.9735	39.2507	38.6109	39.6712	39.1543	39.5092	37.0882	39.3108	40.5913	40.5556	40.3291	39.6772		47.64	37.8642	37.2781	36.202	38.8044	38.3929	39.1483	35.657	39.9528	40.2754	39.6892	39.5332	38.889
47.68	38.9493	39.2266	38.6593	39.7552	39.1844	39.5452	37.033	39.3108	40.5913	40.4245	40.4186	39.6412		47.68	37.8886	37.3332	36.2329	38.8225	38.3747	39.1483	35.657	40.0186	40.3768	39.6412	39.5752	38.8407
47.72	38.9312	39.3168	38.6593	39.7612	39.1844	39.5092	37.0637	39.3168	40.5794	40.4662	40.4603	39.6532		47.72	37.8886	37.3026	36.2699	38.8709	38.405	39.1664	35.6819	40.0545	40.2575	39.6772	39.6052	38.8407
47.76	38.9674	39.2446	38.6472	39.8091	39.2025	39.4852	37.0575	39.3168	40.5734	40.5496	40.4841	39.6712		47.76	37.8825	37.2414	36.2638	38.8286	38.3504	39.1543	35.6695	40.0903	40.2396	39.7252	39.5872	38.8709
47.8	38.9916	39.4371	38.6412	39.7672	39.1724	39.5392	37.0575	39.3289	40.5734	40.5556	40.4603	39.6412		47.8	37.9129	37.2352	36.2143	38.7682	38.3747	39.2025	35.6508	40.0724	40.2456	39.7432	39.5992	38.8588
47.84	39.0036	39.3108	38.6291	39.7612	39.1784	39.5392	37.0391	39.2687	40.5496	40.5198	40.4484	39.7012		47.84	37.9677	37.2475	36.1773	38.7923	38.3989	39.3349	35.7377	40.0545	40.2396	39.7372	39.5812	38.9252
47.88	39.0277	39.389	38.6472	39.7432	39.1603	39.4791	37.033	39.2446	40.5794	40.6032	40.4424	39.7312		47.88	37.8947	37.272	36.2576	38.8044	38.4474	39.2025	35.7749	40.0903	40.2038	39.7372	39.5752	38.9674
47.96	38.9614	39.3529	38.7379	39.7791	39.1603	39.5032	37.033	39.2868	40.627	40.5794	40.4662	39.6412		47.96	37.8947	37.2597	36.1773	38.7742	38.4414	39.1844	35.7625	40.0963	40.162	39.7851	39.5512	39.0217
48	38.9674	39.3589	38.75	39.8151	39.1904	39.5212	37.0698	39.3048	40.6686	40.5377	40.4365	39.6892		48	37.8947	37.2352	36.1402	38.8225	38.4535	39.2085	35.7563	40.0843	40.2038	39.7911	39.5392	38.9916
48.04	39.0579	39.3168	38.7138	39.8151	39.0579	39.4972	37.0514	39.2868	40.6032	40.5794	40.4781	39.7372		48.04	37.919	37.2414	36.1649	38.8165	38.4777	39.3048	35.6819	40.0963	40.2396	39.7911	39.5632	39.0157
48.08	39.0639	39.395	38.6835	39.8091	39.1483	39.4791	37.0698	39.3409	40.6389	40.502	40.353	39.7492		48.08	37.9129	37.2842	36.1464	38.8829	38.4959	39.2687	35.7067	40.0545	40.2516	39.7971	39.5392	39.0398
48.12	39.0277	39.389	38.7017	39.7492	39.1724	39.4972	37.0514	39.395	40.5318	40.5079	40.4662	39.7312		48.12	37.9008	37.3515	36.1958	38.9071	38.508	39.2446	35.7129	40.0843	40.2754	39.857	39.5632	39.0157
48.16	39.0699	39.401	38.7138	39.7791	39.1603	39.5272	37.0207	39.2807	40.5615	40.5615	40.4603	39.7552		48.16	37.9129	37.3454	36.1711	38.889	38.4777	39.2567	35.7563	40.1202	40.4365	39.845	39.5812	39.0097
48.2	39.0217	39.371	38.7017	39.8211	39.1844	39.5692	37.1127	39.3229	40.6091	40.6389	40.4424	39.7791		48.2	37.9434	37.3087	36.1896	38.8829	38.502	39.2627	35.7997	40.1321	40.3411	39.8091	39.6412	38.9976
48.24	39.0036	39.3589	38.6775	39.8151	39.2085	39.5812	37.1311	39.3469	40.5972	40.6448	40.4484	39.7552		48.24	37.9616	37.3026	36.2946	38.8648	38.4959	39.2807	35.7811	40.156	40.2337	39.8211	39.6172	39.0097
48.28	39.0097	39.3349	38.6533	39.845	39.1664	39.5452	37.1127	39.389	40.5734	40.6151	40.4901	39.7312		48.28	38.0103	37.3393	36.2823	38.9071	38.5383	39.2928	35.7687	40.2038	40.2456	39.8091	39.5812	38.9855
48.32	39.0699	39.2988	38.7138	39.8211	39.0639	39.5392	37.0575	39.4551	40.5139	40.6032	40.4066	39.6592		48.32	38.0711	37.272	36.2638	38.8709	38.5322	39.3168	35.8183	40.1023	40.2158	39.7851	39.6592	38.9976
48.36	39.1121	39.2928	38.7017	39.8091	39.1543	39.4611	37.0821	39.4371	40.5556	40.5853	40.3768	39.5752		48.36	38.0529	37.2291	36.2946	38.8467	38.5564	39.2928	35.6757	40.2754	40.2575	39.7731	39.6592	39.0097
48.4	39.0579	39.3469	38.6533	39.7552	39.1664	39.6172	37.0821	39.4191	40.6508	40.5913	40.4007	39.7012		48.4	38.0711	37.2169	36.2576	38.9131	38.5564	39.2687	35.6446	40.2993	40.2635	39.8091	39.6412	39.0338
48.44	39.1001	39.3349	38.6291	39.8151	39.2085	39.6112	37.0698	39.4671	40.6032	40.5853	40.5139	39.8151		48.44	38.1076	37.272	36.3255	38.9312	38.5443	39.365	35.7129	40.2635	40.2933	39.869	39.7911	39.0277
48.48	39.1121	39.3349	38.6291	39.8211	39.2627	39.4791	37.0882	39.5452	40.6627	40.5972	40.5377	39.7552		48.48	38.1015	37.3332	36.2884	39.088	38.4959	39.2928	35.7005	40.1978	40.2635	39.857	39.7971	39.0579
48.52	39.1121	39.395	38.6291	39.8271	39.2567	39.6112	37.0453	39.5512	40.6508	40.6032	40.5615	39.851		48.52	38.0954	37.2965	36.3131	39.0458	38.4959	39.3108	35.7253	40.1859	40.2814	39.857	39.7851	39.0519
48.56	39.1061	39.383	38.75	39.8211	39.2266	39.6112	37.0575	39.4671	40.6746	40.6032	40.5318	39.8331		48.56	38.1805	37.3454	36.2823	39.0036	38.508	39.2507	35.7005	40.2098	40.353	39.851	39.8331	39.0519
48.6	39.1182	39.377	38.744	39.8211	39.088	39.5392	37.0637	39.4671	40.6627	40.5794	40.5496	39.8271		48.6	38.1987	37.3515	36.307	38.9554	38.508	39.2145	35.7439	40.2098	40.3768	39.857	39.7672	39.0157
48.64	39.1242	39.3409	38.7138	39.845	39.1121	39.5752	37.1005	39.4731	40.6686	40.6865	40.5258	39.7851		48.64	38.2291	37.376	36.2946	38.9976	38.502	39.2386	35.7439	40.2575	40.3709	39.863	39.7492	39.0097
48.68	39.1182	39.371	38.7077	39.839	39.1724	39.5992	37.0514	39.4852	40.6627	40.5615	40.5198	39.869		48.68	38.2291	37.4066	36.344	38.9433	38.5201	39.2747	35.7563	40.2575	40.2933	39.839	39.7012	39.1242
48.76	39.0458	39.3349	38.7017	39.8271	39.1724	39.5932	37.1556	39.5452	40.6865	40.5079	40.4841	39.8151		48.76	38.2291	37.376	36.3378	38.9916	38.4959	39.2928	35.7935	40.2217	40.3232	39.8331	39.7252	39.1001
48.8	39.082	39.4371	38.6896	39.863	39.2025	39.6172	37.1863	39.5692	40.6686	40.5258	40.4305	39.7791		48.8	38.2412	37.4004	36.3317	38.9554	38.5201	39.2807	35.8679	40.2337	40.3291	39.8809	39.7372	39.0579
48.84	39.1362	39.413	38.6775	39.845	39.2507	39.6112	37.2046	39.5212	40.6686	40.5258	40.4662	39.7312		48.84	38.2958	37.4004	36.2329	39.0036	38.502	39.2507	35.8741	40.1501	40.3947	39.9169	39.7312	39.0458
48.88	39.1543	39.401	38.6956	39.851	39.1965	39.5932	37.2352	39.5212	40.6448	40.5734	40.4841	39.7851		48.88	38.2776	37.3943	36.3378	38.9433	38.4838	39.2567	35.8803	40.162	40.4066	39.9288	39.7851	39.1242
48.92	39.1302	39.407	38.7017	39.8211	39.2567	39.6292	37.1679	39.5392	40.6448	40.5496	40.5675	39.7851		48.92	38.2776	37.4188	36.4365	38.9433	38.4838	39.2145	35.7997	40.2635	40.3649	39.9169	39.7612	39.0519
48.96	39.1121	39.407	38.7077	39.857	39.2567	39.6232	37.1924	39.5332	40.6329	40.5675	40.5198	39.7971		48.96	38.3565	37.4066	36.381	38.9493	38.508	39.2085	35.7749	40.2695	40.4126	39.9229	39.7432	39.0036
49	39.1724	39.395	38.6775	39.863	39.2145	39.5992	37.2169	39.5272	40.6984	40.6091	40.5139	39.869		49	38.3383	37.4921	36.381	39.0036	38.502	39.2266	35.8555	40.2635	40.496	39.869	39.7612	39.0217
49.04	39.1302	39.383	38.6654	39.8869	39.2326	39.6412	37.2169	39.5152	40.7162	40.5794	40.4603	39.8211		49.04	38.3686	37.5166	36.4365	38.9916	38.4838	39.2868	35.8555	40.2277	40.4424	39.875	39.7672	39.0639
49.08	39.088	39.4551	38.7259	39.875	39.1844	39.6232	37.1556	39.5332	40.5318	40.7103	40.5079	39.8031		49.08	38.2776	37.4494	36.4242	38.9614	38.4292	39.3048	35.8679	40.2516	40.4424	39.9049	39.851	39.082
49.12	39.1302	39.383	38.6593	39.8869	39.2206	39.5752	37.125	39.5272	40.5853	40.6032	40.5198	39.7372		49.12	38.2837	37.6387	36.4057	38.9976	38.6412	39.2868	35.7129	40.3112	40.3888	39.9588	39.7731	39.1302
49.16	39.1664	39.395	38.6956	39.8869	39.1965	39.6232	37.0759	39.5572	40.7103	40.6032	40.5675	39.7971		49.16	38.2533	37.6387	36.4735	38.9493	38.5928	39.2928	35.7067	40.2993	40.3351	39.9647	39.8869	39.1423
49.2	39.1061	39.407	38.7198	39.8091	39.1904	39.6052	37.1189	39.5632	40.6746	40.6389	40.5675	39.7791		49.2	38.2715	37.6143	36.4365	39.0036	38.617	39.2507	35.7501	40.353	40.3172	39.9169	39.875	39.076
49.24	39.1182	39.4431	38.6714	39.8031	39.1603	39.6292	37.0943	39.5392	40.6627	40.5913	40.5913	39.7192		49.24	38.3201	37.6082	36.4242	39.0097	38.6291	39.2687	35.7625	40.353	40.3411	39.9468	39.845	39.1182
49.28	39.2567	39.4972	38.6351	39.8211	39.1784	39.6292	37.1189	39.5392	40.7459	40.5675	40.5437	39.7612		49.28	38.3262	37.5044	36.3933	38.9735	38.6291	39.3529	35.7625	40.3291	40.3291	39.9707	39.857	39.1483
49.32	39.1483	39.389	38.6593	39.7791	39.1904	39.6892	37.1434	39.5092	40.6805	40.5794	40.5675	39.7911		49.32	38.2533	37.5044	36.4057	39.0157	38.6351	39.3589	35.7501	40.2874	40.3947	39.9408	39.8031	39.1001
49.36	39.1423	39.4431	38.6896	39.863	39.1965	39.7012	37.1372	39.5692	40.6389	40.6329	40.5675	39.7672		49.36	38.2655	37.5471	36.4057	38.9855	38.6412	39.3409	35.7687	40.3172	40.3351	39.9288	39.857	39.1182
49.4	39.1302	39.389	38.7923	39.851	39.2326	39.6772	37.2169	39.5392	40.74	40.627	40.5377	39.7492		49.4	38.2715	37.5349	36.5166	39.0036	38.6351	39.3108	35.7811	40.3172	40.4126	39.9348	39.8989	39.1061
49.44	39.076	39.395	38.7138	39.851	39.2446	39.6412	37.174	39.5692	40.8469	40.6329	40.5734	39.7672		49.44	38.3201	37.5288	36.5474	38.9976	38.5867	39.3108	35.7501	40.3112	40.5258	39.9468	39.8989	39.1001
49.48	39.0941	39.4551	38.6593	39.857	39.2567	39.6472	37.223	39.5392	40.7578	40.6448	40.4901	39.7612		49.48	38.2776	37.5776	36.5228	38.9433	38.5807	39.2868	35.8059	40.3649	40.4781	39.9348	39.863	39.1664
49.52	39.1724	39.5032	38.7379	39.9528	39.2386	39.6292	37.1985	39.5992	40.7935	40.6389	40.6508	39.7432		49.52	38.308	37.6204	36.5105	39.0458	38.5262	39.3229	35.9856	40.359	40.4901	39.9408	39.8271	39.1664
49.6	39.1904	39.5092	38.7259	39.9468	39.2507	39.6412	37.2169	39.6292	40.7638	40.6389	40.6746	39.8031		49.6	38.3322	37.6753	36.529	39.0458	38.6049	39.2928	35.8617	40.4365	40.5258	39.9588	39.7851	39.1784
49.64	39.2206	39.4551	38.7138	39.9049	39.2386	39.6472	37.223	39.6232	40.7935	40.6865	40.6508	39.8929		49.64	38.2776	37.6326	36.5413	39.0458	38.6593	39.3349	35.8493	40.4007	40.4722	39.9588	39.839	39.2085
49.68	39.1965	39.4852	38.5988	39.9229	39.1844	39.6472	37.2781	39.5752	40.8351	40.6865	40.6329	39.8151		49.68	38.2898	37.6082	36.5228	39.0338	38.7017	39.377	35.8307	40.4066	40.5079	39.9707	39.857	39.1543
49.72	39.1965	39.4491	38.6775	39.9408	39.2928	39.7132	37.2903	39.5632	40.8113	40.6805	40.627	39.8869		49.72	38.405	37.602	36.4982	39.0699	38.6412	39.383	35.8865	40.4305	40.5437	40.0006	39.9169	39.1603
49.76	39.2025	39.5032	38.6533	39.9288	39.2988	39.6652	37.2475	39.6052	40.7697	40.6627	40.6389	39.7672		49.76	38.405	37.6326	36.5166	39.082	38.6533	39.3349	35.9113	40.4603	40.4603	40.0186	39.851	39.1724
49.8	39.2687	39.4791	38.7017	39.9408	39.2807	39.6532	37.2781	39.6052	40.8232	40.6508	40.5853	39.8151		49.8	38.4595	37.6631	36.6521	39.0579	38.6533	39.365	35.9051	40.496	40.4424	39.9887	39.875	39.1965
49.84	39.2687	39.5092	38.8044	39.9229	39.2928	39.6532	37.272	39.6772	40.8232	40.6448	40.5615	39.7911		49.84	38.4414	37.6326	36.6583	39.1483	38.7017	39.3108	35.8307	40.4841	40.4901	39.9647	39.851	39.1724
49.88	39.2206	39.4912	38.8286	39.9229	39.2446	39.6472	37.2414	39.7312	40.734	40.6508	40.6389	39.8091		49.88	38.4232	37.6204	36.6644	39.1242	38.6835	39.3469	35.8679	40.4662	40.5079	39.9408	39.875	39.2627
49.92	39.2567	39.5092	38.7379	39.9887	39.2567	39.7552	37.272	39.6832	40.8291	40.6329	40.6151	39.7731		49.92	38.4717	37.657	36.689	39.1182	38.6835	39.3529	35.9918	40.4543	40.5139	39.9947	39.8331	39.2085
49.96	39.2507	39.5092	38.7198	39.9169	39.2807	39.6532	37.3087	39.6472	40.7519	40.5972	40.5556	39.863		49.96	38.4171	37.6387	36.6213	39.1121	38.6654	39.3229	36.0041	40.4186	40.496	40.0066	39.839	39.1784
50	39.2747	39.4791	38.7984	39.9109	39.2747	39.6232	37.327	39.6832	40.7459	40.5913	40.5615	39.869		50	38.4353	37.6936	36.5967	39.1121	38.508	39.3229	36.0165	40.4007	40.4901	40.0006	39.8151	39.1784
50.04	39.3409	39.4912	38.7742	39.9169	39.2627	39.7012	37.4188	39.7672	40.734	40.6508	40.5675	39.8869		50.04	38.4353	37.7424	36.6213	39.1423	38.6412	39.365	35.967	40.4365	40.5318	40.0126	39.863	39.3229
50.08	39.3469	39.5032	38.8588	39.9049	39.2988	39.7731	37.2903	39.7851	40.7519	40.6686	40.6091	39.8869		50.08	38.502	37.7424	36.6767	39.1543	38.6472	39.2928	35.967	40.4424	40.5258	40.0186	39.869	39.3589
50.12	39.371	39.5032	38.8044	40.0066	39.2928	39.7252	37.272	39.7911	40.7756	40.6686	40.6389	39.839		50.12	38.5443	37.7241	36.7567	39.1543	38.7379	39.3529	36.0474	40.5079	40.5377	39.9647	39.9049	39.3168
50.16	39.3469	39.5812	38.75	39.9707	39.2988	39.7312	37.2352	39.8031	40.8172	40.7221	40.6686	39.8151		50.16	38.5443	37.7424	36.7812	39.1664	38.7319	39.371	36.0289	40.4484	40.5853	39.9109	39.857	39.3108
50.2	39.389	39.5452	38.75	39.9947	39.3229	39.7672	37.3882	39.851	40.8172	40.7162	40.6448	39.8031		50.2	38.5443	37.7363	36.7751	39.2145	38.8044	39.3469	36.0846	40.5496	40.6091	39.9408	39.875	39.2687
50.24	39.2988	39.5932	38.7379	40.0126	39.3048	39.7791	37.3882	39.857	40.8113	40.7875	40.6746	39.8031		50.24	38.4959	37.8277	36.7628	39.2386	38.7077	39.3108	36.0474	40.5496	40.5794	39.9468	39.9947	39.2807
50.28	39.2747	39.5812	38.7379	39.9767	39.3108	39.8331	37.3943	39.869	40.7875	40.7638	40.6686	39.857		50.28	38.502	37.7972	36.7997	39.2446	38.744	39.3168	36.0227	40.5377	40.6151	39.9827	40.0006	39.407
50.32	39.365	39.5932	38.7379	39.9827	39.3048	39.7432	37.4371	39.8271	40.8351	40.7578	40.6805	39.845		50.32	38.502	37.7667	36.8243	39.1844	38.7561	39.3409	36.0474	40.5556	40.5318	39.9887	39.9767	39.3289
50.36	39.371	39.5752	38.7682	39.9588	39.3168	39.7192	37.4066	39.863	40.8826	40.7221	40.6746	39.8211		50.36	38.5746	37.852	36.7567	39.1724	38.7803	39.395	35.9794	40.6032	40.5794	39.9528	39.9647	39.2928
50.44	39.3529	39.6052	38.7742	39.8929	39.2868	39.7072	37.3638	39.863	40.841	40.6924	40.6508	39.875		50.44	38.5686	37.852	36.7382	39.2025	38.8527	39.401	36.0103	40.6627	40.6091	39.9827	39.9827	39.2266
50.48	39.3349	39.5992	38.7682	39.9288	39.2507	39.7132	37.3576	39.851	40.7875	40.7162	40.6389	39.9887		50.48	38.5686	37.8764	36.7075	39.2627	38.7923	39.4191	36.0041	40.621	40.5913	39.9887	39.9408	39.2326
50.52	39.3589	39.6532	38.744	39.9408	39.2386	39.6892	37.3699	39.839	40.8291	40.7459	40.5972	39.9348		50.52	38.6049	37.8764	36.7013	39.2928	38.7984	39.395	36.0227	40.5853	40.6032	40.0724	39.9887	39.2145
50.56	39.377	39.6832	38.7742	39.9827	39.3229	39.7851	37.4249	39.8869	40.8291	40.841	40.7459	39.9887		50.56	38.6109	37.8581	36.7198	39.2567	38.75	39.395	36.066	40.5496	40.5496	40.1082	39.9408	39.2446
50.6	39.3529	39.6532	38.8407	40.0126	39.3589	39.7851	37.4616	39.9049	40.8113	40.8469	40.734	39.9827		50.6	38.5988	37.8581	36.7505	39.2326	38.744	39.3469	36.0351	40.5734	40.4841	39.9947	39.9229	39.2507
50.64	39.4191	39.6532	38.8527	40.0246	39.389	39.7731	37.4738	39.9408	40.8232	40.7103	40.8351	40.0186		50.64	38.6291	37.8703	36.7567	39.1844	38.7138	39.3229	36.1464	40.5318	40.5615	40.0485	39.851	39.2627
50.68	39.389	39.6652	38.75	40.0186	39.383	39.7791	37.4371	39.8989	40.8172	40.7578	40.8291	39.9288		50.68	38.6351	37.8886	36.7321	39.2085	38.7077	39.4371	36.0969	40.5377	40.5913	40.0365	39.9049	39.2747
50.72	39.4371	39.6532	38.7561	40.0126	39.1664	39.7791	37.431	40.0066	40.841	40.7519	40.8113	39.9288		50.72	38.6593	37.8581	36.7382	39.3229	38.7682	39.4251	36.2205	40.6151	40.5615	40.0305	39.9049	39.2386
50.76	39.4191	39.7072	38.8286	40.0006	39.1904	39.8211	37.431	39.9647	40.7935	40.8053	40.6924	39.9288		50.76	38.6593	37.8155	36.7321	39.3409	38.7742	39.389	36.1835	40.6448	40.6091	40.0485	39.869	39.2747
50.8	39.395	39.7432	38.7803	40.0784	39.2747	39.7851	37.4555	39.9647	40.8944	40.7875	40.6865	39.9169		50.8	38.6775	37.8947	36.7321	39.2567	38.8165	39.395	36.1896	40.621	40.5972	40.0604	39.863	39.2507
50.84	39.3589	39.7492	38.7923	40.0604	39.2446	39.7252	37.431	39.9647	40.8172	40.7578	40.6746	39.857		50.84	38.6533	37.8642	36.6952	39.3048	38.8407	39.3469	36.1896	40.6032	40.6686	40.0604	39.851	39.2747
50.88	39.371	39.7372	38.7923	39.9947	39.365	39.8331	37.431	39.9647	40.841	40.8053	40.6984	39.8271		50.88	38.7017	37.8703	36.6336	39.3048	38.8225	39.3589	36.1217	40.6091	40.6805	40.0365	39.7911	39.2868
50.92	39.389	39.7492	38.7198	40.0604	39.3409	39.8331	37.4188	39.9229	40.841	40.8291	40.7281	39.8271		50.92	38.6956	37.9494	36.5721	39.3108	38.8527	39.377	36.134	40.6091	40.6805	40.0305	39.8271	39.2627
50.96	39.407	39.7612	38.7198	40.0604	39.389	39.7492	37.3821	39.9049	40.9182	40.8291	40.6805	39.851		50.96	38.6956	37.8155	36.6459	39.2326	38.8346	39.389	36.134	40.6567	40.6567	40.0246	39.845	39.3048
51	39.4431	39.7072	38.8165	40.0246	39.4551	39.7971	37.2414	39.869	40.8351	40.841	40.6865	39.851		51	38.7259	37.8033	36.6152	39.3229	38.8467	39.4371	36.1464	40.7103	40.7103	40.0246	39.851	39.2928
51.04	39.4491	39.7132	38.8407	40.0186	39.4431	39.7731	37.2903	39.8929	40.841	40.8588	40.7043	39.8211		51.04	38.7621	37.8155	36.6459	39.3589	38.8769	39.4551	36.1402	40.6567	40.7162	40.0604	39.845	39.2567
51.08	39.5392	39.7851	38.8407	39.9887	39.4311	39.8031	37.3393	39.9288	40.8291	40.841	40.6627	39.8211		51.08	38.7621	37.8338	36.6767	39.2868	38.8709	39.4491	36.066	40.627	40.7221	40.1262	39.9647	39.3469
51.12	39.5812	39.7432	38.5928	39.9707	39.4551	39.839	37.272	39.9408	40.8766	40.8529	40.6865	39.7672		51.12	38.7682	37.852	36.6644	39.3048	38.901	39.4251	36.0969	40.6984	40.74	40.1381	39.9647	39.3529
51.16	39.5092	39.7672	38.8225	40.1381	39.4731	39.839	37.3515	39.9528	40.8351	40.9775	40.7162	39.8809		51.16	38.7561	37.8277	36.689	39.3469	38.9192	39.4852	36.202	40.6865	40.7459	40.1859	39.9887	39.377
51.24	39.5812	39.7672	38.8286	40.1381	39.4852	39.8151	37.4677	39.9947	40.8351	41.0012	40.8232	39.8809		51.24	38.7621	37.9008	36.7382	39.3469	38.9312	39.5092	36.1649	40.627	40.74	40.2098	39.9348	39.3589
51.28	39.5512	39.7971	38.8527	40.1262	39.4972	39.857	37.486	40.0425	40.9004	40.9122	40.8351	39.9588		51.28	38.744	37.8703	36.7444	39.4191	38.9131	39.365	36.2329	40.6448	40.7578	40.2337	39.9288	39.371
51.32	39.5692	39.8091	38.7561	40.1501	39.4371	39.857	37.5471	40.0186	40.9004	40.9122	40.8291	39.9647		51.32	38.7319	37.9494	36.7075	39.413	38.9312	39.365	36.1402	40.7459	40.7994	40.2277	40.0066	39.3469
51.36	39.6052	39.8091	38.7803	40.1441	39.4611	39.863	37.5471	40.0186	40.9063	40.8944	40.7994	39.9767		51.36	38.744	37.8642	36.8243	39.4431	38.9554	39.5212	36.2761	40.6567	40.7935	40.2098	39.9827	39.4791
51.4	39.5752	39.7911	38.7984	40.1023	39.4791	39.8809	37.5349	40.0843	40.9004	40.93	40.7756	39.9827		51.4	38.8225	37.9555	36.6706	39.4431	38.9674	39.377	36.3317	40.6627	40.8172	40.1799	39.9887	39.4972
51.44	39.6352	39.8809	38.7803	40.1202	39.5032	39.9468	37.541	40.0843	40.9478	41.0072	40.74	40.0066		51.44	38.8165	37.9068	36.7075	39.5032	38.9614	39.389	36.3255	40.6389	40.8172	40.2038	40.0425	39.4671
51.48	39.6112	39.8869	38.9674	40.1441	39.5032	39.9109	37.5044	40.0305	40.9478	41.0072	40.7221	40.0126		51.48	38.8346	37.8947	36.7321	39.5152	39.0398	39.4371	36.307	40.7875	40.7697	40.2217	40.0186	39.4912
51.52	39.6112	39.8091	38.9493	40.1082	39.5032	39.9049	37.5166	40.0186	40.9063	40.9122	40.7638	39.8809		51.52	38.8467	37.9312	36.7812	39.5032	38.9795	39.4611	36.2514	40.6746	40.7459	40.2456	40.0903	39.4191
51.56	39.6532	39.7851	38.9493	40.0903	39.5332	39.8989	37.5837	40.0186	40.9004	40.8766	40.6984	39.9288		51.56	38.9252	37.9008	36.7075	39.4731	38.9554	39.5032	36.1958	40.7221	40.7816	40.2695	40.0903	39.401
51.6	39.6232	39.8331	38.9252	40.1321	39.5092	39.8869	37.4982	40.1082	40.9241	40.8707	40.7519	39.9707		51.6	38.9071	37.8886	36.7628	39.5092	38.9976	39.5272	36.2823	40.7756	40.8707	40.2695	39.9827	39.3229
51.64	39.5932	39.7731	38.9192	40.1202	39.4852	39.9049	37.4677	40.1501	40.9834	40.9241	40.7756	39.9588		51.64	38.9071	37.8947	36.7628	39.4852	38.9976	39.5092	36.2638	40.7519	40.7756	40.2456	39.9947	39.3529
51.68	39.6172	39.839	38.8769	40.1142	39.4791	39.9647	37.596	40.1082	40.9478	40.9063	40.7459	40.0126		51.68	38.901	37.8825	36.7444	39.377	38.9976	39.5092	36.2576	40.8053	40.7697	40.2754	40.0425	39.413
51.72	39.6412	39.869	38.9312	40.1321	39.5092	39.8989	37.5349	40.0485	40.9538	40.8826	40.8291	40.0246		51.72	38.889	37.919	36.6706	39.4251	39.0157	39.4551	36.2514	40.7459	40.7875	40.2098	40.0604	39.2988
51.76	39.6352	39.8151	38.9131	40.1321	39.4791	39.8031	37.6082	40.0963	40.9775	40.8588	40.8113	40.0365		51.76	38.8829	37.9373	36.6644	39.4311	39.0097	39.5032	36.2576	40.6865	40.8113	40.2038	40.0485	39.3108
51.8	39.6292	39.7971	38.895	40.162	39.4671	39.845	37.6143	40.1262	40.8826	40.841	40.8113	40.0305		51.8	38.8527	37.919	36.6767	39.4311	38.9674	39.5032	36.2638	40.7578	40.7875	40.2396	39.9827	39.3108
51.84	39.6412	39.7791	38.8709	40.168	39.4731	39.875	37.5288	40.168	40.9478	40.8647	40.7994	40.0006		51.84	38.8648	37.9494	36.6767	39.383	38.9795	39.5332	36.239	40.7578	40.7697	40.2754	40.0006	39.3409
51.88	39.6052	39.7851	38.889	40.1501	39.413	39.8869	37.5166	40.1739	40.9597	40.8232	40.7935	40.0246		51.88	38.901	38.0346	36.7259	39.3529	38.9855	39.4912	36.2452	40.7519	40.7994	40.1978	40.0365	39.3048
51.92	39.5812	39.7911	38.9131	40.1501	39.395	39.9528	37.5288	40.1321	40.9478	40.7756	40.7816	40.0365		51.92	38.901	38.0225	36.7751	39.4311	38.9493	39.5032	36.3687	40.734	40.7697	40.2038	39.9707	39.3108
51.96	39.5872	39.869	38.8286	40.1501	39.4551	39.863	37.6265	40.1441	40.9478	40.7875	40.7875	39.9468		51.96	38.9312	37.9981	36.769	39.4371	39.1242	39.4731	36.2638	40.7043	40.7638	40.2396	39.9588	39.3289
52	39.6172	39.851	38.8467	40.0843	39.4852	39.869	37.6265	40.156	40.8707	40.7875	40.8469	39.9528		52	38.9855	37.992	36.7444	39.4972	39.0277	39.4431	36.2761	40.7756	40.7816	40.2516	39.9348	39.3469
52.08	39.5752	39.8151	38.8769	40.156	39.5332	39.9288	37.5837	40.1381	40.93	40.8647	40.8172	39.9887		52.08	38.9252	38.0285	36.8366	39.4611	38.9976	39.5572	36.2884	40.7756	40.9063	40.2396	39.9528	39.3469
52.12	39.5932	39.8929	38.901	40.156	39.4611	39.9229	37.6082	40.1082	40.9419	40.8053	40.7935	39.9947		52.12	38.9312	38.0164	36.8796	39.4251	39.0097	39.407	36.3378	40.7756	40.7994	40.2158	39.9348	39.3529
52.16	39.6232	39.8929	38.895	40.1501	39.4972	39.9528	37.657	40.2158	40.9419	40.8113	40.7935	40.0126		52.16	38.9192	38.0346	36.941	39.4731	39.0277	39.4972	36.418	40.841	40.7638	40.2098	39.9707	39.3529
52.2	39.6172	39.8869	38.9373	40.1441	39.4611	39.9588	37.6448	40.2217	40.9004	40.7935	40.8113	39.9647		52.2	38.901	38.0589	36.8611	39.4491	38.9976	39.5152	36.418	40.8351	40.7638	40.2158	40.0604	39.407
52.24	39.6172	39.845	38.9252	40.1919	39.5272	39.9229	37.6509	40.1739	40.9597	40.8053	40.74	39.9528		52.24	38.8829	38.065	36.898	39.4311	38.9916	39.4972	36.3995	40.7459	40.8172	40.2038	40.1859	39.3349
52.28	39.5812	39.839	38.9312	40.162	39.5152	39.9767	37.7972	40.1739	40.9834	40.8113	40.7756	39.9707		52.28	38.9192	38.1865	36.855	39.4311	38.9554	39.5272	36.4365	40.7935	40.7935	40.2396	40.0365	39.3048
52.32	39.6052	39.9647	38.9614	40.168	39.5512	39.9229	37.6936	40.1859	40.93	40.8291	40.7519	40.0784		52.32	38.9252	38.0954	36.9778	39.407	39.0097	39.5032	36.4242	40.7994	40.8172	40.2217	40.0305	39.3229
52.36	39.5932	39.875	38.9855	40.1441	39.5152	39.9468	37.6326	40.1978	40.9182	40.9182	40.7697	40.0425		52.36	38.8769	38.1015	37.033	39.4671	39.0097	39.5572	36.3687	40.8172	40.7816	40.1859	40.0365	39.383
52.4	39.6352	39.9109	38.9976	40.1859	39.5212	39.8989	37.6692	40.1978	40.9122	40.9419	40.841	40.0485		52.4	38.9071	38.1136	37.0514	39.407	39.0157	39.5992	36.4365	40.8944	40.7043	40.2098	40.0545	39.401
52.44	39.5572	39.875	38.8769	40.1739	39.5992	39.8809	37.718	40.2337	41.0487	40.8469	40.6627	40.0066		52.44	38.8588	38.2351	37.0085	39.4611	38.9795	39.5152	36.4797	40.9478	40.7578	40.2874	40.0126	39.413
52.48	39.5632	39.9049	38.8225	40.168	39.7432	39.9169	37.6997	40.2217	40.9894	40.8469	40.74	40.0246		52.48	38.895	38.144	37.0085	39.4551	39.0277	39.4852	36.5598	40.8113	40.8707	40.1978	40.0006	39.4972
52.52	39.5332	39.9408	38.7984	40.1321	39.6772	39.9049	37.7241	40.2277	40.9419	40.9775	40.7697	40.0126		52.52	38.9071	38.1379	36.9839	39.4731	38.9735	39.4972	36.4797	40.8588	40.8707	40.2277	39.9707	39.4731
52.56	39.5392	39.9109	38.7923	40.2814	39.6652	39.8809	37.7058	40.2158	40.9182	40.9063	40.7816	40.0126		52.56	38.895	38.1501	36.9532	39.4191	38.9855	39.5392	36.4982	40.8766	40.7935	40.2098	40.0006	39.4551
52.6	39.6112	39.8809	38.7984	40.2038	39.6592	39.8989	37.6997	40.2337	40.9004	40.9063	40.7638	39.9827		52.6	38.8769	38.1562	36.9778	39.4251	38.9976	39.5152	36.4612	40.9004	40.7281	40.2456	40.0126	39.4551
52.64	39.6232	39.9408	38.8527	40.1919	39.6232	39.8929	37.657	40.2277	40.9122	40.8885	40.8529	40.1919		52.64	38.7863	38.1683	37.033	39.389	39.0217	39.4311	36.455	40.9182	40.74	40.2814	40.0066	39.4311
52.68	39.5212	40.0006	38.9071	40.1381	39.5752	39.9348	37.6509	40.2635	40.9478	40.841	40.7638	40.168		52.68	38.7803	38.1805	37.0146	39.4251	39.0338	39.4491	36.3995	40.9122	40.7519	40.3351	39.9767	39.4671
52.72	39.6292	40.0066	38.889	40.1321	39.6172	39.9707	37.6631	40.2516	40.8707	40.8351	40.8113	40.1501		52.72	38.8709	38.1926	37.033	39.4551	38.9916	39.4791	36.3255	40.9241	40.7221	40.3232	40.0545	39.4852
52.76	39.6172	39.9528	38.8769	40.0843	39.5992	39.9767	37.6814	40.2754	40.8766	40.8707	40.8172	40.0963		52.76	38.8588	38.2351	37.1066	39.5152	38.9735	39.5272	36.4365	41.0309	40.6686	40.3411	40.0425	39.4611
52.8	39.6952	39.9229	38.9192	40.1919	39.5212	40.0126	37.718	40.1739	40.9597	40.8232	40.8766	40.168		52.8	38.8105	38.1562	37.1434	39.4371	38.9554	39.4852	36.4858	41.0309	40.6805	40.2814	40.0126	39.5632
52.84	39.6352	39.8989	38.9071	40.2277	39.5812	40.0246	37.718	40.1739	41.0072	40.8469	40.8647	40.0604		52.84	38.7742	38.1501	37.1556	39.4371	38.9614	39.5032	36.4982	41.0309	40.7103	40.3351	40.0186	39.5632
52.92	39.5752	39.839	38.901	40.2038	39.5872	39.9707	37.7058	40.1859	41.019	40.8291	40.8232	40.0305		52.92	38.7682	38.1623	37.0882	39.413	38.8648	39.5212	36.4797	40.8885	40.7043	40.3112	40.0126	39.5092
52.96	39.5752	39.851	38.9373	40.162	39.5992	39.9887	37.7119	40.1978	41.0309	40.8766	40.8291	40.0485		52.96	38.7803	38.1744	37.0023	39.4251	38.9493	39.5272	36.5536	40.8647	40.7578	40.2695	40.0066	39.5152
53	39.5212	39.9408	38.9735	40.1441	39.6172	39.9827	37.7241	40.2098	40.936	40.7935	40.8885	40.1082		53	38.7984	38.1744	37.0698	39.4491	38.8527	39.5572	36.5782	41.0309	40.8944	40.2516	40.0246	39.4251
53.04	39.5512	39.9109	38.9614	40.0963	39.6232	39.9647	37.7058	40.2098	40.9241	40.8826	40.8944	40.156		53.04	38.7923	38.1805	37.0821	39.4731	38.8829	39.5752	36.5844	40.9775	40.8053	40.2337	40.0545	39.4371
53.08	39.5632	39.9588	38.9795	40.1142	39.6232	40.0126	37.7363	40.2695	40.936	40.8647	40.8826	40.0664		53.08	38.8467	38.1926	37.0943	39.4912	38.9735	39.5812	36.4612	41.019	40.7756	40.2695	40.0365	39.4311
53.12	39.5932	39.9647	38.9554	40.1501	39.6052	40.0604	37.785	40.2158	40.9834	40.8944	40.8885	40.0963		53.12	38.8407	38.1744	37.3026	39.5272	39.0277	39.5512	36.3933	41.0487	40.7816	40.2158	40.0305	39.4731
53.16	39.5992	39.9109	38.9252	40.1799	39.5992	39.9947	37.8216	40.2098	41.0605	40.8885	40.8291	40.0843		53.16	38.901	38.1805	37.174	39.4972	39.0338	39.5692	36.344	40.9775	40.7162	40.2217	40.0664	39.4611
53.2	39.6532	39.9707	38.9312	40.156	39.6712	39.9887	37.7728	40.2516	40.9834	40.8588	40.8885	40.1082		53.2	38.8709	38.1987	37.0943	39.5272	39.0157	39.5812	36.4119	40.9122	40.6805	40.2158	40.0545	39.4251
53.24	39.6712	39.9647	38.9071	40.156	39.5932	39.9707	37.7789	40.2516	41.0131	40.8469	40.9004	40.2098		53.24	38.8105	38.2048	37.1617	39.5212	39.0036	39.5992	36.4612	40.9241	40.627	40.2337	40.0724	39.4251
53.28	39.6352	39.9348	38.9433	40.168	39.5992	39.9707	37.7424	40.2038	40.9122	40.9063	40.8351	40.1381		53.28	38.8105	38.1562	37.0882	39.5032	39.0458	39.6232	36.4057	40.9597	40.7221	40.2635	40.1381	39.4852
53.32	39.6772	39.9887	38.9554	40.2158	39.6052	39.9588	37.8338	40.1978	40.9538	40.936	40.7519	40.1082		53.32	38.7984	38.1987	37.1311	39.5152	39.0277	39.6232	36.4427	40.9122	40.7162	40.2038	40.1262	39.401
53.36	39.6832	39.9827	38.9554	40.2158	39.5932	39.9348	37.7911	40.1978	40.9597	40.936	40.7281	40.0843		53.36	38.7561	38.2473	37.1066	39.4731	39.0398	39.6112	36.3995	40.8766	40.7281	40.1739	40.1321	39.4972
53.4	39.6952	39.9887	38.9614	40.1919	39.6412	40.0186	37.7606	40.1919	40.9419	40.9004	40.7994	40.0903		53.4	38.7621	38.1987	37.0023	39.4551	39.0699	39.5932	36.3995	40.9478	40.7935	40.2158	40.168	39.4852
53.44	39.6832	39.9109	38.9192	40.2337	39.6052	40.0485	37.7424	40.2754	41.019	40.9063	40.8647	40.1202		53.44	38.7561	38.1926	36.9839	39.4551	39.0579	39.5872	36.3872	40.9241	40.9182	40.2635	40.0903	39.4431
53.48	39.6412	39.9288	38.901	40.2337	39.5872	39.9947	37.7667	40.2516	41.019	40.9656	40.8053	40.1799		53.48	38.7742	38.2412	37.0759	39.5332	39.0579	39.6172	36.4488	40.9122	40.8707	40.2993	40.1082	39.4912
53.52	39.7012	39.9049	38.8829	40.2396	39.5872	40.0006	37.7484	40.2396	41.0012	40.9538	40.9122	40.2098		53.52	38.7742	38.2473	37.0453	39.5452	39.0519	39.7072	36.4427	40.9063	40.8588	40.2993	40.1142	39.5812
53.56	39.6472	39.8989	38.895	40.2277	39.6172	40.0425	37.7728	40.3172	40.9716	40.936	40.8826	40.156		53.56	38.7682	38.2291	37.033	39.5512	39.0941	39.6772	36.4427	40.8944	40.74	40.2874	40.1739	39.5512
53.6	39.6412	39.9528	38.8407	40.168	39.6172	40.0485	37.8033	40.2217	41.0309	40.9122	40.8707	40.1739		53.6	38.7621	38.1865	37.1372	39.5572	39.076	39.7192	36.3995	40.9478	40.74	40.2874	40.1262	39.5932
53.64	39.7252	39.9588	38.8527	40.2635	39.6052	40.0724	37.785	40.162	40.936	40.9122	40.8707	40.0843		53.64	38.7863	38.1865	37.1311	39.5812	39.0338	39.7072	36.3933	40.8944	40.7697	40.2993	40.1202	39.5212
53.68	39.7012	39.9348	38.889	40.2456	39.6172	40.0664	37.7546	40.2098	40.9716	40.9716	40.8469	40.1202		53.68	38.8165	38.2048	37.1372	39.5812	39.0579	39.6352	36.4488	41.0783	40.8588	40.3112	40.1142	39.5512
53.76	39.6772	39.9408	38.9554	40.2217	39.6412	40.0664	37.7546	40.2217	41.0012	40.9478	40.9063	40.1799		53.76	38.8044	38.1865	37.1066	39.5512	39.088	39.6112	36.455	41.0309	40.7875	40.3172	40.0724	39.5272
53.8	39.7012	39.9408	39.0097	40.2038	39.6352	40.0664	37.7789	40.2456	41.019	40.9182	40.9538	40.1799		53.8	38.7984	38.1744	37.1189	39.5392	39.1061	39.5872	36.4797	40.9656	40.8469	40.3232	40.0843	39.5092
53.84	39.7552	39.9707	38.9674	40.1859	39.6892	40.0604	37.8216	40.2158	41.0724	40.9478	40.9538	40.1441		53.84	38.7803	38.1683	37.0821	39.5632	39.0217	39.6232	36.4673	40.9419	40.9953	40.2754	40.1082	39.5272
53.88	39.6532	39.9588	38.9433	40.2098	39.6712	40.0784	37.8277	40.2277	41.0546	40.9656	41.019	40.1381		53.88	38.7923	38.1501	37.0698	39.5872	39.0277	39.6052	36.5043	40.936	40.9716	40.2874	40.1978	39.5272
53.92	39.6472	39.9887	38.9674	40.2098	39.6532	40.0604	37.8155	40.2158	41.019	40.9894	41.0072	40.1321		53.92	38.7803	38.2291	37.0575	39.5392	39.0338	39.6352	36.4982	40.9122	40.9597	40.3172	40.162	39.5572
53.96	39.6712	40.0066	39.0579	40.1859	39.6532	40.0425	37.7667	40.2098	41.025	40.9834	40.9419	40.168		53.96	38.7984	38.2715	37.0575	39.5752	39.0338	39.5992	36.5043	40.8707	40.9597	40.2933	40.1739	39.5212
54	39.6652	39.8989	39.1001	40.2575	39.6472	40.1919	37.8703	40.2337	40.9953	41.0309	40.9419	40.1978		54	38.7863	38.1623	37.0391	39.6052	39.0519	39.6232	36.5105	40.9716	41.0131	40.2695	40.1501	39.5272
54.04	39.7012	39.9647	39.0277	40.2217	39.6832	40.162	37.8338	40.2456	41.019	41.0072	40.9478	40.1978		54.04	38.8286	38.1136	37.0391	39.5452	39.0036	39.6532	36.5228	40.9953	40.9775	40.2695	40.1799	39.4912
54.08	39.6472	39.9408	39.0217	40.2575	39.6772	40.1142	37.7972	40.1739	41.0427	40.9953	40.9182	40.1859		54.08	38.8225	38.1744	37.0023	39.5272	38.9916	39.7252	36.492	40.9004	40.93	40.2814	40.168	39.5632
54.12	39.6592	39.9887	39.0338	40.2933	39.6952	40.0903	37.8338	40.2337	41.019	41.0309	40.9419	40.1859		54.12	38.8165	38.2473	37.0269	39.5152	39.1182	39.7612	36.5536	40.9775	40.9063	40.3232	40.1859	39.5392
54.16	39.6172	39.9887	39.0157	40.2814	39.7072	40.0843	37.7667	40.2337	41.0842	41.0072	40.9834	40.1919		54.16	38.7863	38.1926	37.0759	39.5632	39.1001	39.7252	36.455	41.0012	40.8766	40.3351	40.2098	39.6772
54.2	39.6712	39.9827	39.0699	40.2695	39.7012	40.0784	37.8155	40.2217	41.0961	41.019	40.9894	40.1082		54.2	38.8105	38.2412	37.0637	39.6172	39.1121	39.5752	36.4612	40.9775	40.8885	40.4186	40.1859	39.6892
54.24	39.6652	39.9947	39.0277	40.2993	39.6772	40.0664	37.8155	40.2277	41.0902	40.9953	40.9834	40.1023		54.24	38.8044	38.2412	37.0023	39.6292	39.088	39.6352	36.4488	40.9419	40.8529	40.4484	40.2456	39.5872
54.28	39.6592	40.0186	39.0036	40.2814	39.6532	40.0843	37.8155	40.2456	41.0427	41.0131	40.9894	40.156		54.28	38.8286	38.1562	36.9962	39.6232	39.1664	39.7492	36.3995	40.9953	40.8885	40.4781	40.2277	39.5812
54.32	39.7072	40.0305	39.0941	40.2814	39.6892	40.0604	37.8216	40.2277	41.0368	40.9894	41.0724	40.2098		54.32	38.8527	38.1987	36.9901	39.6292	39.1844	39.7492	36.3933	40.9597	40.8826	40.4126	40.2516	39.5872
54.36	39.7911	39.9647	39.082	40.2635	39.6892	40.1082	37.8642	40.1859	41.019	41.0961	41.0605	40.1441		54.36	38.8648	38.1683	36.9839	39.6232	39.1543	39.7791	36.4242	40.9834	40.8291	40.3828	40.2337	39.6292
54.4	39.7851	39.9887	39.0277	40.2814	39.6892	40.1023	37.7911	40.2337	41.025	41.0368	41.0724	40.1262		54.4	38.8225	38.1562	36.9839	39.6172	39.1242	39.7552	36.4365	40.9834	40.8529	40.3649	40.2874	39.5272
54.44	39.7372	39.9468	39.0157	40.2933	39.6832	40.1082	37.785	40.1859	41.0131	41.0605	41.0783	40.168		54.44	38.7984	38.1805	36.8918	39.5872	39.1302	39.7192	36.4242	41.0427	40.9122	40.4305	40.2516	39.5572
54.48	39.7851	39.9468	39.0097	40.3053	39.6892	40.1023	37.785	40.1739	40.9953	41.1435	41.019	40.0724		54.48	38.8648	38.1683	36.9164	39.6412	39.1724	39.7312	36.4365	41.0783	40.8766	40.4245	40.1859	39.5632
54.52	39.7552	39.9827	39.0519	40.2814	39.6892	40.1501	37.919	40.1859	40.9953	41.0783	41.025	40.1501		54.52	38.8769	38.1623	37.0514	39.7132	39.1603	39.6412	36.3995	41.0961	40.8469	40.4305	40.1381	39.6472
54.6	39.7372	39.9827	39.0217	40.3053	39.6712	40.2098	37.7972	40.2038	41.0605	41.1317	41.025	40.2814		54.6	38.9071	38.1562	37.0821	39.6832	39.1543	39.7312	36.3933	41.179	40.841	40.4066	40.1859	39.6352
54.64	39.7552	40.0186	39.0217	40.3411	39.6712	40.2337	37.8399	40.1859	41.0665	41.1672	41.019	40.2396		54.64	38.8769	38.2291	37.0759	39.5632	39.1423	39.7432	36.5166	41.0072	40.9716	40.4126	40.2396	39.6412
54.68	39.7312	40.0305	39.0941	40.3947	39.7192	40.2098	37.846	40.2098	41.0368	41.1909	41.0427	40.3112		54.68	38.889	38.2351	37.0269	39.5632	39.1965	39.7492	36.4858	41.0605	40.9656	40.4126	40.2456	39.6532
54.72	39.7612	40.0305	39.1001	40.3947	39.7072	40.2396	37.8825	40.2695	41.0902	41.2027	41.0131	40.3232		54.72	38.889	38.223	37.0575	39.5512	39.1965	39.7492	36.4858	41.0961	41.0072	40.4245	40.3172	39.6532
54.76	39.8091	40.0305	39.1302	40.4126	39.6832	40.2396	37.8642	40.2695	41.0961	41.185	41.025	40.2814		54.76	38.8829	38.2533	37.0882	39.6592	39.1965	39.7492	36.5105	41.0961	41.025	40.4424	40.3172	39.6892
54.8	39.839	40.0425	39.076	40.3888	39.6472	40.2158	37.9434	40.2933	41.1376	41.1139	41.019	40.2695		54.8	38.8709	38.2048	37.0698	39.6532	39.2266	39.7911	36.455	41.1435	41.0072	40.4186	40.347	39.7432
54.84	39.8331	40.0724	39.1001	40.353	39.6892	40.2098	37.846	40.2874	41.1613	41.1317	41.0487	40.2993		54.84	38.9554	38.1562	37.0207	39.6052	39.2507	39.839	36.4365	41.102	41.0368	40.4603	40.2993	39.6532
54.88	39.8031	40.0246	39.1121	40.3291	39.7432	40.1978	37.8642	40.3172	41.185	41.1257	41.0546	40.2098		54.88	38.9674	38.0589	37.125	39.6292	39.2266	39.839	36.4735	41.108	41.0665	40.4365	40.2516	39.6172
54.92	39.7911	40.0485	39.082	40.4126	39.6712	40.2337	37.852	40.2874	41.2086	41.108	41.1139	40.2814		54.92	38.9735	38.1501	37.0575	39.6532	39.2085	39.8869	36.5905	41.2027	41.0665	40.4365	40.4066	39.6292
54.96	39.7372	40.0246	39.0941	40.3947	39.7492	40.162	37.9068	40.2635	41.1968	41.1198	41.0487	40.3888		54.96	38.9614	38.1319	37.1005	39.7072	39.1724	39.8211	36.609	41.1553	41.0783	40.4662	40.3709	39.6532
55	39.7612	40.0485	39.1182	40.3947	39.8091	40.1381	37.9008	40.2993	41.179	41.1198	41.108	40.3351		55	38.9433	38.1683	37.0759	39.7492	39.1664	39.7791	36.4612	41.1317	41.0665	40.496	40.347	39.6832
55.04	39.7672	40.1142	39.1483	40.3709	39.8091	40.1859	37.9494	40.3053	41.1613	41.108	41.1139	40.2874		55.04	38.9614	38.2351	37.0698	39.7492	39.2085	39.869	36.4612	41.0961	41.108	40.4841	40.3112	39.7672
55.08	39.7791	40.0963	39.1242	40.3828	39.8869	40.2217	37.9129	40.3172	41.1553	41.1435	41.1435	40.3172		55.08	38.9916	38.2169	37.1066	39.7432	39.2567	39.857	36.5474	41.1139	41.0487	40.5079	40.2695	39.8151
55.12	39.7851	40.0724	39.1302	40.3828	39.851	40.2516	37.9555	40.2754	41.1494	41.1731	41.185	40.3172		55.12	38.9976	38.2048	37.1985	39.8151	39.2446	39.7971	36.5782	41.1494	41.0783	40.4662	40.2814	39.7791
55.16	39.8151	40.0545	39.1242	40.4662	39.875	40.2396	37.9251	40.2575	41.179	41.1909	41.185	40.2814		55.16	38.9674	38.2351	37.125	39.7851	39.2085	39.6892	36.5598	41.1613	41.0427	40.4424	40.3053	39.7791
55.2	39.7791	40.0365	39.1001	40.4841	39.857	40.2337	38.0042	40.2575	41.179	41.1613	41.2383	40.3172		55.2	38.9855	38.1623	37.0269	39.7731	39.2627	39.6952	36.6152	41.2323	41.0902	40.4245	40.3649	39.7791
55.24	39.8869	40.0545	39.082	40.4424	39.8211	40.1799	37.9555	40.3947	41.1257	41.1672	41.185	40.3053		55.24	38.9855	38.1865	36.9901	39.7612	39.2928	39.7612	36.6583	41.2086	41.1317	40.3947	40.3709	39.7132
55.28	39.869	40.0963	39.1061	40.4484	39.845	40.2158	37.992	40.3351	41.1968	41.1672	41.1198	40.3351		55.28	38.9493	38.2715	37.0514	39.7552	39.2747	39.7312	36.6521	41.1494	41.0902	40.4781	40.4126	39.7252
55.32	39.8151	40.0664	39.1121	40.4722	39.8331	40.2337	37.9981	40.2993	41.1968	41.1672	41.1613	40.359		55.32	38.9735	38.2594	37.0453	39.7012	39.2747	39.7911	36.6275	41.1909	41.0902	40.496	40.3768	39.7012
55.36	39.869	40.0843	39.1061	40.4365	39.839	40.2396	37.9373	40.3053	41.1553	41.2323	41.1376	40.3232		55.36	38.9855	38.2958	36.9655	39.7672	39.2807	39.7911	36.6152	41.2027	41.0546	40.496	40.3709	39.7132
55.44	39.851	40.168	39.1965	40.4305	39.8331	40.2575	37.9251	40.2814	41.1435	41.179	41.1435	40.3291		55.44	39.0097	38.2291	37.0698	39.7612	39.2747	39.851	36.6152	41.1376	41.0368	40.496	40.4007	39.7432
55.48	39.839	40.1799	39.1844	40.4186	39.8031	40.2516	37.8642	40.3232	41.2027	41.185	41.1317	40.347		55.48	39.0277	38.2351	37.1679	39.7731	39.2627	39.851	36.6275	41.2442	41.0842	40.4901	40.3768	39.6772
55.52	39.845	40.2396	39.088	40.4365	39.7492	40.347	37.8764	40.3888	41.185	41.1672	41.185	40.3768		55.52	39.0458	38.223	37.125	39.7372	39.2567	39.857	36.5782	41.2205	41.0842	40.4901	40.4305	39.6472
55.56	39.8989	40.2277	39.082	40.4066	39.8031	40.2516	37.9677	40.3053	41.1968	41.1968	41.185	40.3828		55.56	39.0398	38.3504	37.1127	39.7372	39.2747	39.875	36.5967	41.2383	41.0902	40.502	40.3888	39.7432
55.6	39.8869	40.2158	39.1242	40.3828	39.7851	40.347	37.9799	40.3053	41.1909	41.1317	41.2086	40.353		55.6	39.0217	38.314	37.1127	39.7132	39.2807	39.8929	36.6459	41.2797	41.2086	40.502	40.4245	39.6892
55.64	39.857	40.1381	39.1061	40.4245	39.7971	40.347	37.9799	40.3112	41.1672	41.1613	41.179	40.2754		55.64	39.0458	38.308	37.1556	39.7672	39.2807	39.8929	36.6275	41.2501	41.2027	40.496	40.4126	39.7132
55.68	39.8091	40.162	39.1182	40.4424	39.7911	40.2933	37.9799	40.3232	41.1968	41.1139	41.2146	40.2933		55.68	39.082	38.2958	37.2169	39.6712	39.3048	39.857	36.5905	41.2797	41.179	40.5318	40.4424	39.7552
55.72	39.7672	40.1739	39.1001	40.4066	39.7791	40.2337	37.9616	40.2993	41.2442	41.1553	41.179	40.3768		55.72	39.0639	38.308	37.174	39.7731	39.2747	39.8091	36.6829	41.2205	41.185	40.4722	40.4245	39.7312
55.76	39.8929	40.1202	39.0639	40.3768	39.8151	40.1859	37.919	40.3112	41.2146	41.1968	41.185	40.347		55.76	38.9916	38.223	37.1617	39.6952	39.3349	39.863	36.6398	41.3211	41.1435	40.4781	40.353	39.7252
55.8	39.8271	40.1262	39.0458	40.3768	39.7612	40.1859	37.8886	40.2874	41.1613	41.1968	41.1257	40.3351		55.8	38.9855	38.2351	37.1863	39.6592	39.2747	39.869	36.5905	41.1257	41.0665	40.4603	40.3947	39.7012
55.84	39.7911	40.1919	39.0579	40.4424	39.7552	40.1321	37.8886	40.3112	41.1494	41.2086	41.1731	40.2933		55.84	38.895	38.2412	37.2107	39.7012	39.2446	39.7911	36.5659	41.0961	41.102	40.5139	40.4365	39.6652
55.88	39.839	40.1919	39.1242	40.4424	39.7731	40.1441	37.9799	40.3291	41.1613	41.2086	41.1435	40.2993		55.88	38.9493	38.2351	37.1556	39.6892	39.2747	39.8211	36.529	41.1613	41.1553	40.4781	40.3351	39.6952
55.92	39.8091	40.156	39.1182	40.4484	39.7791	40.2098	38.0225	40.3232	41.1257	41.2678	41.1257	40.2695		55.92	39.0217	38.1987	37.0575	39.7012	39.365	39.8031	36.5844	41.2678	41.179	40.496	40.3351	39.6112
55.96	39.8869	40.1082	39.088	40.4365	39.8211	40.2695	38.0164	40.2814	41.1494	41.2442	41.1376	40.2277		55.96	38.9855	38.2473	37.1189	39.8331	39.3168	39.8211	36.6213	41.3211	41.179	40.4543	40.3709	39.6112
56	39.869	40.1321	39.0941	40.3888	39.8091	40.347	37.992	40.2993	41.1435	41.179	41.1139	40.3053		56	39.0338	38.2958	37.1372	39.8031	39.3349	39.7851	36.5905	41.256	41.1435	40.4603	40.4603	39.7132
56.04	39.9767	40.1501	39.1483	40.3768	39.7791	40.3411	37.9555	40.2754	41.1198	41.1139	41.1613	40.2993		56.04	39.0277	38.2837	37.0698	39.7432	39.3289	39.7731	36.609	41.2146	41.1139	40.4841	40.5198	39.7312
56.08	39.9229	40.156	39.1543	40.4126	39.8331	40.3112	37.9373	40.2754	41.1257	41.1553	41.1613	40.3232		56.08	39.0097	38.3019	37.1189	39.875	39.3168	39.8271	36.5721	41.2264	41.2264	40.4662	40.4841	39.7552
56.12	39.9169	40.1739	39.0579	40.4305	39.8271	40.2456	37.8703	40.2874	41.179	41.1731	41.1909	40.4484		56.12	38.9976	38.2351	37.2107	39.851	39.2446	39.8331	36.5659	41.3093	41.1909	40.4722	40.4126	39.8091
56.16	39.8211	40.1381	39.076	40.359	39.8211	40.3172	37.8642	40.2933	41.1672	41.185	41.185	40.4305		56.16	38.9976	38.3262	37.125	39.7971	39.2807	39.8271	36.4858	41.2797	41.1376	40.4901	40.4126	39.8091
56.2	39.839	40.0963	39.0941	40.3232	39.8031	40.2754	37.8764	40.3053	41.256	41.179	41.179	40.2993		56.2	39.0036	38.3262	37.1495	39.7552	39.3168	39.851	36.6213	41.2915	41.0783	40.4603	40.4543	39.7851
56.28	39.839	40.1262	39.1603	40.4245	39.8331	40.2575	37.9251	40.3112	41.1968	41.1909	41.2619	40.3709		56.28	39.0036	38.3262	37.2046	39.7612	39.3108	39.9647	36.5351	41.1909	41.1731	40.4603	40.4365	39.7731
56.32	39.857	40.1859	39.1603	40.4484	39.8271	40.3351	37.9738	40.2754	41.2264	41.3152	41.2323	40.347		56.32	39.0097	38.2473	37.1863	39.7492	39.3048	39.9468	36.5598	41.256	41.1909	40.502	40.4066	39.7672
56.36	39.8091	40.168	39.1302	40.4365	39.8929	40.3112	37.9555	40.2695	41.2501	41.2619	41.2442	40.3232		56.36	39.0097	38.2412	37.1924	39.7552	39.3229	39.9229	36.5105	41.3211	41.2086	40.4722	40.4245	39.7372
56.4	39.845	40.1441	39.1423	40.4365	39.857	40.3291	37.9373	40.2456	41.2323	41.2738	41.2383	40.3112		56.4	39.0097	38.223	37.1679	39.7312	39.3168	39.9109	36.5474	41.3447	41.2027	40.4484	40.4484	39.7552
56.44	39.857	40.1919	39.1664	40.3888	39.9049	40.2993	37.9555	40.2217	41.2146	41.2027	41.2619	40.4186		56.44	39.0338	38.223	37.1556	39.7252	39.3048	39.8929	36.5967	41.3152	41.179	40.5556	40.4066	39.7791
56.48	39.845	40.2277	39.1664	40.4603	39.8809	40.2277	37.8947	40.2993	41.2383	41.2501	41.1731	40.359		56.48	38.9976	38.223	37.2291	39.7432	39.3108	39.8869	36.5474	41.2323	41.2915	40.5496	40.4543	39.7971
56.52	39.857	40.2516	39.1844	40.4543	39.875	40.2695	37.8825	40.3768	41.2383	41.2086	41.1553	40.3411		56.52	39.0157	38.2291	37.2291	39.8211	39.3108	39.9049	36.5351	41.2442	41.2915	40.5556	40.4186	39.7911
56.56	39.857	40.3291	39.2145	40.3828	39.8331	40.2337	37.9129	40.3709	41.2619	41.179	41.108	40.3172		56.56	39.0579	38.3019	37.1863	39.7731	39.3108	39.9049	36.5659	41.1731	41.3033	40.5318	40.4305	39.7851
56.6	39.851	40.3232	39.2567	40.3947	39.863	40.3232	37.9373	40.4186	41.2915	41.1731	41.1317	40.2993		56.6	39.0639	38.3019	37.1801	39.6832	39.389	39.9468	36.5598	41.1494	41.2797	40.5853	40.4424	39.7911
56.64	39.8271	40.2635	39.1724	40.4066	39.9049	40.3411	37.986	40.3768	41.2856	41.2205	41.2027	40.5139		56.64	39.0398	38.2412	37.2597	39.7132	39.3529	39.9647	36.5351	41.1968	41.1968	40.5079	40.4365	39.7731
56.68	39.869	40.3172	39.1784	40.4126	39.9288	40.3172	37.8764	40.4126	41.2856	41.2501	41.2146	40.4603		56.68	39.1242	38.2169	37.3332	39.6832	39.3108	40.0006	36.5474	41.2797	41.1376	40.496	40.4126	39.8271
56.72	39.8989	40.2754	39.2266	40.4781	39.9229	40.3888	37.8216	40.4722	41.2323	41.2678	41.2264	40.4484		56.72	39.1182	38.1562	37.2107	39.7552	39.371	39.8989	36.5351	41.2738	41.185	40.4901	40.4305	39.8271
56.76	39.9049	40.2516	39.1904	40.4722	39.9348	40.4007	37.8947	40.4722	41.2856	41.2797	41.2501	40.4662		56.76	38.9976	38.1987	37.2352	39.8151	39.3349	39.9408	36.5105	41.2383	41.0783	40.627	40.4365	39.845
56.8	39.9229	40.1799	39.2025	40.4781	39.9049	40.4066	37.9555	40.4841	41.3033	41.2501	41.2678	40.4305		56.8	39.0277	38.314	37.1985	39.8271	39.3349	39.8929	36.455	41.2323	41.1494	40.621	40.496	39.8031
56.84	39.9169	40.1859	39.2085	40.5258	39.9408	40.3947	37.9738	40.4484	41.2797	41.3388	41.2738	40.4365		56.84	39.0579	38.2715	37.1924	39.8151	39.3229	39.9169	36.455	41.2264	41.1198	40.6508	40.5496	39.8869
56.88	39.9408	40.1919	39.2025	40.4603	39.9767	40.3768	37.852	40.4662	41.2738	41.3388	41.2738	40.4901		56.88	39.1182	38.2837	37.2169	39.8211	39.2687	39.9528	36.5166	41.2264	41.1672	40.6389	40.6151	39.8091
56.92	39.9588	40.2158	39.2807	40.4484	39.9348	40.3828	37.919	40.4365	41.2205	41.3447	41.2501	40.4722		56.92	39.1302	38.3201	37.1985	39.875	39.3469	39.9169	36.5105	41.2442	41.2678	40.6686	40.6091	39.7971
56.96	39.9947	40.2217	39.2507	40.4781	39.9827	40.359	37.9434	40.4066	41.2323	41.3447	41.2442	40.4662		56.96	39.1904	38.2837	37.1556	39.8989	39.395	40.0006	36.5351	41.2856	41.2974	40.6508	40.5675	39.8151
57	39.9827	40.2456	39.2868	40.5139	39.875	40.347	37.9373	40.4126	41.2856	41.3152	41.2146	40.359		57	39.1543	38.3807	37.1924	39.845	39.377	40.0305	36.5782	41.2797	41.2501	40.6091	40.5258	39.839
57.04	40.1202	40.2575	39.3168	40.4781	39.9049	40.3291	37.9738	40.4365	41.2383	41.3743	41.2619	40.3947		57.04	39.1061	38.3686	37.1801	39.7851	39.371	39.9468	36.529	41.3033	41.2856	40.5794	40.5318	39.7731
57.12	40.1202	40.2754	39.2807	40.5079	39.8929	40.3649	37.986	40.4007	41.2323	41.3447	41.3566	40.4126		57.12	39.0941	38.308	37.2107	39.8031	39.3409	39.9408	36.5228	41.2501	41.3625	40.621	40.502	39.7791
57.16	40.1262	40.2456	39.3289	40.5139	39.869	40.3232	37.986	40.4245	41.2442	41.327	41.3329	40.353		57.16	39.088	38.3262	37.2903	39.851	39.3469	40.0066	36.5967	41.256	41.3033	40.6032	40.4901	39.7492
57.2	39.9947	40.2337	39.3229	40.5079	39.8091	40.2993	37.986	40.3828	41.2678	41.2738	41.3211	40.4245		57.2	39.0941	38.3383	37.2169	39.8809	39.3229	40.0186	36.6275	41.3152	41.3625	40.621	40.4901	39.7612
57.24	39.9588	40.1799	39.3529	40.5318	39.7192	40.2933	38.0225	40.4365	41.2442	41.2856	41.3152	40.5258		57.24	39.1362	38.3262	37.2597	39.869	39.3589	40.0246	36.5228	41.2915	41.3388	40.6032	40.5258	39.7672
57.28	39.9767	40.2575	39.2747	40.5794	39.7672	40.3709	38.065	40.4901	41.2383	41.3211	41.2974	40.4424		57.28	39.1483	38.3383	37.2659	39.8929	39.407	40.0246	36.5474	41.3329	41.3388	40.6032	40.5258	39.7971
57.32	40.0903	40.2695	39.2206	40.5556	39.7911	40.3709	38.0285	40.502	41.3152	41.327	41.2264	40.4007		57.32	39.2025	38.3262	37.2903	39.9169	39.389	39.9767	36.6459	41.4157	41.2442	40.6805	40.6448	39.8989
57.36	40.1082	40.2635	39.3349	40.5258	39.9887	40.347	38.0954	40.5556	41.3566	41.4098	41.2619	40.5198		57.36	39.2206	38.3383	37.2597	39.9348	39.407	40.0604	36.6028	41.4334	41.2086	40.6627	40.5913	39.9109
57.4	40.0604	40.2516	39.3048	40.4245	39.9408	40.359	38.0468	40.5198	41.3388	41.3388	41.2738	40.5496		57.4	39.2145	38.3444	37.2781	39.9169	39.371	40.0305	36.5844	41.3625	41.2442	40.7162	40.6091	39.9049
57.44	39.9887	40.2695	39.2868	40.4781	39.9288	40.3947	38.0711	40.4722	41.2738	41.3329	41.3152	40.4186		57.44	39.2446	38.3019	37.2107	39.857	39.5212	40.0485	36.6459	41.4334	41.2501	40.6389	40.6151	39.9528
57.48	40.0066	40.2575	39.2928	40.5437	39.9049	40.359	38.0407	40.5437	41.3388	41.3033	41.3093	40.4007		57.48	39.2266	38.3019	37.2536	39.839	39.4852	40.0305	36.6952	41.2974	41.2915	40.6984	40.5615	39.845
57.52	40.0246	40.2814	39.3048	40.4841	39.9647	40.3411	38.0589	40.5377	41.3211	41.3211	41.2738	40.3888		57.52	39.2747	38.3383	37.2781	39.8091	39.5452	40.0246	36.7812	41.2797	41.3388	40.7281	40.5377	39.863
57.56	39.9229	40.2635	39.389	40.5437	39.863	40.353	38.0529	40.5198	41.3152	41.3093	41.2501	40.4543		57.56	39.3048	38.405	37.2597	39.9229	39.4912	40.0186	36.8304	41.2738	41.4275	40.7638	40.5853	39.9169
57.6	39.9348	40.2158	39.371	40.5853	39.9528	40.347	38.1562	40.5139	41.3625	41.3093	41.2678	40.4365		57.6	39.3168	38.3504	37.3576	39.851	39.4671	40.0604	36.7382	41.2797	41.3743	40.7103	40.5972	39.9049
57.64	39.9229	40.2575	39.2206	40.5556	39.9947	40.353	38.0954	40.5318	41.3921	41.3329	41.2323	40.4424		57.64	39.3048	38.3444	37.3821	39.8869	39.4551	40.0006	36.855	41.3211	41.4275	40.6627	40.6389	39.8809
57.68	39.9707	40.2993	39.2025	40.5258	39.9408	40.3768	38.1683	40.5079	41.398	41.327	41.2442	40.4007		57.68	39.3108	38.3747	37.4249	39.845	39.4912	40.0485	36.7136	41.3329	41.4157	40.6627	40.5377	39.8929
57.72	40.0186	40.3232	39.1603	40.5972	39.9229	40.2993	38.0893	40.5258	41.3625	41.3152	41.256	40.4424		57.72	39.3048	38.3929	37.4249	39.845	39.5332	40.0186	36.7136	41.3802	41.4689	40.6805	40.5437	39.9288
57.76	40.1142	40.2993	39.2386	40.5972	39.9408	40.2874	38.1076	40.5198	41.3152	41.2678	41.2678	40.4484		57.76	39.3229	38.3383	37.4371	39.8809	39.5092	40.0066	36.6152	41.4098	41.4334	40.7221	40.5437	39.8929
57.8	40.0365	40.2754	39.2145	40.5853	39.9229	40.3232	38.1197	40.5139	41.1968	41.3152	41.256	40.4484		57.8	39.2928	38.3504	37.3882	39.869	39.5032	40.0006	36.6275	41.5457	41.3802	40.6865	40.5615	39.9528
57.84	39.9647	40.2874	39.2507	40.5675	39.9647	40.3351	38.1136	40.5258	41.2678	41.3329	41.2974	40.4543		57.84	39.2868	38.3929	37.4127	39.857	39.4191	39.9767	36.5782	41.4925	41.3684	40.6746	40.5437	40.0126
57.92	40.0066	40.3291	39.1784	40.5675	39.9647	40.3291	38.0772	40.4662	41.3507	41.3152	41.3033	40.4901		57.92	39.2386	38.4353	37.327	39.869	39.4371	39.9947	36.6275	41.4689	41.4453	40.7043	40.5437	39.9947
57.96	40.0246	40.3112	39.1724	40.5318	40.0066	40.353	38.0833	40.4603	41.3566	41.3743	41.2678	40.5556		57.96	39.2266	38.5262	37.272	39.8809	39.4251	40.0246	36.6336	41.4807	41.4512	40.7221	40.621	39.9887
58	40.0604	40.2933	39.2326	40.5318	39.9707	40.3649	38.0954	40.496	41.4275	41.3211	41.2619	40.5437		58	39.2747	38.5504	37.3454	39.9348	39.4251	40.0425	36.609	41.463	41.4512	40.7875	40.5318	40.0365
58.04	40.0305	40.3053	39.3289	40.5556	40.0006	40.4007	38.1501	40.4722	41.2738	41.3447	41.3152	40.5615		58.04	39.2386	38.5443	37.3209	39.9647	39.407	40.0425	36.6398	41.5339	41.4039	40.6805	40.5615	40.0485
58.08	40.0724	40.3232	39.2627	40.5853	39.9707	40.4007	38.1136	40.4781	41.3152	41.3152	41.3093	40.5139		58.08	39.2507	38.5686	37.4066	39.9528	39.5032	40.0545	36.7321	41.5398	41.3507	40.7103	40.5734	39.9588
58.12	40.0664	40.3411	39.2747	40.6329	40.0664	40.4484	38.0225	40.4901	41.4453	41.3507	41.2738	40.5198		58.12	39.2326	38.4777	37.4066	39.9588	39.4611	39.9827	36.689	41.4807	41.3684	40.7697	40.6389	39.9947
58.16	40.0365	40.2516	39.2567	40.6508	40.0545	40.4662	38.0346	40.5139	41.4689	41.3684	41.3093	40.496		58.16	39.1724	38.4898	37.3882	39.9588	39.4551	40.0963	36.7013	41.4866	41.3388	40.7103	40.5734	39.8869
58.2	40.0305	40.2575	39.2025	40.6151	40.0425	40.3828	38.1805	40.5318	41.4334	41.3211	41.2856	40.4603		58.2	39.1483	38.4838	37.3882	39.9169	39.4551	40.0664	36.5782	41.4275	41.3447	40.6984	40.5972	39.9109
58.24	40.0365	40.2814	39.2807	40.5972	40.0724	40.3947	38.1501	40.496	41.4157	41.3033	41.2501	40.5972		58.24	39.1603	38.4111	37.3209	39.8989	39.4491	40.0903	36.7751	41.3625	41.3447	40.6984	40.5913	39.8989
58.28	40.0604	40.2695	39.2747	40.6091	39.9707	40.3232	38.1501	40.4901	41.3861	41.2797	41.3388	40.4662		58.28	39.1423	38.3929	37.3515	39.9288	39.4311	40.0485	36.7628	41.398	41.3211	40.6567	40.5913	39.9288
58.32	40.0365	40.3828	39.2206	40.627	39.9647	40.3947	38.0772	40.4781	41.4039	41.3507	41.3566	40.5258		58.32	39.1603	38.4838	37.3882	39.863	39.4731	40.0903	36.7259	41.4157	41.4393	40.6567	40.5972	39.8989
58.36	40.0843	40.3649	39.3229	40.6032	39.9528	40.4007	38.1136	40.4484	41.3861	41.3861	41.3625	40.4841		58.36	39.1724	38.4656	37.2903	39.9408	39.4912	40.0724	36.7628	41.4039	41.4098	40.6805	40.6091	39.9049
58.4	40.1321	40.353	39.2567	40.6091	39.9528	40.3709	38.0164	40.4603	41.3921	41.3921	41.2738	40.4603		58.4	39.1483	38.405	37.2475	39.9348	39.5152	40.0305	36.6644	41.398	41.3684	40.7103	40.6627	39.9109
58.44	40.1202	40.3411	39.2868	40.6448	39.9169	40.3649	38.1379	40.496	41.3861	41.3447	41.2856	40.4841		58.44	39.1423	38.3807	37.2781	39.9528	39.4791	40.0784	36.7321	41.3921	41.3329	40.7103	40.5437	39.9528
58.48	40.0664	40.3411	39.3168	40.6508	39.9647	40.347	38.1258	40.5198	41.3684	41.3566	41.327	40.4543		58.48	39.2206	38.4292	37.2965	39.9348	39.5032	40.0425	36.7751	41.3921	41.3507	40.7994	40.5079	39.9229
58.52	40.1262	40.3053	39.2868	40.6508	39.9288	40.4603	38.1805	40.496	41.4748	41.3566	41.2323	40.5794		58.52	39.2145	38.3807	37.2842	39.9049	39.4972	40.0425	36.7628	41.4275	41.4216	40.7756	40.6389	39.9408
58.56	40.0186	40.3172	39.2807	40.6329	39.9707	40.4007	38.1319	40.5318	41.4571	41.3861	41.2974	40.5258		58.56	39.2326	38.4171	37.3821	39.9528	39.5032	40.0485	36.7628	41.4571	41.4571	40.7756	40.627	39.9588
58.6	40.0246	40.2695	39.3529	40.6032	39.9947	40.4305	38.1744	40.6151	41.4393	41.3921	41.327	40.5318		58.6	39.2206	38.4353	37.3515	39.9827	39.4972	40.0545	36.7075	41.4571	41.4984	40.734	40.6567	39.9588
58.64	40.0545	40.3232	39.389	40.621	39.9468	40.4841	38.144	40.5734	41.4098	41.4098	41.2619	40.5556		58.64	39.2145	38.4656	37.3454	40.0126	39.4791	40.0545	36.7382	41.4748	41.4689	40.6984	40.6091	40.0485
58.68	40.0485	40.3232	39.407	40.6032	40.0305	40.5139	38.1562	40.5139	41.4157	41.398	41.256	40.5496		58.68	39.2145	38.4777	37.3148	40.0305	39.5032	40.1023	36.6706	41.6106	41.4512	40.7697	40.6329	40.0246
58.72	40.0425	40.3411	39.3108	40.7281	39.9588	40.4543	38.1805	40.5198	41.463	41.3743	41.2738	40.5615		58.72	39.2025	38.4353	37.2781	40.0545	39.5272	40.0664	36.689	41.5398	41.4039	40.7221	40.6805	40.0126
58.8	40.0545	40.3709	39.3229	40.7162	39.9827	40.4603	38.1744	40.5258	41.4571	41.3684	41.3507	40.5675		58.8	39.1965	38.4535	37.3087	40.0305	39.4912	40.0664	36.6829	41.4984	41.4571	40.734	40.6389	39.9408
58.84	40.0843	40.4662	39.3229	40.6508	40.0126	40.4841	38.1501	40.5377	41.4157	41.3566	41.3802	40.5794		58.84	39.1784	38.502	37.3148	39.9947	39.5512	40.0485	36.7075	41.327	41.4748	40.7221	40.6032	39.9468
58.88	40.0963	40.3828	39.3229	40.6924	40.0186	40.5079	38.1744	40.5437	41.4098	41.3802	41.3684	40.6032		58.88	39.2326	38.4959	37.2842	40.0485	39.5512	40.0545	36.7075	41.4275	41.4866	40.74	40.6448	39.8869
58.92	40.0843	40.4186	39.377	40.6805	40.0246	40.4901	38.1865	40.5377	41.463	41.3861	41.2915	40.5853		58.92	39.2085	38.5807	37.2659	40.0305	39.371	40.0664	36.6583	41.463	41.5102	40.7103	40.6508	39.9169
58.96	40.1202	40.4781	39.3409	40.5972	40.0066	40.4662	38.1865	40.5318	41.4216	41.3625	41.3211	40.6151		58.96	39.1603	38.6109	37.2536	40.0006	39.4491	40.0545	36.5844	41.4275	41.5457	40.74	40.627	39.9169
59	40.1799	40.4543	39.365	40.6805	40.0305	40.4603	38.2109	40.5437	41.4393	41.4571	41.3033	40.5913		59	39.1784	38.6049	37.3576	40.0305	39.5452	40.1799	36.7382	41.4512	41.5693	40.7935	40.6865	39.9707
59.04	40.2695	40.4365	39.389	40.7103	40.0365	40.5258	38.2169	40.5972	41.4571	41.5043	41.398	40.6329		59.04	39.1664	38.5504	37.3821	40.0485	39.6532	40.1799	36.7936	41.4925	41.5102	40.8707	40.7281	39.9588
59.08	40.2516	40.4662	39.407	40.7103	39.9707	40.5496	38.2109	40.5853	41.5279	41.4748	41.4098	40.6091		59.08	39.1965	38.5383	37.376	40.0604	39.6532	40.1919	36.7505	41.4866	41.5693	40.841	40.7816	40.0485
59.12	40.1978	40.4901	39.3589	40.734	39.9288	40.6508	38.2655	40.6865	41.5161	41.4748	41.4393	40.6389		59.12	39.2446	38.5746	37.3882	40.1202	39.6292	40.2575	36.7812	41.4925	41.5339	40.7994	40.8172	40.0425
59.16	40.1739	40.4841	39.3469	40.734	40.0126	40.6091	38.3019	40.6746	41.4866	41.4512	41.4039	40.6865		59.16	39.2687	38.5141	37.5288	40.1321	39.6232	40.1859	36.8304	41.5457	41.5339	40.8469	40.7697	40.1023
59.2	40.2158	40.4901	39.4551	40.7697	40.1023	40.5437	38.2776	40.6805	41.4925	41.4984	41.4334	40.6508		59.2	39.2446	38.4838	37.5654	40.1023	39.6472	40.1202	36.8243	41.4807	41.4571	40.8113	40.7935	40.0365
59.24	40.156	40.4841	39.4551	40.7756	40.1082	40.5258	38.1683	40.627	41.4571	41.5161	41.4039	40.6448		59.24	39.2687	38.5564	37.4188	40.0724	39.6532	40.1799	36.8673	41.5279	41.4571	40.7816	40.8113	40.0664
59.28	40.2337	40.5079	39.4611	40.7816	40.1202	40.5198	38.2533	40.6924	41.5161	41.5929	41.3921	40.627		59.28	39.3108	38.5988	37.431	40.0963	39.5992	40.156	36.7812	41.5693	41.5811	40.7875	40.7994	40.0485
59.32	40.2038	40.496	39.4251	40.8351	40.1441	40.6032	38.1805	40.6924	41.5634	41.5043	41.5339	40.6805		59.32	39.3229	38.5746	37.4432	40.1381	39.6232	40.1859	36.769	41.6047	41.6047	40.7994	40.7578	40.0784
59.36	40.1859	40.4484	39.383	40.6865	39.9767	40.5556	38.2594	40.6567	41.5575	41.4866	41.4453	40.7043		59.36	39.395	38.5686	37.4982	40.1381	39.6232	40.2098	36.7444	41.587	41.5457	40.841	40.7697	40.0664
59.4	40.2516	40.4662	39.4311	40.7875	39.9827	40.6567	38.2715	40.6567	41.4807	41.4689	41.4334	40.621		59.4	39.4371	38.5928	37.486	40.1262	39.6292	40.2695	36.7382	41.6165	41.5634	40.8113	40.7935	40.0903
59.44	40.2635	40.5556	39.4251	40.8113	40.0903	40.6389	38.2837	40.6567	41.5457	41.4571	41.5221	40.6686		59.44	39.3349	38.5262	37.5288	40.0724	39.6412	40.2635	36.8181	41.6224	41.5752	40.841	40.7281	40.0305
59.48	40.2098	40.6746	39.4611	40.8172	40.1441	40.5794	38.2412	40.6448	41.5752	41.6106	41.4216	40.6746		59.48	39.3108	38.5383	37.5288	40.1023	39.6292	40.2754	36.8243	41.6283	41.5929	40.841	40.7935	40.0485
59.52	40.1978	40.6151	39.4311	40.8291	40.1023	40.5853	38.2109	40.6329	41.4807	41.5693	41.3921	40.6627		59.52	39.2567	38.5564	37.4799	40.1082	39.6532	40.2874	36.8427	41.6224	41.6755	40.7994	40.7816	40.1262
59.6	40.2993	40.5556	39.413	40.8172	40.0365	40.5675	38.2048	40.627	41.5221	41.5693	41.4216	40.6567		59.6	39.3108	38.5807	37.4738	40.1381	39.6652	40.2814	36.7567	41.6106	41.6696	40.841	40.8232	40.0963
59.64	40.2814	40.496	39.4311	40.7756	39.9827	40.5794	38.2169	40.6567	41.5102	41.5339	41.4571	40.6448		59.64	39.3108	38.5322	37.4555	40.1441	39.6172	40.2933	36.8734	41.6637	41.5929	40.8053	40.8053	40.1859
59.68	40.2814	40.502	39.4611	40.7875	40.0066	40.6448	38.2412	40.627	41.5693	41.5516	41.4984	40.6627		59.68	39.3108	38.5867	37.5227	40.1919	39.6532	40.2695	36.9717	41.6637	41.5752	40.841	40.7994	40.1262
59.72	40.2217	40.5258	39.5332	40.8113	40.0305	40.6865	38.314	40.7043	41.646	41.5457	41.4334	40.6508		59.72	39.3409	38.623	37.5349	40.168	39.6772	40.2575	36.8243	41.6165	41.5516	40.8291	40.8529	40.1202
59.76	40.2337	40.5437	39.5332	40.8529	40.1441	40.621	38.308	40.6865	41.5516	41.5398	41.4334	40.6924		59.76	39.3409	38.6291	37.541	40.156	39.7072	40.2933	36.8304	41.6283	41.5752	40.8588	40.8766	40.162
59.8	40.2277	40.5615	39.5212	40.74	40.156	40.5258	38.1926	40.6686	41.5811	41.5398	41.463	40.6984		59.8	39.3289	38.6412	37.4738	40.1321	39.7312	40.2695	36.8918	41.5752	41.5634	40.9004	40.8053	40.1023
59.84	40.2098	40.5318	39.5512	40.7935	40.1441	40.5853	38.2594	40.6984	41.5102	41.4984	41.4334	40.7281		59.84	39.3229	38.7621	37.5105	40.1321	39.7072	40.2456	36.8796	41.6165	41.5752	40.9834	40.7756	40.1262
59.88	40.2396	40.5318	39.5692	40.7756	40.1142	40.5794	38.2473	40.7816	41.6165	41.5221	41.4571	40.7578		59.88	39.3589	38.7198	37.5532	40.168	39.6952	40.2575	36.855	41.5929	41.5811	40.9834	40.936	40.1441
59.92	40.3112	40.5615	39.5272	40.7459	40.1978	40.5913	38.1987	40.7281	41.5988	41.5516	41.4748	40.7638		59.92	39.3469	38.7803	37.5227	40.1739	39.6652	40.2814	36.9594	41.6401	41.646	40.9597	40.9597	40.162
59.96	40.2695	40.5794	39.6292	40.7638	40.1859	40.5853	38.2715	40.6746	41.5634	41.5457	41.4807	40.8053		59.96	39.3469	38.7561	37.4982	40.1739	39.6712	40.2516	36.9164	41.6342	41.6106	40.9538	40.8707	40.1919
60	40.2038	40.5377	39.5812	40.7875	40.1919	40.6151	38.3625	40.6686	41.6283	41.5161	41.4748	40.627		60	39.365	38.6956	37.5593	40.1919	39.7252	40.2516	36.8673	41.7875	41.7875	40.9182	40.9419	40.1441
60.04	40.2575	40.5437	39.5632	40.7875	40.2098	40.627	38.4111	40.6448	41.5575	41.5457	41.4866	40.6746		60.04	39.377	38.6412	37.4982	40.1142	39.6892	40.2814	36.8918	41.7227	41.7934	40.9419	40.9241	40.1381
60.08	40.2695	40.6091	39.5272	40.8351	40.2158	40.6032	38.3868	40.6805	41.5339	41.5398	41.4807	40.6746		60.08	39.383	38.6472	37.5471	40.1321	39.7552	40.2695	36.9041	41.6224	41.7639	40.8766	40.8707	40.2098
60.12	40.2516	40.5972	39.4671	40.8469	40.2098	40.627	38.3747	40.6805	41.587	41.5811	41.4866	40.7281		60.12	39.389	38.617	37.5166	40.1381	39.7132	40.3947	36.9164	41.6578	41.6519	40.9063	40.8053	40.1739
60.16	40.2695	40.6091	39.4611	40.8351	40.1859	40.627	38.3504	40.6627	41.646	41.5634	41.4689	40.7281		60.16	39.4671	38.6412	37.4982	40.1501	39.7192	40.3768	36.9103	41.5929	41.6519	40.9241	40.8232	40.1859
60.2	40.2635	40.5794	39.5032	40.8647	40.2038	40.6091	38.3383	40.6627	41.6283	41.587	41.587	40.7459		60.2	39.4491	38.6472	37.541	40.1142	39.7552	40.353	36.9348	41.646	41.705	40.9597	40.8469	40.2754
60.24	40.2814	40.5258	39.4912	40.8766	40.1978	40.6686	38.314	40.7578	41.6578	41.705	41.6637	40.7816		60.24	39.4191	38.6593	37.5471	40.1202	39.7672	40.3172	36.9532	41.6873	41.6932	40.9597	40.8647	40.2754
60.28	40.3053	40.5437	39.5092	40.9004	40.2158	40.6746	38.3929	40.7519	41.646	41.6165	41.5752	40.6924		60.28	39.4551	38.7017	37.5715	40.2814	39.7851	40.3172	37.0514	41.6224	41.7286	40.9538	40.8944	40.2575
60.32	40.3709	40.6091	39.5812	40.9063	40.2098	40.7221	38.3686	40.7638	41.6224	41.5988	41.5339	40.7994		60.32	39.4791	38.7682	37.6265	40.2098	39.851	40.2933	36.9287	41.7227	41.7286	40.9241	40.9182	40.1919
60.36	40.2993	40.627	39.5632	40.8647	40.2158	40.6984	38.3504	40.7875	41.6283	41.6047	41.5516	40.8766		60.36	39.4972	38.7561	37.602	40.1919	39.8271	40.2993	36.9287	41.6991	41.7521	40.9241	40.9656	40.2337
60.44	40.3053	40.5972	39.5212	40.8529	40.2038	40.734	38.144	40.7519	41.6755	41.6342	41.5634	40.936		60.44	39.4791	38.8286	37.5898	40.1859	39.7192	40.3232	36.8673	41.7286	41.7286	40.9538	40.9775	40.2337
60.48	40.3232	40.6329	39.4972	40.9004	40.2277	40.6746	38.2291	40.7281	41.6991	41.6283	41.5929	40.936		60.48	39.4611	38.7923	37.602	40.1859	39.7731	40.4126	36.9348	41.758	41.7816	40.9656	40.9478	40.2456
60.52	40.347	40.6032	39.5272	40.8944	40.2337	40.6567	38.3444	40.7816	41.6696	41.5752	41.5575	40.936		60.52	39.4551	38.7923	37.596	40.1739	39.8031	40.3709	36.9041	41.7639	41.8523	40.9656	40.9419	40.2217
60.56	40.2754	40.6389	39.5032	40.9063	40.2874	40.6924	38.3868	40.6805	41.6873	41.6165	41.5575	40.8707		60.56	39.4551	38.744	37.6326	40.162	39.845	40.3888	36.9655	41.7463	41.817	41.0012	40.8766	40.2695
60.6	40.2516	40.6329	39.4972	40.8944	40.3172	40.6686	38.4171	40.7459	41.6342	41.6106	41.6165	40.8291		60.6	39.4731	38.7742	37.6448	40.2158	39.839	40.359	36.8918	41.7816	41.8346	40.9834	40.8885	40.2456
60.64	40.2456	40.6746	39.5332	40.8944	40.2874	40.7756	38.3868	40.7994	41.5575	41.6578	41.7168	40.7816		60.64	39.4731	38.8709	37.6326	40.2038	39.839	40.5198	37.0085	41.7757	41.8052	41.0665	40.9122	40.2695
60.68	40.3232	40.6567	39.5812	40.8766	40.3232	40.7221	38.4353	40.7875	41.5929	41.6637	41.6224	40.7697		60.68	39.4731	38.895	37.657	40.2038	39.7971	40.5615	36.9839	41.7816	41.7934	41.0665	40.9538	40.2814
60.72	40.3411	40.621	39.5812	40.8885	40.347	40.7281	38.2958	40.734	41.6165	41.6814	41.5988	40.8053		60.72	39.4912	38.7923	37.6143	40.2337	39.8211	40.5318	37.0269	41.8287	41.7934	40.9894	40.9953	40.2575
60.76	40.4305	40.6508	39.5872	40.9122	40.2933	40.7043	38.3565	40.7697	41.705	41.6637	41.5929	40.8053		60.76	39.4852	38.7259	37.7667	40.2993	39.8031	40.5079	37.0085	41.8346	41.817	40.9716	40.9775	40.2814
60.8	40.3649	40.6508	39.5452	40.9063	40.3172	40.7103	38.3625	40.8053	41.6755	41.6578	41.587	40.8766		60.8	39.4671	38.7319	37.7302	40.2575	39.8091	40.496	37.1372	41.7698	41.8111	40.9241	40.9775	40.3351
60.84	40.2695	40.627	39.5932	40.8885	40.2933	40.7816	38.3747	40.7519	41.6578	41.646	41.7345	40.8529		60.84	39.4251	38.6714	37.6509	40.2635	39.8331	40.4066	37.1372	41.8229	41.7875	41.0309	40.9834	40.359
60.88	40.2814	40.6389	39.6292	40.9241	40.3232	40.7459	38.3747	40.7221	41.6578	41.6991	41.6519	40.8529		60.88	39.4311	38.75	37.6448	40.2158	39.7971	40.4007	37.0514	41.6991	41.7109	41.0012	40.9241	40.3411
60.92	40.3768	40.6686	39.5692	40.8944	40.3172	40.7697	38.4171	40.7281	41.705	41.6637	41.5752	40.8469		60.92	39.4551	38.7198	37.6326	40.2277	39.8151	40.3947	37.125	41.705	41.8346	40.9894	40.9894	40.359
60.96	40.4186	40.6091	39.6112	40.8766	40.347	40.7875	38.4171	40.7994	41.705	41.6755	41.6165	40.8351		60.96	39.4551	38.6654	37.657	40.2396	39.8091	40.3947	37.1189	41.7698	41.817	40.9953	40.9775	40.3888
61	40.4245	40.627	39.6832	40.936	40.347	40.8469	38.4171	40.8113	41.8052	41.6932	41.6519	40.8944		61	39.4551	38.7863	37.6814	40.2695	39.7672	40.3232	36.941	41.7934	41.7993	40.9894	40.9656	40.3709
61.04	40.3709	40.627	39.6292	40.93	40.347	40.7994	38.4292	40.8351	41.758	41.7168	41.646	40.9182		61.04	39.5032	38.7863	37.6631	40.2754	39.8211	40.3172	37.0637	41.8111	41.7934	41.0309	41.0012	40.3649
61.08	40.3411	40.6151	39.5572	40.9063	40.3947	40.7875	38.3565	40.8053	41.7816	41.7286	41.6283	41.025		61.08	39.5092	38.7621	37.6631	40.2516	39.8091	40.3172	37.0269	41.8052	41.817	40.9834	40.9656	40.3053
61.12	40.353	40.6032	39.6052	40.9182	40.3411	40.7103	38.3444	40.7994	41.7463	41.7168	41.5693	40.9478		61.12	39.5272	38.8105	37.5776	40.3112	39.851	40.3351	37.0698	41.8052	41.8346	40.9834	40.9597	40.3411
61.16	40.3828	40.6329	39.7492	40.9241	40.3351	40.734	38.3625	40.8172	41.758	41.7227	41.5988	40.8529		61.16	39.5272	38.8225	37.5654	40.359	39.851	40.3768	37.1311	41.8405	41.7993	41.019	40.9538	40.3112
61.2	40.3172	40.6329	39.7492	40.93	40.3411	40.7103	38.3686	40.7935	41.7286	41.705	41.5929	40.9182		61.2	39.5152	38.8225	37.596	40.3411	39.863	40.3709	37.0943	41.8287	41.7463	40.9775	40.9894	40.3172
61.28	40.3709	40.6686	39.7432	40.9656	40.3828	40.7638	38.405	40.7638	41.7521	41.705	41.587	40.8826		61.28	39.5092	38.8346	37.6204	40.2695	39.869	40.3888	37.1311	41.87	41.7286	40.9953	40.9953	40.3411
61.32	40.3768	40.6746	39.6592	40.9538	40.4066	40.7816	38.3929	40.7935	41.7345	41.7286	41.6283	40.8826		61.32	39.5152	38.8286	37.5532	40.2635	39.8989	40.4186	37.0821	41.7404	41.7875	41.025	40.9953	40.3649
61.36	40.3649	40.6151	39.6352	40.93	40.4245	40.7756	38.3747	40.7578	41.7875	41.7286	41.6283	40.93		61.36	39.4852	38.8225	37.5593	40.2575	39.8331	40.4245	37.0453	41.8582	41.7757	41.025	40.9478	40.3649
61.4	40.3649	40.6389	39.5632	40.8469	40.4066	40.7578	38.3504	40.7638	41.7875	41.705	41.6755	40.9004		61.4	39.4912	38.8105	37.6143	40.3291	39.8809	40.4007	37.0575	41.8052	41.758	41.019	40.9716	40.3649
61.44	40.3888	40.6151	39.6472	40.8291	40.3291	40.7459	38.3868	40.7519	41.7757	41.6696	41.6637	40.9004		61.44	39.5092	38.7923	37.6265	40.2038	39.875	40.4186	37.0575	41.8287	41.8582	41.0368	40.9656	40.3411
61.48	40.3411	40.5972	39.6292	40.9478	40.3053	40.6924	38.3322	40.74	41.758	41.6814	41.646	40.8707		61.48	39.5332	38.7017	37.6265	40.2217	39.869	40.3291	37.0146	41.8287	41.8287	41.0368	40.9834	40.2874
61.52	40.3709	40.6151	39.5872	40.8885	40.3053	40.6805	38.4656	40.8113	41.7757	41.6755	41.6578	40.7103		61.52	39.5512	38.6593	37.5898	40.2217	39.8989	40.3411	36.9655	41.8405	41.7816	40.9894	40.9478	40.3291
61.56	40.3232	40.6924	39.6352	40.8826	40.347	40.7459	38.3565	40.8113	41.8052	41.6519	41.7345	40.7519		61.56	39.4972	38.6896	37.5837	40.1978	39.9109	40.4066	36.9594	41.7993	41.8405	41.025	40.93	40.3053
61.6	40.4305	40.74	39.6292	40.8826	40.3112	40.7756	38.3807	40.7935	41.7698	41.6578	41.6696	40.7162		61.6	39.4431	38.6775	37.7058	40.2217	39.8989	40.3947	36.9962	41.8346	41.8464	41.0427	40.9478	40.2993
61.64	40.3828	40.6924	39.6232	40.9063	40.3172	40.7459	38.3989	40.7994	41.6873	41.6283	41.6696	40.7994		61.64	39.5452	38.7803	37.6814	40.2217	39.9049	40.3649	37.0453	41.8346	41.8464	41.0368	40.9122	40.2754
61.68	40.3351	40.6865	39.6112	40.9004	40.2933	40.7519	38.4656	40.8232	41.6932	41.7168	41.7521	40.9004		61.68	39.4912	38.8044	37.6387	40.2337	39.875	40.4365	37.0146	41.87	41.8641	40.936	40.9775	40.3053
61.72	40.3888	40.6924	39.5812	40.8766	40.3232	40.7697	38.4414	40.7994	41.7286	41.7345	41.7698	40.8826		61.72	39.4972	38.7682	37.6143	40.1799	39.839	40.4186	37.0575	41.9112	41.8287	40.9953	40.9538	40.2814
61.76	40.353	40.6151	39.6892	40.9004	40.2993	40.6924	38.4292	40.841	41.6814	41.8229	41.7227	40.8053		61.76	39.5512	38.7561	37.5776	40.2337	39.8331	40.4424	37.0759	41.8876	41.8052	40.9894	40.9538	40.2575
61.8	40.4007	40.6746	39.6652	40.9004	40.2874	40.7756	38.405	40.8351	41.6578	41.8405	41.5988	40.8351		61.8	39.5332	38.7984	37.541	40.2635	39.845	40.4007	37.0759	41.8582	41.758	40.9894	40.9063	40.347
61.84	40.4007	40.6627	39.6772	40.9538	40.1978	40.7519	38.4353	40.8469	41.6637	41.7404	41.6519	40.8113		61.84	39.5092	38.7923	37.5715	40.2516	39.9049	40.3888	37.1005	41.8464	41.7993	40.9953	40.9122	40.347
61.88	40.4126	40.6508	39.6892	40.9716	40.4066	40.74	38.4717	40.8232	41.7286	41.7168	41.705	40.7697		61.88	39.5272	38.8286	37.602	40.2277	39.8929	40.4603	37.0943	41.817	41.7816	41.0131	41.0131	40.3232
61.92	40.4484	40.6746	39.7132	40.9775	40.4007	40.7519	38.4656	40.7994	41.7286	41.6755	41.7168	40.7578		61.92	39.5332	38.7923	37.602	40.3411	39.8869	40.4781	37.0821	41.8935	41.6991	41.0487	40.9894	40.3112
61.96	40.4126	40.6865	39.6712	40.9716	40.4126	40.7816	38.4474	40.8588	41.7345	41.6755	41.6283	40.8113		61.96	39.5092	38.8225	37.657	40.3828	39.875	40.4424	36.898	41.8287	41.7227	41.0665	40.9597	40.3649
62	40.4543	40.6805	39.6712	40.9538	40.2814	40.7697	38.4898	40.8172	41.7463	41.6696	41.6224	40.8232		62	39.5452	38.8709	37.6448	40.3768	39.8869	40.4365	36.8918	41.8641	41.8052	41.0546	40.9834	40.347
62.04	40.4305	40.6567	39.6952	40.9656	40.4007	40.7697	38.508	40.8588	41.8287	41.6991	41.5988	40.8588		62.04	39.5392	38.8648	37.7058	40.2575	39.8929	40.4781	36.8918	41.8817	41.9995	41.0724	40.9953	40.3351
62.12	40.4245	40.6567	39.7252	40.9241	40.3411	40.74	38.5504	40.8232	41.8229	41.8287	41.6165	40.8351		62.12	39.5152	38.7984	37.6753	40.3112	39.9169	40.4901	37.0085	41.8464	41.9053	41.108	41.025	40.2933
62.16	40.4186	40.6984	39.7192	40.9478	40.3112	40.6389	38.4353	40.8469	41.758	41.7698	41.6283	40.8885		62.16	39.4791	38.7984	37.6509	40.3411	39.845	40.4186	37.0759	41.8464	41.817	41.1435	41.0072	40.3232
62.2	40.4186	40.7281	39.7192	40.9419	40.3411	40.8053	38.4838	40.8588	41.7404	41.7698	41.6932	40.8707		62.2	39.5872	38.7803	37.6387	40.3828	39.8809	40.4662	37.0821	41.8464	41.8346	41.1257	41.0427	40.3112
62.24	40.4066	40.6924	39.7432	40.9419	40.3828	40.7935	38.508	40.8707	41.7521	41.7993	41.6932	40.9182		62.24	39.5992	38.7863	37.6997	40.3351	39.875	40.5318	36.9962	41.8641	41.8641	41.1257	41.025	40.3112
62.28	40.3828	40.7103	39.7192	40.9538	40.4066	40.8113	38.5201	40.8469	41.8111	41.758	41.6755	40.9241		62.28	39.5752	38.75	37.6814	40.3291	39.8869	40.4722	37.0085	41.8876	41.8582	40.9834	41.0665	40.3351
62.32	40.3947	40.7221	39.7192	40.9597	40.4365	40.7578	38.508	40.8232	41.7993	41.7521	41.6814	40.9894		62.32	39.6232	38.8829	37.6509	40.3053	39.9408	40.4603	37.0698	41.8876	41.8405	41.0072	41.025	40.4126
62.36	40.347	40.7697	39.7312	40.9597	40.4424	40.8053	38.5141	40.8469	41.8111	41.758	41.6991	40.936		62.36	39.6232	38.9071	37.602	40.359	39.9348	40.5377	37.0698	41.9524	41.8052	41.0546	40.9834	40.3291
62.4	40.3411	40.7103	39.7132	40.936	40.4245	40.8053	38.5262	40.841	41.7639	41.7757	41.6755	40.9834		62.4	39.5272	38.7923	37.6143	40.353	39.9468	40.5437	37.0453	41.923	41.8052	41.0665	41.0368	40.3888
62.44	40.4543	40.5496	39.7192	41.0427	40.4186	40.74	38.4777	40.8113	41.7993	41.7168	41.6755	40.936		62.44	39.5452	38.7742	37.5776	40.3828	39.9408	40.5139	37.0391	41.9406	41.7934	41.0546	41.1139	40.4186
62.48	40.4305	40.621	39.7372	41.0012	40.4186	40.7519	38.4717	40.8351	41.8464	41.7286	41.7168	40.9538		62.48	39.5872	38.8286	37.602	40.3411	39.9169	40.5079	37.033	41.9288	41.87	41.0427	41.108	40.3768
62.52	40.347	40.7162	39.7612	40.9894	40.3768	40.7578	38.4777	40.8826	41.7698	41.7286	41.705	40.9894		62.52	39.5272	38.8648	37.602	40.353	39.8809	40.496	36.9348	41.9347	41.8641	41.0842	41.0961	40.3768
62.56	40.3947	40.7578	39.7432	40.9656	40.4066	40.7638	38.4595	40.8351	41.7521	41.7109	41.6991	40.9597		62.56	39.5332	38.7803	37.602	40.347	39.9528	40.496	36.9594	41.9524	41.8287	41.1494	41.0842	40.4186
62.6	40.4662	40.7221	39.7132	40.9241	40.3947	40.7935	38.5625	40.841	41.7757	41.7757	41.7168	40.9063		62.6	39.5812	38.9192	37.6204	40.3172	39.9408	40.4901	37.0269	42.0171	41.7993	41.1494	41.0724	40.4066
62.64	40.496	40.7221	39.7252	40.9716	40.3947	40.8172	38.4838	40.8232	41.8346	41.7875	41.7286	40.9538		62.64	39.5992	38.8648	37.6143	40.2933	39.9588	40.5139	37.0207	41.9818	41.817	41.1494	41.0546	40.4007
62.68	40.4603	40.74	39.839	40.9775	40.3828	40.8291	38.508	40.8707	41.7875	41.7875	41.6873	40.9419		62.68	39.5932	38.8407	37.6265	40.3411	39.9468	40.4365	36.9839	41.8817	41.9112	41.1435	41.0427	40.3709
62.72	40.4662	40.7459	39.7612	40.936	40.4066	40.9063	38.5988	40.841	41.6578	41.7521	41.6873	41.019		62.72	39.5932	38.7803	37.6204	40.3649	39.9348	40.5079	37.0759	41.9053	41.87	41.1435	41.1198	40.3351
62.76	40.4603	40.7519	39.7012	41.0546	40.3888	40.8291	38.5988	40.841	41.6342	41.7521	41.6519	40.9775		62.76	39.5932	38.7803	37.5593	40.359	39.9528	40.5496	37.0269	41.923	41.9171	41.0842	41.1317	40.3649
62.8	40.4245	40.7103	39.7791	41.0368	40.359	40.8291	38.617	40.8291	41.6814	41.6991	41.6755	40.9478		62.8	39.6112	38.7803	37.6204	40.359	39.9288	40.5853	37.1005	41.9759	41.8641	41.1376	41.0724	40.3351
62.84	40.4305	40.7103	39.7672	41.0309	40.359	40.9122	38.5504	40.8291	41.9171	41.6401	41.6814	41.0072		62.84	39.6112	38.8044	37.6631	40.3232	39.9528	40.6151	37.0943	42.07	41.9053	41.1198	41.0427	40.3172
62.88	40.4066	40.74	39.7731	41.0012	40.4365	40.841	38.5141	40.8707	41.8994	41.7345	41.7227	40.9716		62.88	39.5932	38.7742	37.6143	40.3172	39.9528	40.6151	37.1495	42.0406	41.8523	41.1139	41.0605	40.4066
62.96	40.4543	40.734	39.7552	41.0368	40.3768	40.8944	38.5504	40.8707	41.8817	41.758	41.7463	40.9597		62.96	39.5812	38.7621	37.6814	40.359	39.9348	40.5794	37.1495	42.0171	41.7816	41.179	41.0665	40.4722
63	40.4245	40.7638	39.7672	41.0487	40.4007	40.8766	38.5988	40.8588	41.8346	41.7463	41.7521	40.9538		63	39.6112	38.7984	37.6875	40.353	39.9288	40.627	37.1985	41.8935	41.6637	41.1672	41.0724	40.4543
63.04	40.4245	40.74	39.6652	41.025	40.3888	40.8469	38.6593	40.8529	41.8346	41.7639	41.7345	40.9004		63.04	39.6052	38.8286	37.7058	40.3112	39.9707	40.5496	37.2107	41.9465	41.6578	41.1257	41.0724	40.4305
63.08	40.4781	40.7935	39.6652	41.0546	40.4066	40.8766	38.6835	40.9478	41.87	41.7993	41.7227	41.019		63.08	39.6352	38.8769	37.6753	40.2695	39.9528	40.5496	37.1679	41.9524	41.8464	41.185	41.0605	40.4662
63.12	40.4901	40.7578	39.7731	41.0487	40.4365	40.8707	38.6896	40.93	41.9288	41.8523	41.7521	41.0309		63.12	39.6292	38.7863	37.6997	40.3053	39.9827	40.4781	37.1924	41.923	41.8464	41.1494	41.1376	40.4543
63.16	40.4841	40.734	39.7492	41.0546	40.4245	40.8291	38.7017	40.9894	41.87	41.8052	41.7639	41.0072		63.16	39.6892	38.9131	37.6692	40.4543	39.9947	40.4901	37.1495	41.9171	41.8464	41.1198	41.0427	40.4007
63.2	40.4841	40.7519	39.7612	40.9953	40.3888	40.8469	38.6593	40.9834	41.8523	41.8817	41.7227	41.019		63.2	39.6712	38.9192	37.6936	40.4066	39.9468	40.496	37.1372	41.9524	41.8405	41.102	41.0546	40.4007
63.24	40.4841	40.7994	39.8151	40.9953	40.3828	40.936	38.6654	40.9894	41.87	41.8405	41.7993	41.0012		63.24	39.6292	38.9131	37.8581	40.3768	39.9468	40.6448	37.1556	41.9524	41.8287	41.1553	41.019	40.4066
63.28	40.5198	40.8469	39.8151	41.0131	40.4662	40.8885	38.6291	40.9775	41.8464	41.8523	41.817	41.0427		63.28	39.6952	38.9373	37.7606	40.3768	39.9588	40.6032	37.1617	41.9465	41.8405	41.1553	40.9834	40.4245
63.32	40.5377	40.8469	39.8869	41.0368	40.4781	40.8766	38.6109	40.9478	41.8523	41.8464	41.8641	41.0427		63.32	39.7012	38.8829	37.7606	40.4305	39.9707	40.6091	37.1556	41.9641	41.7816	41.1968	41.025	40.4245
63.36	40.4781	40.7935	39.875	41.102	40.4901	40.936	38.6654	41.0368	41.9053	41.9641	41.8346	40.9419		63.36	39.7372	38.9373	37.7972	40.4662	40.0066	40.6627	37.2475	41.8876	41.8464	41.2146	41.108	40.3828
63.4	40.4901	40.7816	39.863	41.1613	40.4662	41.0072	38.7198	41.0309	41.9171	41.923	41.817	41.0309		63.4	39.8151	38.9373	37.7667	40.5437	40.0066	40.6627	37.3209	41.8994	41.8582	41.2383	41.108	40.3947
63.44	40.5079	40.7935	39.8929	41.1909	40.4662	41.0012	38.6835	41.0309	41.87	41.9053	41.817	40.9478		63.44	39.7791	38.9614	37.7911	40.6091	39.9947	40.6508	37.1924	42.0524	41.8523	41.256	41.108	40.4484
63.48	40.4781	40.8172	39.9169	41.179	40.4543	41.0012	38.7017	41.0842	41.8759	41.9406	41.7875	41.0427		63.48	39.8031	38.9373	37.8155	40.5972	40.0186	40.627	37.1617	42.023	41.8582	41.2856	41.1257	40.4424
63.52	40.4662	40.8053	39.863	41.102	40.5853	41.0072	38.6835	41.0724	41.9347	41.923	41.7698	41.0309		63.52	39.8091	38.9252	37.8886	40.4901	40.0006	40.6091	37.2536	42.0112	41.87	41.2619	41.108	40.4722
63.56	40.5258	40.8351	39.8809	41.108	40.5675	40.936	38.6835	41.0487	41.97	41.87	41.8759	40.9834		63.56	39.8211	38.8648	37.8886	40.4722	39.9647	40.6032	37.272	41.97	41.8817	41.2619	41.1435	40.4662
63.6	40.5556	40.9953	39.863	41.1317	40.5258	41.0072	38.7077	40.9656	41.8994	41.8994	41.8994	40.9656		63.6	39.8151	38.9614	37.8764	40.4365	40.0485	40.627	37.2414	42.023	41.9112	41.2738	41.1968	40.4424
63.64	40.5913	40.9063	39.845	41.1435	40.5139	40.9953	38.6654	41.0072	41.9583	41.97	41.8876	40.9775		63.64	39.8211	38.9916	37.8216	40.5079	40.0425	40.6448	37.2965	42.0583	41.9171	41.327	41.1672	40.5615
63.68	40.6329	40.9004	39.845	41.1672	40.5615	41.0842	38.6775	41.0368	41.9288	41.8876	41.8759	41.025		63.68	39.845	38.9855	37.785	40.4781	40.0604	40.6329	37.272	42.023	41.9406	41.3447	41.1731	40.6151
63.72	40.6389	40.9538	39.8809	41.2027	40.5258	41.0842	38.6109	41.0487	41.923	41.9112	41.8464	41.0368		63.72	39.845	39.0217	37.7667	40.5139	39.9827	40.7162	37.1495	42.0641	41.87	41.327	41.1494	40.5556
63.8	40.5675	40.9122	39.7791	41.1494	40.5496	41.025	38.6291	41.0368	41.9465	41.9171	41.8464	41.1257		63.8	39.7851	39.076	37.7484	40.4662	39.9947	40.6984	37.223	42.0759	41.8817	41.3329	41.1435	40.5318
63.84	40.6389	40.9241	39.7911	41.1494	40.5853	40.9894	38.6593	41.0309	41.9583	41.9818	41.8287	41.1139		63.84	39.7971	39.0036	37.8277	40.4603	39.9588	40.7043	37.2352	42.0347	41.8287	41.3684	41.1909	40.5794
63.88	40.6567	40.8707	39.845	41.179	40.5556	41.0131	38.6533	41.0487	41.9524	41.9465	41.8817	41.0368		63.88	39.7971	38.9554	37.846	40.5258	39.9468	40.6567	37.1863	42.023	41.9936	41.3802	41.185	40.5198
63.92	40.5972	40.9241	39.857	41.1909	40.5556	41.0131	38.6714	41.0427	41.97	41.9171	41.8111	41.102		63.92	39.7911	38.9433	37.846	40.5258	40.0843	40.6746	37.2597	42.0935	42.0994	41.3507	41.2086	40.5139
63.96	40.621	40.9419	39.863	41.179	40.5615	40.9894	38.6291	41.0605	41.9877	41.9288	41.8582	41.0131		63.96	39.7372	38.9554	37.8277	40.496	40.1082	40.6627	37.2903	42.1112	42.07	41.3507	41.1909	40.4781
64	40.6924	40.9478	39.863	41.185	40.5615	41.019	38.6049	41.0783	41.9465	41.9053	41.8229	41.0546		64	39.7791	38.9373	37.9129	40.4603	40.1142	40.6865	37.272	42.0876	42.07	41.3507	41.2264	40.5675
64.04	40.6508	40.9478	39.8869	41.2205	40.5794	41.019	38.5746	41.0902	41.9995	41.9406	41.7993	40.9419		64.04	39.7911	38.9373	37.8825	40.4305	40.1023	40.7578	37.2352	42.1288	42.0112	41.3625	41.2797	40.5853
64.08	40.6686	40.9834	39.9109	41.2264	40.5794	41.0309	38.5625	41.0783	42.0053	41.9641	41.8229	40.9953		64.08	39.7791	38.9312	37.8155	40.5258	40.1082	40.7281	37.2536	42.1053	42.0112	41.3447	41.2797	40.5258
64.12	40.6508	40.9597	39.869	41.2205	40.5853	41.0487	38.5564	41.0427	42.0171	41.923	41.8229	41.1257		64.12	39.8031	38.9614	37.7789	40.5437	40.156	40.7162	37.2414	42.07	41.9995	41.3743	41.2501	40.5258
64.16	40.6389	40.9419	39.845	41.2205	40.6329	41.0427	38.5867	41.0842	42.023	41.8523	41.8641	41.1317		64.16	39.8211	38.9614	37.7667	40.5496	40.1799	40.7103	37.2414	42.0465	42.0465	41.3388	41.2086	40.4603
64.2	40.6686	40.9597	39.8929	41.2442	40.6567	41.0012	38.5867	41.0902	42.0112	41.9641	41.9347	41.185		64.2	39.8331	38.9071	37.6631	40.5377	40.0963	40.7994	37.1679	42.0347	42.0759	41.3861	41.2264	40.4662
64.24	40.6627	40.9597	39.8989	41.2264	40.6389	41.0487	38.6049	41.0842	42.0053	41.9818	41.9347	41.2086		64.24	39.8331	38.9192	37.6631	40.5496	40.1381	40.7697	37.2414	42.0818	42.1112	41.3388	41.2205	40.4841
64.28	40.6567	40.9241	39.9288	41.2501	40.6151	41.0842	38.5867	41.0665	42.0289	41.9759	41.923	41.1731		64.28	39.7731	38.9131	37.6509	40.5258	40.1441	40.7578	37.1801	42.07	41.9936	41.3507	41.2264	40.4841
64.32	40.6627	40.9419	39.9588	41.2205	40.6151	41.0783	38.5504	41.0427	41.9171	41.9641	41.9053	41.1553		64.32	39.7552	38.9192	37.6753	40.4901	40.2038	40.734	37.1372	42.0818	42.0289	41.3861	41.2442	40.4841
64.36	40.6508	40.9241	39.9887	41.256	40.6032	41.0665	38.5988	41.0131	41.9936	41.9524	41.9288	41.1494		64.36	39.7312	38.8346	37.6814	40.4901	40.1739	40.7697	37.1863	42.0583	42.0171	41.3388	41.3329	40.5675
64.4	40.6686	40.9716	39.9647	41.2205	40.5615	41.0487	38.7138	40.9834	42.0347	41.9465	41.8817	41.108		64.4	39.7372	38.8829	37.7058	40.5853	40.2038	40.8113	37.272	42.0289	41.9995	41.3566	41.327	40.5734
64.44	40.6805	40.9953	39.9348	41.2086	40.6508	41.1317	38.7017	41.0072	42.1288	41.9465	41.8935	41.0961		64.44	39.7072	38.8588	37.718	40.6091	40.1799	40.74	37.2475	42.0524	42.0876	41.3861	41.4216	40.5496
64.48	40.6746	40.9953	39.9288	41.2442	40.6151	41.0961	38.6472	41.0546	42.1053	41.9995	41.9112	41.1139		64.48	39.7372	38.8829	37.7058	40.5496	40.1202	40.7816	37.272	42.0818	42.0524	41.4393	41.4275	40.5198
64.52	40.6805	40.9894	39.9408	41.1968	40.6091	41.1198	38.6593	41.0605	42.0818	42.0112	42.0112	41.1198		64.52	39.7312	38.8527	37.7241	40.5556	40.168	40.7756	37.2659	42.023	42.0406	41.3329	41.4039	40.5139
64.6	40.7875	41.0427	39.9588	41.2442	40.621	41.0902	38.6593	41.0783	42.0524	42.0053	41.9936	41.1198		64.6	39.7372	38.8648	37.6875	40.5675	40.1919	40.7756	37.2965	42.023	41.923	41.3566	41.2797	40.5079
64.64	40.7638	41.0605	39.8929	41.2205	40.6746	41.0842	38.6956	41.108	42.0171	42.0112	41.9936	41.1198		64.64	39.7312	38.8829	37.7424	40.5496	40.2038	40.74	37.1372	42.07	41.9288	41.3802	41.3033	40.6448
64.68	40.7519	41.0309	39.9707	41.2442	40.7162	41.1139	38.6412	41.179	41.9877	41.9877	41.9877	41.0961		64.68	39.7911	38.8346	37.7667	40.496	40.2038	40.734	37.1311	42.0524	41.9583	41.3388	41.3211	40.6091
64.72	40.7043	41.0546	39.9947	41.2856	40.7103	41.1494	38.6654	41.102	42.0053	41.9936	42.0053	41.102		64.72	39.7552	38.9071	37.8094	40.5615	40.2098	40.7935	37.1495	42.0465	42.0524	41.4571	41.3033	40.5972
64.76	40.6686	41.0665	39.9827	41.2027	40.6389	41.1553	38.617	41.0724	42.0935	42.0053	42.0053	41.1257		64.76	39.7012	38.9192	37.785	40.5258	40.1262	40.8351	37.1372	42.07	42.0289	41.4393	41.3507	40.627
64.8	40.6746	41.0842	39.9707	41.2442	40.6924	41.1494	38.6533	41.0427	42.0818	42.0818	42.0053	41.1672		64.8	39.6832	38.8829	37.8033	40.5853	40.1739	40.9122	37.1556	42.07	41.9877	41.4334	41.2856	40.5794
64.84	40.6746	41.0665	39.9827	41.3921	40.6746	41.0961	38.6896	41.0605	41.9818	42.0641	42.0465	41.2086		64.84	39.7312	38.895	37.7728	40.5853	40.1919	40.8766	37.1495	42.164	41.9877	41.4216	41.3507	40.5556
64.88	40.7103	41.0961	40.0186	41.3921	40.7221	41.102	38.7379	41.0427	42.0053	42.0406	42.0171	41.1613		64.88	39.7432	38.9554	37.7911	40.5556	40.1202	40.9063	37.223	42.164	41.9936	41.4925	41.3329	40.627
64.92	40.7459	41.0783	40.0066	41.3152	40.5972	41.1672	38.6896	41.1494	42.023	42.0289	42.0935	41.1731		64.92	39.7432	38.9312	37.7606	40.5437	40.1202	40.9241	37.2414	42.1758	41.9583	41.4453	41.3329	40.621
64.96	40.7935	41.1613	39.9767	41.3211	40.6448	41.1672	38.6351	41.1317	42.0347	41.9936	42.0406	41.2264		64.96	39.6772	38.9614	37.7667	40.5853	40.1919	40.8647	37.2536	42.0876	41.97	41.4098	41.3625	40.6329
65	40.7043	41.0131	40.0246	41.3447	40.7162	41.1198	38.6533	41.1553	42.0171	42.0289	42.0994	41.2264		65	39.7552	38.9373	37.6692	40.5437	40.2158	40.8172	37.1863	42.07	41.97	41.4393	41.3211	40.6448
65.04	40.7281	40.9656	40.0006	41.3388	40.7043	41.1198	38.6593	41.0783	42.0935	42.0524	41.97	41.2323		65.04	39.7312	38.9252	37.6326	40.5794	40.2277	40.8053	37.1924	42.1523	41.9465	41.4512	41.4039	40.6329
65.08	40.6984	40.9775	40.0365	41.3329	40.7043	41.1139	38.6533	41.1435	42.164	42.1405	42.1112	41.2856		65.08	39.7552	38.901	37.7363	40.5556	40.2217	40.9182	37.2352	42.1817	41.9465	41.4689	41.463	40.6805
65.12	40.7043	40.9834	40.0246	41.3625	40.7578	41.1198	38.6956	41.108	42.1347	42.1523	42.07	41.3152		65.12	39.7612	38.9192	37.6997	40.6627	40.2038	40.841	37.223	42.0465	41.9818	41.4984	41.4216	40.6746
65.16	40.7221	40.93	40.0963	41.3388	40.7994	41.1553	38.7077	41.1317	42.2052	42.117	42.0465	41.3566		65.16	39.6892	38.9312	37.6509	40.5437	40.2277	40.8944	37.2352	42.0406	42.0289	41.5339	41.3921	40.6924
65.2	40.7459	41.1139	40.0664	41.3625	40.7756	41.1731	38.6956	41.1672	42.1817	42.1288	42.0818	41.2856		65.2	39.7192	38.901	37.6814	40.5734	40.1859	40.841	37.2659	42.0465	42.0876	41.5161	41.327	40.7162
65.24	40.74	41.102	40.0425	41.3211	40.734	41.2027	38.6896	41.1376	42.1758	42.1053	42.1053	41.2738		65.24	39.7312	38.889	37.718	40.5675	40.2038	40.8588	37.2291	42.0583	42.0818	41.4866	41.3861	40.6448
65.28	40.6805	41.0487	40.1023	41.2442	40.734	41.2323	38.6654	41.1613	42.1464	42.1758	42.117	41.3093		65.28	39.7432	38.8346	37.6936	40.5437	40.2158	40.9004	37.2475	42.0818	42.0524	41.4216	41.4807	40.6984
65.32	40.6924	41.0961	40.0784	41.2974	40.7638	41.2323	38.6896	41.108	42.1229	42.1523	42.1053	41.2678		65.32	39.7612	38.8709	37.6509	40.5615	40.1739	40.8707	37.2414	42.0876	42.1523	41.4275	41.4512	40.6686
65.36	40.6865	41.0961	40.0246	41.2915	40.7697	41.2205	38.7259	41.0487	42.1523	42.0876	42.0935	41.2383		65.36	39.7791	38.8527	37.7302	40.5437	40.1799	40.8707	37.2597	42.0759	42.0876	41.4216	41.4393	40.6567
65.44	40.7221	41.1317	40.0126	41.2974	40.7875	41.2264	38.6775	41.0902	42.1288	42.0759	42.0876	41.2086		65.44	39.7492	38.8225	37.7484	40.627	40.1321	40.8885	37.2536	42.1112	42.0641	41.3921	41.4275	40.7578
65.48	40.7221	41.0783	40.0246	41.3329	40.8053	41.2086	38.6714	41.102	42.1464	42.0876	42.1053	41.2974		65.48	39.7432	38.9131	37.7667	40.5675	40.1919	40.8944	37.2781	42.07	42.0465	41.463	41.4157	40.7519
65.52	40.6805	41.025	40.0006	41.3211	40.8113	41.2146	38.7621	41.108	42.1523	42.0818	42.0876	41.3566		65.52	39.7012	38.9131	37.7241	40.5437	40.1919	40.8944	37.1863	42.0759	42.0759	41.4807	41.4216	40.7638
65.56	40.6746	41.0546	39.9468	41.3743	40.7875	41.2205	38.7077	41.1317	42.164	42.1112	42.1053	41.3566		65.56	39.7192	38.901	37.8338	40.5496	40.1739	40.9063	37.1985	42.2873	42.0759	41.4748	41.4453	40.7578
65.6	40.7221	41.0546	39.9588	41.3388	40.8172	41.2027	38.7138	41.1376	42.1699	42.0935	42.1405	41.3033		65.6	39.7012	38.8769	37.7911	40.5794	40.1859	40.9122	37.1679	42.164	42.0583	41.4157	41.4571	40.7459
65.64	40.7221	41.0012	39.9588	41.3329	40.841	41.1672	38.7259	41.0783	42.1875	42.1464	42.1758	41.2856		65.64	39.7372	38.8709	37.8581	40.627	40.2396	40.8707	37.174	42.1523	42.1405	41.4689	41.4334	40.7875
65.68	40.6924	41.0072	40.0126	41.3447	40.8291	41.2027	38.7319	41.0902	42.1934	42.0876	42.1288	41.2383		65.68	39.7432	38.8709	37.846	40.7103	40.2456	40.8351	37.2475	42.1288	42.1464	41.4748	41.3861	40.7756
65.72	40.6627	41.0368	40.0006	41.3921	40.8113	41.2205	38.7621	41.0842	42.2345	42.0112	42.1229	41.185		65.72	39.7432	38.8588	37.7728	40.6924	40.2456	40.8766	37.1617	42.1229	42.164	41.4689	41.4512	40.8529
65.76	40.6567	41.0546	40.0246	41.3921	40.7519	41.2323	38.744	41.0783	42.1993	42.0583	42.0876	41.2383		65.76	39.7851	38.8527	37.7728	40.6567	40.2396	40.8766	37.1801	42.0994	42.1993	41.5398	41.3921	40.8944
65.8	40.6508	41.0961	39.9887	41.3684	40.7875	41.0902	38.744	41.0309	42.1817	42.1523	42.07	41.2619		65.8	39.7612	38.9554	37.7058	40.627	40.2277	40.8469	37.2352	42.0994	42.1053	41.5102	41.3329	40.8113
65.84	40.74	41.0427	40.0305	41.3329	40.7875	41.1139	38.6533	41.0842	42.1523	42.1112	42.0406	41.2264		65.84	39.7432	38.8709	37.6753	40.6805	40.1859	40.8053	37.1617	42.1053	42.1875	41.4866	41.3921	40.6865
65.88	40.7935	40.9716	40.0246	41.3743	40.7459	41.1553	38.623	41.0427	42.1699	42.2639	42.0289	41.3033		65.88	39.7432	38.8829	37.7667	40.6686	40.156	40.8707	37.1556	42.0583	42.1464	41.5161	41.3921	40.7103
65.92	40.8529	41.0012	40.0246	41.4157	40.7578	41.1672	38.6412	41.0724	42.0759	42.2404	42.0641	41.2915		65.92	39.7672	38.8769	37.7667	40.6567	40.1919	40.8529	37.1434	42.07	42.1347	41.4748	41.4275	40.7281
65.96	40.6805	41.0072	40.0066	41.4216	40.6924	41.2915	38.6412	41.0842	42.117	42.2287	42.07	41.256		65.96	39.7192	38.8829	37.7302	40.6627	40.2098	40.8885	37.1679	42.1405	42.1347	41.5457	41.4334	40.7935
66	40.7519	41.0487	39.9887	41.4807	40.734	41.2264	38.7198	41.179	42.0583	42.1405	42.0406	41.2146		66	39.7072	38.895	37.7484	40.6686	40.2516	40.8944	37.3332	42.1464	42.1347	41.5575	41.3921	40.7816
66.04	40.7935	41.1317	39.9767	41.3566	40.8351	41.1376	38.7742	41.1909	42.1582	42.0994	42.0347	41.2086		66.04	39.7432	38.895	37.7302	40.6567	40.2575	40.9182	37.2965	42.0935	42.1288	41.5752	41.3743	40.7875
66.08	40.7043	41.025	39.9408	41.3388	40.8351	41.1731	38.6593	41.102	42.1582	42.0876	42.0583	41.2856		66.08	39.7432	38.9252	37.6814	40.6924	40.2456	41.0012	37.3638	42.0524	42.0583	41.587	41.4157	40.8707
66.12	40.6924	41.0309	39.9947	41.3684	40.9063	41.2086	38.617	41.102	42.2052	42.0994	42.07	41.2619		66.12	39.7432	38.9071	37.6997	40.7638	40.2456	40.93	37.3148	42.0876	42.0524	41.5279	41.4098	40.7519
66.16	40.7162	41.0842	40.0126	41.3684	40.8707	41.2205	38.617	41.0131	42.2697	42.0583	42.0818	41.2205		66.16	39.7432	38.8829	37.6875	40.7578	40.2337	40.9538	37.1924	42.0994	42.1582	41.5221	41.4098	40.7935
66.2	40.74	41.0902	40.0604	41.3625	40.8291	41.1613	38.6412	41.0368	42.164	42.0465	42.1229	41.2797		66.2	39.6892	38.895	37.7484	40.7281	40.2635	40.9538	37.2414	42.0641	42.1053	41.4984	41.3921	40.7638
66.28	40.7578	41.0724	40.0186	41.3743	40.7994	41.1317	38.6472	41.0427	42.164	42.0465	42.1405	41.2323		66.28	39.7552	38.9131	37.7302	40.7043	40.1919	40.9004	37.223	42.1582	42.1288	41.5102	41.4098	40.7994
66.32	40.74	41.1731	40.0365	41.3211	40.7816	41.102	38.6956	41.0605	42.1405	42.0465	42.0465	41.185		66.32	39.7192	38.8829	37.7484	40.6746	40.1978	40.8885	37.2965	42.1523	42.1523	41.4984	41.4157	40.7756
66.36	40.6865	41.2086	40.0066	41.3093	40.7519	41.102	38.6896	41.0427	42.1229	42.0759	42.0818	41.2205		66.36	39.7012	38.9131	37.7424	40.5853	40.1859	40.9182	37.376	42.1112	42.164	41.4925	41.4453	40.7935
66.4	40.7043	41.1731	40.0126	41.256	40.6924	41.1731	38.8105	41.0724	42.1699	42.0818	42.07	41.2383		66.4	39.7372	38.9131	37.6936	40.6567	40.2456	40.8826	37.3087	42.1112	42.1875	41.5221	41.4216	40.7816
66.44	40.7103	41.1613	40.0186	41.3033	40.7281	41.1731	38.7984	41.0724	42.1405	42.0171	42.0583	41.2086		66.44	39.7552	38.9071	37.6997	40.627	40.2456	40.9004	37.2965	42.2463	42.117	41.5221	41.4453	40.8172
66.48	40.734	41.0902	40.0186	41.3093	40.841	41.1553	38.8527	41.0724	42.164	42.0406	42.0641	41.2619		66.48	39.7612	38.8648	37.7058	40.6627	40.2575	40.8885	37.2903	42.258	42.1875	41.5339	41.4275	40.8588
66.52	40.7638	41.1317	39.9947	41.3566	40.8469	41.1672	38.8588	41.0783	42.1347	42.07	42.117	41.2856		66.52	39.8031	38.8407	37.7119	40.734	40.2516	40.9419	37.3087	42.211	42.1758	41.5161	41.4807	40.841
66.56	40.8232	41.0724	40.0006	41.3152	40.8232	41.1731	38.7923	41.1139	42.0465	42.0583	42.1347	41.3743		66.56	39.7791	38.9312	37.7302	40.7221	40.2874	40.9716	37.2291	42.2228	42.1405	41.5043	41.4453	40.8291
66.6	40.8053	41.025	39.9468	41.3921	40.7994	41.1613	38.8044	41.1553	42.0583	42.023	42.1229	41.3743		66.6	39.7492	38.9071	37.6814	40.7162	40.2874	40.9775	37.3087	42.2228	42.1523	41.4807	41.4453	40.7994
66.64	40.8469	41.0427	40.0186	41.3684	40.8232	41.185	38.7863	41.2086	42.1523	42.0524	42.0994	41.398		66.64	39.7252	38.9433	37.7546	40.6746	40.2814	40.9597	37.3882	42.2052	42.07	41.6342	41.4275	40.8529
66.68	40.7994	41.025	40.0246	41.2915	40.7935	41.1968	38.7138	41.1139	42.1699	42.07	42.0994	41.3507		66.68	39.7731	38.9493	37.7424	40.6746	40.1978	40.936	37.3454	42.1464	42.0818	41.5634	41.3743	40.8469
66.72	40.8232	41.1198	40.0963	41.3093	40.8647	41.2915	38.7077	41.1198	42.164	42.0465	42.1347	41.2797		66.72	39.7731	38.9312	37.7728	40.6567	40.2098	40.9538	37.3699	42.1347	42.164	41.5102	41.4393	40.8351
66.76	40.7994	41.1494	40.0903	41.3211	40.8707	41.2856	38.6956	41.1731	42.1758	42.0289	42.1523	41.5043		66.76	39.7312	38.9131	37.852	40.6567	40.3112	40.9716	37.3638	42.1229	42.1053	41.5279	41.4039	40.8172
66.8	40.7459	41.1139	40.0963	41.3625	40.9004	41.2974	38.6956	41.1435	42.1934	42.0818	42.1112	41.3861		66.8	39.8211	39.0097	37.846	40.621	40.2575	40.936	37.376	42.1288	42.117	41.5221	41.3921	40.8232
66.84	40.7459	41.0783	40.1381	41.3388	40.9419	41.3033	38.6714	41.1317	42.0465	42.0818	42.1112	41.4098		66.84	39.839	38.9976	37.7789	40.6686	40.2635	40.9775	37.3515	42.1347	42.0876	41.4984	41.4098	40.8053
66.88	40.7221	41.0724	40.1321	41.3566	40.9538	41.2678	38.6835	41.0961	42.0641	42.0406	42.1464	41.3743		66.88	39.875	38.9735	37.846	40.6389	40.2695	41.0309	37.2842	42.1582	42.0641	41.5575	41.4098	40.8053
66.92	40.7697	41.2027	40.1023	41.3861	40.9182	41.2619	38.7923	41.0902	42.1229	42.0818	42.164	41.398		66.92	39.8091	38.9735	37.8277	40.7519	40.2456	41.0072	37.3393	42.1053	42.1464	41.5398	41.4157	40.7994
66.96	40.8707	41.1731	40.0903	41.3684	40.9004	41.256	38.7319	41.1376	42.0053	42.0759	42.1464	41.4453		66.96	39.8151	38.9855	37.8947	40.74	40.2993	40.9656	37.2842	42.1699	42.1347	41.5516	41.4216	40.8053
67	40.8588	41.1553	40.0664	41.398	40.8647	41.256	38.7077	41.1139	42.1758	42.117	42.164	41.4098		67	39.7672	38.9614	37.8825	40.7281	40.2814	40.9597	37.3638	42.1523	42.1993	41.5516	41.4453	40.8351
67.08	40.8291	41.1672	40.0784	41.4098	40.8707	41.2619	38.7319	41.108	42.1758	42.1112	42.1582	41.3743		67.08	39.7672	38.9373	37.846	40.7638	40.2993	40.9656	37.3515	42.1934	42.1229	41.5634	41.463	40.7994
67.12	40.8291	41.1257	40.0784	41.4157	40.8826	41.2678	38.7138	41.1257	42.1934	42.0876	42.2169	41.4098		67.12	39.7791	38.9433	37.8277	40.7816	40.2337	40.9716	37.4004	42.164	42.1405	41.6047	41.4275	40.7519
67.16	40.734	41.1139	40.0784	41.5043	40.9241	41.2383	38.7198	41.0842	42.164	42.117	42.2052	41.4275		67.16	39.7672	38.9312	37.8094	40.7459	40.2993	40.8588	37.3638	42.1699	42.1523	41.5988	41.4453	40.734
67.2	40.8588	41.1198	40.0784	41.4807	40.8885	41.2678	38.8044	41.1198	42.1993	42.1112	42.1993	41.3684		67.2	39.7552	38.895	37.8703	40.7459	40.2337	40.8944	37.3087	42.164	42.1464	41.5811	41.463	40.7459
67.24	40.8232	41.0842	40.168	41.4334	40.9241	41.2915	38.7561	41.1257	42.211	42.1464	42.1229	41.3921		67.24	39.7492	38.9312	37.8947	40.7697	40.2098	40.9004	37.327	42.1229	42.1817	41.5693	41.5102	40.734
67.28	40.7697	41.2146	40.156	41.5279	40.9063	41.256	38.7682	41.1139	42.2287	42.1229	42.164	41.4512		67.28	39.7911	38.9554	37.9008	40.7459	40.2456	40.936	37.327	42.2345	42.2639	41.5634	41.4453	40.8291
67.32	40.8232	41.1435	40.1799	41.5161	40.8885	41.3802	38.7319	41.108	42.2052	42.1112	42.1758	41.4689		67.32	39.7731	38.9433	37.8338	40.7578	40.2635	40.9538	37.4127	42.2521	42.2345	41.5339	41.4807	40.7875
67.36	40.8351	41.1494	40.1142	41.463	40.8351	41.3388	38.7984	41.0427	42.1934	42.117	42.164	41.463		67.36	39.7971	38.9312	37.852	40.7816	40.3112	40.9419	37.2291	42.2697	42.2521	41.6106	41.4807	40.8529
67.4	40.7459	41.2027	40.1501	41.4453	40.8172	41.2678	38.7682	41.102	42.2228	42.1464	42.1582	41.463		67.4	39.7971	38.9554	37.9068	40.7816	40.2456	41.0427	37.3026	42.2991	42.1875	41.6047	41.463	40.8647
67.44	40.734	41.179	40.1799	41.3921	40.8469	41.2442	38.7742	41.1139	42.211	42.1817	42.1699	41.4689		67.44	39.8331	38.9493	37.9008	40.7519	40.3411	41.025	37.3087	42.2756	42.2991	41.5811	41.4393	40.8053
67.48	40.7935	41.1494	40.2516	41.4334	40.9063	41.3211	38.7379	41.0902	42.1758	42.1405	42.0935	41.4807		67.48	39.7672	39.0941	37.8947	40.8113	40.3888	41.019	37.3515	42.2345	42.2932	41.5693	41.5339	40.8113
67.52	40.9063	41.1139	40.2874	41.4748	41.0368	41.3152	38.7138	41.102	42.1758	42.1582	42.1523	41.4807		67.52	39.8929	39.0217	37.852	40.7935	40.353	41.019	37.3393	42.258	42.346	41.5752	41.4393	40.8291
67.56	40.7935	41.1257	40.2575	41.463	40.9419	41.3211	38.7621	41.1198	42.2169	42.1405	42.1758	41.4807		67.56	39.863	38.9735	37.8581	40.7638	40.3888	41.025	37.3638	42.2404	42.2345	41.5516	41.5752	40.8351
67.6	40.7875	41.1435	40.2456	41.4689	40.9419	41.2383	38.8407	41.1139	42.2521	42.1112	42.1817	41.4866		67.6	39.839	38.9674	37.8703	40.7697	40.3947	41.019	37.2659	42.2756	42.2815	41.5634	41.5398	40.8291
67.64	40.7519	41.1494	40.2098	41.463	40.93	41.2619	38.8346	41.0902	42.2345	42.1112	42.211	41.4039		67.64	39.8091	38.9674	37.8825	40.8113	40.4066	41.025	37.2965	42.2697	42.3108	41.5102	41.4039	40.8172
67.68	40.7578	41.1376	40.1919	41.4689	40.841	41.2501	38.7923	41.1139	42.2228	42.1347	42.2169	41.4689		67.68	39.9229	38.9554	37.8277	40.8351	40.3649	40.9894	37.2965	42.3988	42.2991	41.5575	41.4984	40.7935
67.72	40.8113	41.1376	40.2337	41.4571	40.8707	41.3093	38.7923	41.1317	42.2287	42.1934	42.2052	41.4039		67.72	39.845	39.0036	37.7911	40.7697	40.3768	41.0131	37.3638	42.346	42.3167	41.6047	41.5221	40.8172
67.76	40.7875	41.2027	40.2217	41.4216	40.8291	41.2915	38.7803	41.102	42.1934	42.1875	42.2873	41.4393		67.76	39.875	38.9614	37.8155	40.7519	40.3768	41.0072	37.3576	42.2639	42.2873	41.6342	41.5929	40.8172
67.8	40.8053	41.179	40.1262	41.4275	40.8351	41.2442	38.8044	41.1198	42.1875	42.1875	42.346	41.4334		67.8	39.863	38.9916	37.852	40.6746	40.353	40.9894	37.3148	42.3402	42.3636	41.6165	41.5752	40.8529
67.88	40.7875	41.179	40.2217	41.4512	40.9122	41.2619	38.8527	41.1376	42.1875	42.1993	42.2932	41.4571		67.88	39.8331	38.9976	37.8094	40.8053	40.347	41.0012	37.3454	42.2463	42.3519	41.6224	41.5988	40.8291
67.92	40.8529	41.185	40.1799	41.463	40.8885	41.3211	38.7561	41.1553	42.2639	42.1875	42.3167	41.4216		67.92	39.8151	39.0036	37.8581	40.8351	40.4186	40.9894	37.376	42.2815	42.2932	41.6342	41.5811	40.8232
67.96	40.8707	41.1317	40.2396	41.463	40.8944	41.2738	38.7319	41.2086	42.2815	42.1464	42.2873	41.4689		67.96	39.845	39.0579	37.9008	40.7281	40.4305	40.9419	37.3454	42.2228	42.2991	41.6342	41.5752	40.8647
68	40.8232	41.1909	40.1441	41.4393	40.8707	41.2205	38.744	41.179	42.2169	42.1699	42.2639	41.4807		68	39.851	39.0579	37.8886	40.7519	40.3947	41.0605	37.272	42.3871	42.2521	41.6283	41.5339	40.9004
68.04	40.8172	41.179	40.1919	41.463	40.93	41.2442	38.7742	41.1968	42.2404	42.117	42.3049	41.4807		68.04	39.851	39.088	37.852	40.6567	40.359	41.0605	37.3087	42.2815	42.2463	41.6106	41.5339	40.8291
68.08	40.8469	41.1613	40.1739	41.4571	40.8766	41.2383	38.7984	41.1376	42.2521	42.1464	42.2756	41.4689		68.08	39.875	39.0277	37.852	40.7578	40.353	41.0605	37.3454	42.2756	42.2697	41.6165	41.5516	40.8766
68.12	40.8291	41.1553	40.1321	41.4571	40.8647	41.2738	38.8225	41.1376	42.2404	42.2287	42.2756	41.4689		68.12	39.8989	39.0699	37.8886	40.7578	40.3888	41.0605	37.3882	42.2756	42.3049	41.6696	41.5398	40.8826
68.16	40.8172	41.1909	40.1859	41.4571	40.9716	41.4275	38.8527	41.1494	42.3225	42.1464	42.3049	41.4334		68.16	39.8989	39.0519	37.8703	40.7519	40.359	41.0842	37.3882	42.2697	42.258	41.6873	41.5575	40.8766
68.2	40.8291	41.1435	40.1978	41.4512	40.936	41.4334	38.8105	41.108	42.2991	42.1229	42.3343	41.4512		68.2	39.869	39.0036	37.8277	40.734	40.347	41.108	37.376	42.3402	42.2404	41.7404	41.6047	40.9004
68.24	40.8291	41.1257	40.1381	41.4334	40.9182	41.4039	38.8225	41.1317	42.3049	42.1875	42.2815	41.4275		68.24	39.8989	39.0157	37.9008	40.7578	40.3291	41.0605	37.431	42.3284	42.2463	41.7286	41.5398	40.9063
68.28	40.8588	41.1553	40.1501	41.4157	40.9182	41.3861	38.7923	41.1613	42.2404	42.2345	42.2756	41.3684		68.28	39.863	39.0519	37.852	40.6984	40.3351	41.0368	37.376	42.3284	42.2697	41.6283	41.5339	40.9122
68.32	40.8351	41.2856	40.0485	41.4866	40.9894	41.3684	38.901	41.1494	42.2463	42.164	42.3636	41.3802		68.32	39.8989	39.0217	37.8764	40.6865	40.359	41.0546	37.4494	42.3343	42.2873	41.6873	41.5811	40.8826
68.36	40.841	41.2323	40.1321	41.4512	41.0012	41.3566	38.8588	41.1672	42.1875	42.1405	42.3577	41.3802		68.36	39.8869	39.0458	37.9068	40.734	40.353	41.1317	37.4616	42.3225	42.2639	41.6637	41.5339	40.8766
68.4	40.8351	41.2323	40.1082	41.4866	40.9894	41.3507	38.8648	41.1376	42.258	42.1405	42.3108	41.4807		68.4	39.869	39.0217	37.9129	40.7638	40.3411	41.0309	37.4677	42.3343	42.3049	41.6578	41.5457	40.8766
68.44	40.8647	41.2086	40.1799	41.5161	40.9656	41.3388	38.8346	41.0842	42.2521	42.1523	42.2521	41.4098		68.44	39.8809	38.9855	37.9373	40.7697	40.347	41.1376	37.4432	42.3929	42.4164	41.6696	41.5811	40.8944
68.48	40.7994	41.1672	40.2158	41.5102	40.8707	41.256	38.8829	41.0546	42.2404	42.1347	42.2639	41.4866		68.48	39.863	38.9855	37.9738	40.7638	40.353	41.1731	37.4004	42.3929	42.2932	41.705	41.587	40.9597
68.52	40.7875	41.1909	40.168	41.5043	40.9478	41.3625	38.901	41.1317	42.3519	42.1875	42.2991	41.4807		68.52	39.8809	38.9916	37.919	40.7994	40.3888	41.1672	37.4066	42.2873	42.2463	41.7109	41.587	40.9656
68.56	40.8826	41.2264	40.1381	41.4866	40.9656	41.3743	38.9131	41.108	42.3225	42.2052	42.211	41.4748		68.56	39.8809	39.1423	37.8642	40.7756	40.4365	41.185	37.3943	42.3225	42.2404	41.6932	41.5988	40.9419
68.6	40.8232	41.1909	40.168	41.463	40.9538	41.3211	38.9252	41.2146	42.3343	42.2228	42.2639	41.4925		68.6	39.875	39.082	37.9008	40.7756	40.4126	41.1672	37.3638	42.346	42.2756	41.6814	41.5516	40.9419
68.64	40.8469	41.185	40.168	41.4689	40.9004	41.327	38.9735	41.2264	42.3577	42.2404	42.2463	41.4453		68.64	39.8271	39.0639	37.852	40.8113	40.3768	41.1553	37.376	42.3636	42.3049	41.7168	41.6165	40.9538
68.68	40.8944	41.1672	40.168	41.4807	40.8351	41.2205	38.9433	41.1909	42.2815	42.2169	42.2991	41.4512		68.68	39.8331	39.0639	37.9677	40.8232	40.3947	41.1376	37.3638	42.3753	42.2052	41.7168	41.6283	40.936
68.76	40.9182	41.1198	40.168	41.463	40.9894	41.2678	38.9614	41.1909	42.3402	42.1934	42.3108	41.4334		68.76	39.8211	39.0579	37.9555	40.8113	40.4066	41.1731	37.376	42.3402	42.2639	41.7463	41.6047	40.9953
68.8	40.841	41.0961	40.168	41.4453	40.9538	41.2915	38.8648	41.0546	42.2463	42.1934	42.3225	41.5161		68.8	39.863	39.076	37.9799	40.841	40.4781	41.1731	37.3882	42.3871	42.3108	41.7463	41.6047	40.9834
68.84	40.8172	40.9834	40.1799	41.5279	41.0546	41.2797	38.8286	41.0842	42.211	42.258	42.2991	41.5398		68.84	39.8869	39.0458	37.9555	40.8766	40.4781	41.1672	37.3332	42.3402	42.4046	41.7463	41.6165	40.9894
68.88	40.8053	41.0368	40.162	41.5102	41.0309	41.3329	38.9433	41.1435	42.1875	42.1112	42.2991	41.4984		68.88	39.9348	39.1001	37.9616	40.8707	40.4781	41.1731	37.4066	42.3343	42.3753	41.7463	41.6578	40.9656
68.92	40.8351	41.1317	40.1321	41.5693	41.0605	41.3684	38.889	41.1731	42.164	42.1699	42.3167	41.5398		68.92	39.8869	39.1664	38.0042	40.8885	40.5318	41.2027	37.3515	42.4574	42.3343	41.7463	41.6637	40.9656
68.96	40.8351	41.1198	40.1441	41.5988	41.0902	41.3684	38.889	41.1731	42.2169	42.211	42.3108	41.5339		68.96	39.8989	39.0941	38.0589	40.9241	40.4543	41.1494	37.3699	42.4867	42.3343	41.7404	41.6224	41.019
69	40.8885	41.1672	40.168	41.5516	41.0665	41.4275	38.8709	41.185	42.2052	42.2287	42.2639	41.5457		69	39.875	39.0941	38.0346	40.8469	40.4305	41.0902	37.4127	42.3812	42.3284	41.6991	41.6578	41.0012
69.04	40.8885	41.1968	40.2158	41.5398	41.0309	41.3861	38.8346	41.179	42.2345	42.2463	42.3519	41.5339		69.04	39.9408	39.1302	37.9738	40.8291	40.4186	41.1435	37.4982	42.346	42.3343	41.7345	41.6401	41.0012
69.08	40.9597	41.0961	40.2038	41.5398	41.0427	41.4275	38.8346	41.2323	42.1875	42.3049	42.3343	41.5693		69.08	39.9169	39.1061	38.065	40.8944	40.4662	41.1909	37.5166	42.3695	42.3108	41.8052	41.6342	41.0546
69.12	40.9182	41.2205	40.2337	41.5221	41.0546	41.4807	38.8165	41.2205	42.1817	42.3343	42.3284	41.5988		69.12	39.9887	39.1483	38.0225	40.8826	40.4662	41.1613	37.4677	42.3343	42.3108	41.817	41.6755	41.0131
69.16	40.9656	41.2383	40.1919	41.5221	40.9597	41.4807	38.8225	41.2619	42.2463	42.2873	42.2873	41.6637		69.16	39.9348	39.1302	38.0589	40.8885	40.4603	41.1257	37.4494	42.3929	42.3871	41.8052	41.6106	41.0605
69.2	40.9478	41.1672	40.3172	41.5279	40.9953	41.4984	38.889	41.2678	42.258	42.2639	42.3167	41.6814		69.2	39.869	39.1543	37.992	40.9419	40.4781	41.179	37.4616	42.3577	42.3988	41.758	41.6165	41.0072
69.24	40.9182	41.2619	40.2993	41.5398	40.9182	41.4925	38.889	41.2678	42.2932	42.2463	42.346	41.6106		69.24	39.8869	39.082	37.9008	40.9241	40.5079	41.1909	37.4677	42.3636	42.3519	41.7521	41.5811	40.9538
69.28	40.9419	41.2264	40.3053	41.5279	40.9122	41.4748	38.895	41.2738	42.3519	42.2463	42.3519	41.5516		69.28	39.9109	39.1423	37.9981	40.8766	40.5079	41.1494	37.4677	42.3636	42.3812	41.7286	41.5988	41.0131
69.32	40.9716	41.2678	40.3291	41.4866	40.9538	41.4275	38.8527	41.2738	42.3284	42.2345	42.3988	41.5457		69.32	39.9169	39.1362	38.0529	40.8291	40.502	41.1672	37.4677	42.4164	42.3988	41.7463	41.6519	40.9953
69.36	40.936	41.2383	40.2695	41.4393	41.1139	41.3802	38.8407	41.2619	42.2932	42.2287	42.4046	41.5221		69.36	39.9827	39.1242	38.1136	40.9182	40.5079	41.1672	37.4616	42.5394	42.3636	41.6932	41.6224	41.019
69.4	40.9241	41.1613	40.2217	41.463	41.0783	41.3566	38.8346	41.327	42.258	42.3284	42.3519	41.5516		69.4	39.9229	39.1603	38.1197	40.9063	40.502	41.1553	37.5349	42.434	42.2815	41.7286	41.646	41.019
69.44	40.9419	41.2264	40.2337	41.4807	41.0427	41.4334	38.8769	41.2974	42.2756	42.1405	42.3343	41.5279		69.44	39.8809	39.1603	38.1015	40.8529	40.4901	41.1376	37.4494	42.4515	42.2639	41.7816	41.6637	41.0487
69.48	41.0131	41.2205	40.2814	41.5398	41.0546	41.4393	38.8829	41.2856	42.2932	42.2521	42.3108	41.5693		69.48	39.8929	39.2266	38.1379	40.9478	40.4781	41.1613	37.4371	42.4046	42.3577	41.8111	41.6401	41.0427
69.56	41.0842	41.2501	40.2575	41.5575	41.0487	41.4689	38.8588	41.2205	42.3284	42.2169	42.3577	41.5811		69.56	39.8989	39.2025	38.1015	40.9063	40.4662	41.2383	37.4555	42.4222	42.4105	41.8052	41.6991	40.9656
69.6	41.0546	41.2086	40.2754	41.5398	41.0012	41.4866	38.9131	41.2027	42.3284	42.2052	42.3577	41.6047		69.6	40.0365	39.1362	38.0346	40.9538	40.5318	41.2738	37.5532	42.3519	42.3988	41.8287	41.7109	41.0309
69.64	41.0309	41.2086	40.2456	41.5043	40.9834	41.4925	38.8769	41.256	42.3343	42.1934	42.3402	41.6106		69.64	40.0246	39.2386	38.0589	40.9538	40.5615	41.3152	37.541	42.3988	42.4222	41.817	41.7168	40.9716
69.68	40.9597	41.2027	40.2695	41.5339	40.9834	41.5043	38.8829	41.2264	42.346	42.2404	42.3577	41.6165		69.68	40.0305	39.1904	38.1136	40.9478	40.5615	41.2738	37.5532	42.3988	42.4633	41.87	41.7286	41.0012
69.72	40.9122	41.185	40.2933	41.5693	41.0427	41.4571	38.9071	41.327	42.3402	42.2756	42.3225	41.6401		69.72	40.0365	39.1483	38.1197	40.936	40.5556	41.2678	37.5044	42.4515	42.516	41.7993	41.6637	41.108
69.76	40.9063	41.1968	40.2814	41.5516	41.0012	41.4453	38.9252	41.3743	42.3695	42.258	42.3695	41.5988		69.76	40.0305	39.2085	38.1197	40.9241	40.5079	41.2323	37.4249	42.3929	42.5043	41.8052	41.6401	41.0605
69.8	40.9656	41.1909	40.3351	41.5516	41.0012	41.4512	38.9192	41.3388	42.2639	42.2287	42.3988	41.5811		69.8	40.0126	39.1784	38.0833	40.8885	40.5615	41.2501	37.4494	42.3871	42.4105	41.8405	41.6755	41.0724
69.84	40.9656	41.2264	40.3291	41.5752	41.0665	41.5043	38.9131	41.3152	42.3402	42.2521	42.3812	41.5811		69.84	40.0186	39.2747	38.0346	40.9122	40.5972	41.2383	37.3638	42.4691	42.4046	41.8759	41.7286	41.0724
69.88	40.9775	41.2205	40.353	41.5929	41.0665	41.4866	38.9071	41.3388	42.3108	42.3167	42.4164	41.5811		69.88	40.0425	39.2868	38.0407	40.9419	40.5675	41.2797	37.4004	42.4867	42.3929	41.8052	41.8287	41.0546
69.92	40.93	41.1139	40.359	41.587	41.0605	41.5575	38.9071	41.3566	42.2639	42.3343	42.4926	41.6401		69.92	40.0246	39.2988	38.1197	40.9538	40.5556	41.2619	37.4188	42.4926	42.434	41.7993	41.758	41.0783
69.96	40.93	41.1317	40.3351	41.5752	41.108	41.5575	38.9192	41.4098	42.2873	42.3519	42.4691	41.646		69.96	40.0066	39.2807	38.1015	40.93	40.5437	41.2738	37.431	42.4808	42.5336	41.8111	41.7168	41.0724
70	41.0072	41.2501	40.3053	41.5988	41.1317	41.5516	38.9735	41.4157	42.4164	42.3225	42.4164	41.6342		70	40.0784	39.2567	38.2351	40.9834	40.5794	41.327	37.4982	42.5277	42.598	41.8582	41.6991	41.102
70.04	41.0072	41.2797	40.2933	41.6224	41.0665	41.5752	38.9433	41.4393	42.4105	42.3519	42.4164	41.6283		70.04	40.1501	39.2627	38.2109	40.9953	40.5794	41.3388	37.5227	42.4984	42.5336	41.8229	41.6932	41.1139
70.08	41.0724	41.3388	40.353	41.6283	41.1376	41.5575	38.9735	41.4512	42.3636	42.3402	42.4574	41.7286		70.08	40.1321	39.2687	38.2048	40.9538	40.5377	41.3033	37.4921	42.434	42.6214	41.8052	41.7286	41.1257
70.12	41.0487	41.3447	40.3232	41.5752	41.108	41.5575	38.9795	41.3861	42.4222	42.3108	42.3519	41.6873		70.12	40.1441	39.3349	38.1744	40.8885	40.502	41.2442	37.5349	42.516	42.6038	41.8641	41.7639	41.1257
70.16	41.0605	41.3802	40.3649	41.6519	41.1376	41.5929	38.9614	41.3684	42.4164	42.3343	42.3871	41.6755		70.16	40.1082	39.2928	38.1683	40.8826	40.5139	41.3033	37.5166	42.5804	42.4926	41.8464	41.7521	41.0961
70.2	40.9834	41.398	40.3947	41.6519	41.1613	41.5398	39.0036	41.3507	42.3929	42.3343	42.4046	41.646		70.2	40.0604	39.2868	38.1319	40.9063	40.5139	41.2797	37.5288	42.557	42.5394	41.8229	41.7286	41.0961
70.24	41.0368	41.3743	40.3828	41.6873	41.0961	41.5398	39.0338	41.3329	42.4457	42.3519	42.4574	41.6814		70.24	40.0724	39.3048	38.1744	40.936	40.6508	41.3033	37.5349	42.4691	42.5921	41.8405	41.7404	41.1317
70.28	40.9241	41.3507	40.353	41.6755	41.1257	41.4984	39.0157	41.3802	42.3929	42.3343	42.4808	41.6519		70.28	40.0604	39.2747	38.2351	40.9182	40.6091	41.2797	37.5593	42.5336	42.6272	41.8641	41.7875	41.1139
70.32	40.9834	41.3861	40.3291	41.646	41.1376	41.5221	38.9976	41.3743	42.4164	42.3343	42.3988	41.646		70.32	40.0903	39.2807	38.2048	40.93	40.5675	41.327	37.5349	42.5394	42.6272	41.8287	41.8346	41.1553
70.4	41.025	41.3802	40.359	41.6696	41.1435	41.5457	38.9735	41.3684	42.4281	42.3167	42.4222	41.6696		70.4	40.0963	39.3108	38.2412	40.936	40.5972	41.2915	37.5532	42.5277	42.6155	41.8405	41.8287	41.1613
70.44	40.9894	41.3625	40.4186	41.7227	41.1553	41.5752	38.9433	41.3743	42.4398	42.3519	42.4164	41.6991		70.44	40.0604	39.3168	38.2291	40.9597	40.5913	41.3388	37.5837	42.5277	42.557	41.817	41.8641	41.1494
70.48	41.019	41.3033	40.4186	41.7757	41.2264	41.5988	38.9735	41.3802	42.3929	42.3284	42.4046	41.6342		70.48	40.0963	39.3048	38.2776	40.8707	40.6389	41.3211	37.5898	42.516	42.4808	41.8229	41.8523	41.1613
70.52	41.019	41.2915	40.4007	41.6814	41.185	41.4984	38.9674	41.3625	42.4046	42.3343	42.4926	41.5811		70.52	40.0604	39.3289	38.2109	40.8707	40.5615	41.2797	37.5105	42.5336	42.5628	41.8287	41.8052	41.1494
70.56	41.0368	41.3684	40.4126	41.6696	41.2086	41.5279	38.9916	41.3507	42.4046	42.3402	42.4222	41.6637		70.56	40.0485	39.3048	38.2533	40.9182	40.5556	41.2856	37.5837	42.475	42.6565	41.8582	41.7109	41.1435
70.6	41.0309	41.3211	40.5377	41.705	41.1376	41.5398	38.9735	41.3743	42.434	42.3753	42.475	41.6224		70.6	40.0365	39.3108	38.2655	41.0783	40.5853	41.2501	37.5349	42.5804	42.4691	41.9053	41.7345	41.108
70.64	41.102	41.3743	40.4841	41.705	41.102	41.5398	38.9674	41.4098	42.4457	42.2991	42.516	41.6637		70.64	40.0425	39.3409	38.1926	41.0546	40.5734	41.2856	37.5166	42.5336	42.5219	41.8759	41.7109	41.1376
70.68	41.0012	41.398	40.502	41.6755	41.0961	41.4571	38.9373	41.3684	42.4105	42.3695	42.516	41.6755		70.68	40.1142	39.2507	38.2958	41.0427	40.6091	41.2678	37.5227	42.5863	42.5921	41.8582	41.705	41.1435
70.72	40.9953	41.3625	40.3888	41.6873	41.1435	41.5161	38.9493	41.3684	42.3049	42.3695	42.5101	41.6932		70.72	40.1381	39.2266	38.3019	41.0131	40.6151	41.2738	37.5105	42.557	42.5511	41.87	41.7286	41.1613
70.76	41.0368	41.3507	40.4186	41.6578	41.1376	41.5279	39.0036	41.3566	42.4457	42.3577	42.4867	41.7109		70.76	40.1321	39.2446	38.2655	40.9894	40.5734	41.2619	37.4799	42.5687	42.4984	41.8405	41.7286	41.1494
70.8	41.0902	41.398	40.4603	41.7286	41.1435	41.6106	38.9976	41.4334	42.4105	42.3871	42.5511	41.6519		70.8	40.0903	39.3529	38.1865	40.9775	40.5556	41.3033	37.5471	42.6155	42.4633	41.8405	41.7521	41.179
70.84	41.0961	41.3921	40.4722	41.7168	41.1494	41.587	38.9916	41.4334	42.4633	42.3753	42.516	41.6637		70.84	40.0724	39.3469	38.223	40.9894	40.6091	41.2797	37.6387	42.5863	42.4691	41.8759	41.6873	41.179
70.88	41.0427	41.3625	40.3351	41.7993	41.1731	41.5752	39.0157	41.4393	42.5453	42.3812	42.4633	41.646		70.88	40.0604	39.4371	38.314	40.9834	40.621	41.327	37.5593	42.5394	42.4867	41.8876	41.7639	41.1376
70.92	41.025	41.3388	40.3411	41.7227	41.0961	41.5575	38.9674	41.4571	42.4398	42.3812	42.5043	41.5929		70.92	40.1321	39.4912	38.3565	40.9894	40.5734	41.327	37.5471	42.5511	42.5687	41.8759	41.7463	41.2027
70.96	40.9597	41.3093	40.3649	41.705	41.1376	41.5929	39.0097	41.4748	42.4926	42.3695	42.4808	41.6283		70.96	40.1381	39.395	38.2898	40.9894	40.6032	41.3388	37.5715	42.5511	42.5628	41.9053	41.7639	41.1494
71	40.9894	41.3093	40.3947	41.6696	41.179	41.5811	39.0458	41.398	42.4984	42.3695	42.4808	41.5752		71	40.156	39.407	38.3019	40.9953	40.6091	41.327	37.6204	42.5453	42.5043	41.9112	41.7816	41.1494
71.04	41.0072	41.4098	40.4066	41.7463	41.1672	41.6755	39.0639	41.463	42.3812	42.3929	42.4691	41.7875		71.04	40.2038	39.371	38.308	41.0072	40.627	41.3093	37.6265	42.5511	42.5863	41.87	41.8994	41.1909
71.08	41.1139	41.4039	40.4126	41.6814	41.185	41.6755	39.076	41.5043	42.3988	42.4691	42.4867	41.7875		71.08	40.2277	39.389	38.2412	41.0487	40.6508	41.3093	37.5898	42.5804	42.5687	41.8876	41.8405	41.1909
71.12	41.108	41.3566	40.4126	41.7168	41.2146	41.6165	39.0458	41.4512	42.4398	42.3753	42.4808	41.7816		71.12	40.1501	39.389	38.3322	41.102	40.6627	41.3033	37.6204	42.6038	42.5453	41.9288	41.8229	41.2501
71.2	41.0783	41.3211	40.4066	41.6814	41.2738	41.6283	39.0036	41.4393	42.3695	42.4105	42.5336	41.7345		71.2	40.2217	39.3469	38.3383	41.0605	40.6865	41.3625	37.6204	42.5921	42.5453	41.9524	41.8111	41.2442
71.24	41.0605	41.3329	40.4066	41.6696	41.2205	41.6106	39.0519	41.4334	42.3988	42.4105	42.4808	41.7993		71.24	40.2217	39.4491	38.2837	41.0605	40.6508	41.4571	37.6204	42.5628	42.4691	41.923	41.817	41.256
71.28	41.0427	41.3861	40.3649	41.6991	41.2323	41.5752	39.0277	41.4216	42.4984	42.4105	42.4398	41.7698		71.28	40.1978	39.4491	38.3383	41.0724	40.6508	41.4098	37.602	42.6448	42.5336	41.9347	41.817	41.2323
71.32	41.102	41.5398	40.4066	41.6873	41.2027	41.6519	39.0699	41.4512	42.5043	42.434	42.4457	41.7698		71.32	40.1739	39.395	38.3322	41.0546	40.7043	41.4039	37.6326	42.6506	42.6097	41.9053	41.9406	41.1968
71.36	41.0131	41.4748	40.3649	41.7286	41.2323	41.6283	39.0699	41.4807	42.5336	42.4808	42.4633	41.7521		71.36	40.1919	39.3469	38.3322	41.0665	40.7103	41.3921	37.6204	42.6272	42.4984	41.8876	41.9347	41.2264
71.4	41.0309	41.4098	40.4126	41.705	41.2619	41.6578	39.0157	41.463	42.4574	42.4457	42.5101	41.7757		71.4	40.162	39.371	38.2776	41.0309	40.6805	41.3802	37.6509	42.5863	42.4926	41.9112	41.9112	41.1968
71.44	41.025	41.4275	40.4066	41.7757	41.2323	41.6755	39.0398	41.4393	42.4926	42.434	42.4926	41.7521		71.44	40.2158	39.407	38.2533	41.0368	40.7221	41.3861	37.7606	42.557	42.4808	41.9524	41.8582	41.256
71.48	41.0724	41.4393	40.3768	41.758	41.185	41.6106	39.0699	41.4512	42.4984	42.4046	42.5863	41.7404		71.48	40.2158	39.401	38.2533	41.0131	40.6984	41.3802	37.6997	42.6155	42.516	41.9171	41.8582	41.2619
71.52	41.0902	41.3921	40.3709	41.7698	41.1494	41.6814	39.1182	41.5102	42.4984	42.4867	42.5687	41.6578		71.52	40.2337	39.389	38.2655	41.019	40.7103	41.3743	37.7241	42.5921	42.4867	41.9171	41.8464	41.2264
71.56	41.0842	41.3743	40.353	41.7227	41.1553	41.6342	39.0519	41.463	42.4633	42.434	42.516	41.6637		71.56	40.3053	39.395	38.2594	41.0605	40.6924	41.4393	37.7302	42.6214	42.4633	41.9406	41.8229	41.1909
71.6	41.1494	41.5043	40.502	41.7168	41.1672	41.6283	39.0157	41.4984	42.4808	42.3929	42.5394	41.7345		71.6	40.2933	39.4671	38.2594	41.1139	40.6865	41.327	37.6143	42.6214	42.475	41.8641	41.8229	41.185
71.64	41.179	41.4984	40.4722	41.7168	41.1198	41.6814	39.0579	41.5102	42.5043	42.4164	42.6038	41.7404		71.64	40.2635	39.5152	38.3019	41.1494	40.7103	41.4157	37.5654	42.6272	42.5101	41.9877	41.8346	41.2027
71.68	41.2442	41.3921	40.4841	41.7757	41.2146	41.6932	39.1423	41.4334	42.5746	42.4808	42.557	41.7757		71.68	40.2635	39.407	38.1865	41.1198	40.6686	41.4334	37.5288	42.6799	42.5394	41.9171	41.8876	41.2738
71.72	41.2205	41.4098	40.502	41.7639	41.2086	41.6814	39.1543	41.4689	42.557	42.4691	42.5453	41.7639		71.72	40.2277	39.4371	38.2048	41.0072	40.6389	41.398	37.5715	42.6857	42.5511	41.8994	41.8935	41.2383
71.76	41.1731	41.4216	40.4901	41.8111	41.1494	41.6637	39.1724	41.5161	42.5863	42.434	42.5628	41.7404		71.76	40.2635	39.4551	38.3444	41.025	40.6567	41.4571	37.6875	42.6506	42.5394	41.8935	41.8582	41.3684
71.8	41.2146	41.4039	40.4186	41.8111	41.185	41.6578	39.1603	41.5043	42.5746	42.3402	42.6038	41.7463		71.8	40.2396	39.5872	38.3262	41.1376	40.6567	41.463	37.7911	42.6565	42.5628	41.9112	41.87	41.3329
71.84	41.179	41.3507	40.4066	41.8111	41.1968	41.646	39.1242	41.4984	42.5101	42.3871	42.6097	41.758		71.84	40.2575	39.4852	38.3929	41.1317	40.6567	41.4275	37.718	42.598	42.5746	41.9171	41.8817	41.3093
71.88	41.1435	41.3861	40.4126	41.8229	41.2678	41.6283	39.1423	41.5161	42.5394	42.4515	42.6155	41.7875		71.88	40.2456	39.4791	38.3504	41.1613	40.6924	41.3921	37.7484	42.6214	42.6155	41.9053	41.8346	41.2797
71.92	41.1139	41.3861	40.4126	41.8052	41.2264	41.6283	39.2085	41.4748	42.5804	42.4222	42.6097	41.7875		71.92	40.2575	39.4731	38.3625	41.1376	40.7816	41.4334	37.8581	42.6038	42.5101	41.9171	41.8523	41.2383
71.96	41.108	41.4098	40.3947	41.817	41.1613	41.6755	39.1121	41.5811	42.5453	42.4281	42.598	41.7521		71.96	40.2277	39.4671	38.4292	41.1139	40.8053	41.4157	37.8033	42.6214	42.5336	41.8876	41.9406	41.2738
72.04	41.1376	41.4748	40.3947	41.7875	41.2442	41.6342	39.088	41.5929	42.5277	42.4398	42.5804	41.7463		72.04	40.2695	39.5212	38.3747	41.102	40.7638	41.4393	37.785	42.6916	42.5687	41.9171	41.8111	41.2678
72.08	41.0605	41.3447	40.4305	41.7816	41.2678	41.6224	39.1423	41.5693	42.516	42.4633	42.5746	41.7639		72.08	40.3232	39.4191	38.4232	41.0902	40.7519	41.4571	37.6753	42.7208	42.598	41.9171	41.8111	41.256
72.12	41.0842	41.4807	40.4722	41.8052	41.3921	41.6165	39.1483	41.5988	42.516	42.434	42.5687	41.7404		72.12	40.3411	39.4431	38.3989	41.1613	40.7162	41.4157	37.6326	42.7033	42.6682	41.9818	41.7993	41.256
72.16	41.108	41.463	40.4603	41.8346	41.2738	41.6224	39.1603	41.6224	42.5277	42.3929	42.557	41.7521		72.16	40.3112	39.4251	38.3868	41.1909	40.6984	41.4334	37.6143	42.6974	42.674	41.9524	41.8523	41.2323
72.2	41.1553	41.4393	40.4662	41.7993	41.2205	41.6755	39.1302	41.6106	42.5863	42.3929	42.5394	41.6991		72.2	40.3172	39.4671	38.3444	41.1553	40.6924	41.4157	37.6875	42.6623	42.6331	42.0053	41.8464	41.2915
72.24	41.1376	41.4275	40.4901	41.7816	41.2797	41.6755	39.1423	41.6106	42.6038	42.4164	42.5043	41.6814		72.24	40.2575	39.4972	38.3444	41.1257	40.7043	41.398	37.7424	42.7501	42.6448	42.0465	41.8817	41.2501
72.28	41.1968	41.4039	40.4424	41.7757	41.2619	41.6991	39.1182	41.6047	42.5687	42.4281	42.6389	41.758		72.28	40.3411	39.5212	38.3565	41.1139	40.6924	41.3743	37.7911	42.7617	42.6916	42.023	41.9171	41.2797
72.32	41.2027	41.5221	40.4424	41.705	41.2856	41.7404	39.1362	41.6165	42.5863	42.4457	42.6214	41.758		72.32	40.2874	39.5692	38.3868	41.0902	40.7459	41.4512	37.7606	42.7384	42.6331	41.9995	41.8935	41.2678
72.36	41.1613	41.4748	40.4365	41.6932	41.2383	41.7404	39.2266	41.646	42.598	42.4633	42.5746	41.7227		72.36	40.2635	39.5932	38.3929	41.0902	40.734	41.463	37.7363	42.7325	42.6272	42.0053	41.7521	41.2738
72.4	41.1672	41.4393	40.496	41.7521	41.179	41.705	39.2025	41.6106	42.5453	42.4574	42.5628	41.7463		72.4	40.2575	39.5152	38.4474	41.1435	40.6805	41.463	37.6997	42.7559	42.6506	42.0289	41.8346	41.2323
72.44	41.1731	41.398	40.4066	41.7757	41.2383	41.6991	39.1784	41.6283	42.516	42.4515	42.557	41.7521		72.44	40.3112	39.5032	38.3747	41.0961	40.7103	41.463	37.6997	42.8377	42.6448	41.9641	41.8759	41.2619
72.48	41.179	41.4512	40.3888	41.7698	41.2146	41.6578	39.1302	41.6932	42.4984	42.4926	42.5804	41.6814		72.48	40.2993	39.5752	38.3747	41.1317	40.74	41.4571	37.7119	42.7033	42.6506	41.9465	41.8759	41.2915
72.52	41.1731	41.4512	40.4007	41.8464	41.1731	41.6814	39.0941	41.6578	42.4867	42.4691	42.5628	41.7109		72.52	40.3172	39.5932	38.3504	41.1139	40.7043	41.4807	37.7241	42.6974	42.6448	41.9995	41.8817	41.3388
72.56	41.1909	41.4453	40.3888	41.8464	41.2678	41.6814	39.0277	41.6814	42.5043	42.4808	42.5336	41.6991		72.56	40.3768	39.5932	38.4414	41.1672	40.74	41.4512	37.7119	42.7208	42.6565	41.9818	41.8817	41.3152
72.6	41.1553	41.463	40.4186	41.8346	41.2678	41.7109	39.1182	41.6401	42.4867	42.475	42.5804	41.7875		72.6	40.3828	39.5992	38.4353	41.1731	40.7221	41.3684	37.7789	42.8377	42.6448	41.9641	41.8876	41.2856
72.64	41.1317	41.5161	40.4245	41.8229	41.2619	41.7227	39.1543	41.6519	42.4867	42.4867	42.6214	41.7639		72.64	40.4126	39.5872	38.4292	41.1672	40.6984	41.4275	37.7484	42.7734	42.6506	41.9759	41.9112	41.2797
72.68	41.2027	41.4984	40.4007	41.8052	41.2442	41.7168	39.1242	41.6578	42.5628	42.4808	42.5336	41.8523		72.68	40.3768	39.5872	38.5625	41.179	40.7875	41.3743	37.7606	42.8377	42.6331	41.97	41.8935	41.2797
72.72	41.2027	41.4689	40.4365	41.7816	41.2383	41.7227	39.1724	41.6578	42.6038	42.4867	42.5687	41.8052		72.72	40.4007	39.5812	38.4959	41.1731	40.7638	41.3802	37.7728	42.8319	42.6448	41.9524	41.9053	41.2915
72.76	41.2205	41.4453	40.4365	41.7934	41.2619	41.817	39.2145	41.6519	42.5804	42.6389	42.557	41.817		72.76	40.4126	39.5752	38.4777	41.1731	40.7281	41.4039	37.7424	42.9954	42.6389	42.0171	41.8817	41.3033
72.8	41.2086	41.4334	40.4305	41.8229	41.2738	41.7404	39.2085	41.6401	42.6097	42.6038	42.6155	41.8287		72.8	40.4543	39.5812	38.4595	41.1435	40.74	41.4512	37.7546	42.9603	42.6155	41.9818	41.8817	41.3033
72.88	41.2264	41.4393	40.5258	41.8346	41.3093	41.7286	39.1965	41.6991	42.4926	42.5453	42.6097	41.8346		72.88	40.4186	39.6352	38.3989	41.1553	40.7875	41.4157	37.7363	42.937	42.6389	41.9288	41.7934	41.2856
72.92	41.1968	41.5221	40.5079	41.8405	41.2856	41.7227	39.2386	41.758	42.5628	42.6272	42.5804	41.8876		72.92	40.4126	39.5932	38.4353	41.1494	40.7935	41.398	37.7728	42.826	42.6389	41.97	41.8876	41.2915
72.96	41.1672	41.4334	40.5734	41.8464	41.2738	41.7345	39.2386	41.7286	42.5804	42.5277	42.6799	41.817		72.96	40.4365	39.6472	38.4353	41.1317	40.7519	41.3921	37.7484	42.8552	42.6799	41.9936	41.9112	41.327
73	41.108	41.4157	40.4484	41.8229	41.2501	41.7345	39.2266	41.7521	42.5687	42.475	42.7033	41.8111		73	40.4007	39.6412	38.4232	41.1613	40.7756	41.4157	37.7424	42.8669	42.6799	41.9936	41.8464	41.3211
73.04	41.1198	41.4512	40.4781	41.7639	41.2678	41.7639	39.2627	41.6932	42.5453	42.4984	42.7091	41.7463		73.04	40.3828	39.5932	38.4898	41.1494	40.734	41.3802	37.9008	42.7851	42.7442	41.97	41.8287	41.3093
73.08	41.179	41.4453	40.4603	41.7816	41.2856	41.7109	39.2386	41.7227	42.4867	42.4633	42.6506	41.7227		73.08	40.353	39.6052	38.4353	41.1376	40.7162	41.3743	37.8216	42.7793	42.7501	41.9936	41.9995	41.3093
73.12	41.1435	41.4512	40.4365	41.7286	41.2915	41.7463	39.2446	41.6637	42.475	42.4515	42.6038	41.7757		73.12	40.3649	39.5992	38.3989	41.185	40.7459	41.3033	37.8825	42.8143	42.7267	41.9936	41.9995	41.3152
73.16	41.185	41.4334	40.4781	41.7816	41.2323	41.7286	39.2807	41.6578	42.5219	42.4691	42.5863	41.8111		73.16	40.3649	39.5452	38.3868	41.1731	40.74	41.3152	37.9008	42.7968	42.6331	42.0171	41.9171	41.3152
73.2	41.1435	41.463	40.4484	41.7875	41.185	41.7227	39.2747	41.6637	42.3636	42.5219	42.598	41.7757		73.2	40.4186	39.5872	38.4414	41.185	40.74	41.3507	37.8886	42.8202	42.6331	42.0112	41.9406	41.3152
73.24	41.185	41.4807	40.4662	41.7875	41.2619	41.7404	39.2868	41.7109	42.4046	42.5219	42.6272	41.7345		73.24	40.4305	39.5992	38.4353	41.2264	40.74	41.3507	37.7667	42.8494	42.5863	41.9995	41.9524	41.2974
73.28	41.1553	41.5516	40.5198	41.7463	41.2797	41.6991	39.2988	41.7168	42.5219	42.5394	42.6389	41.758		73.28	40.4424	39.6052	38.4535	41.1613	40.7994	41.4039	37.7728	42.937	42.6214	42.0053	41.8994	41.2797
73.32	41.1968	41.5693	40.5675	41.7757	41.2797	41.7463	39.2507	41.817	42.5219	42.557	42.6448	41.8464		73.32	40.4662	39.6412	38.4959	41.1376	40.7816	41.3921	37.7972	42.9603	42.6799	42.0465	41.8935	41.2915
73.36	41.185	41.5929	40.5734	41.7816	41.2974	41.6932	39.3048	41.7463	42.4867	42.5511	42.6155	41.8111		73.36	40.4841	39.6232	38.4292	41.185	40.7756	41.4098	37.7424	42.9253	42.557	42.0406	41.8876	41.2619
73.4	41.2264	41.5516	40.5258	41.7993	41.2738	41.7934	39.3168	41.7639	42.5453	42.557	42.5687	41.758		73.4	40.4722	39.5992	38.4898	41.1672	40.7816	41.4098	37.7911	42.8845	42.5453	42.0406	41.8817	41.3093
73.44	41.2264	41.587	40.502	41.8346	41.2797	41.7816	39.3229	41.7227	42.516	42.5511	42.557	41.758		73.44	40.4126	39.6352	38.4535	41.108	40.7994	41.4098	37.8703	42.8319	42.5804	42.0524	41.9053	41.2619
73.48	41.2264	41.6047	40.5079	41.8405	41.2974	41.7698	39.2627	41.7168	42.557	42.5804	42.5277	41.8641		73.48	40.4126	39.6112	38.4717	41.1317	40.7875	41.398	37.8886	42.8552	42.6038	42.0524	41.9171	41.3033
73.52	41.2797	41.6696	40.5258	41.8582	41.3093	41.7168	39.2807	41.7227	42.5394	42.6097	42.5687	41.87		73.52	40.3649	39.6592	38.5383	41.1376	40.8172	41.4689	37.8338	42.8436	42.7384	42.0289	41.8935	41.3388
73.56	41.2619	41.6106	40.4841	41.8405	41.3033	41.7404	39.2567	41.7345	42.557	42.6331	42.5453	41.817		73.56	40.4424	39.6412	38.502	41.0546	40.7875	41.3684	37.8277	42.8903	42.6272	42.0112	41.9171	41.3093
73.6	41.2738	41.5279	40.5615	41.8994	41.2856	41.758	39.2386	41.7286	42.5687	42.6272	42.5336	41.8229		73.6	40.4543	39.5872	38.4353	41.108	40.7875	41.4393	37.7728	42.7208	42.6272	41.9995	41.9112	41.3329
73.64	41.2974	41.5457	40.5377	41.8641	41.2323	41.7521	39.2326	41.7286	42.5687	42.6389	42.598	41.7993		73.64	40.496	39.6292	38.502	41.185	40.7697	41.4453	37.8033	42.7676	42.6038	41.923	41.9995	41.2974
73.72	41.2856	41.4039	40.5139	41.8876	41.256	41.7521	39.2446	41.705	42.5394	42.5687	42.6214	41.817		73.72	40.5139	39.6232	38.4414	41.185	40.7756	41.4984	37.7484	42.8202	42.6331	41.9406	41.9641	41.2027
73.76	41.2442	41.4275	40.502	41.8582	41.2797	41.7463	39.0398	41.6755	42.5336	42.5687	42.6155	41.7993		73.76	40.502	39.6712	38.4535	41.179	40.7519	41.4571	37.7789	42.7793	42.6565	41.9465	41.8876	41.2915
73.8	41.2856	41.4393	40.4543	41.87	41.185	41.7404	39.2446	41.6991	42.5453	42.5687	42.674	41.8052		73.8	40.502	39.6952	38.4535	41.1731	40.7638	41.4453	37.7546	42.7734	42.6331	42.0289	41.8994	41.3329
73.84	41.2264	41.5811	40.4781	41.8582	41.2501	41.7698	39.3168	41.705	42.6097	42.5628	42.6799	41.7934		73.84	40.5258	39.7192	38.4474	41.1968	40.6865	41.4571	37.718	42.9603	42.598	42.117	41.9406	41.3566
73.88	41.256	41.6106	40.496	41.8817	41.2146	41.7757	39.1965	41.6637	42.6097	42.5687	42.6682	41.7639		73.88	40.5377	39.6772	38.4898	41.1968	40.6746	41.463	37.7667	42.902	42.715	42.1112	42.0289	41.3033
73.92	41.2619	41.5752	40.5139	41.9524	41.1909	41.7875	39.2988	41.705	42.5628	42.5628	42.6506	41.8464		73.92	40.4781	39.7012	38.4171	41.1731	40.7756	41.4334	37.7972	42.8202	42.7033	42.0524	41.9995	41.3329
73.96	41.2738	41.5811	40.5198	41.9171	41.1909	41.7639	39.2928	41.7698	42.6214	42.5628	42.6506	41.8111		73.96	40.4603	39.6592	38.508	41.2027	40.7875	41.4334	37.785	42.8085	42.8961	42.0112	41.9288	41.3388
74	41.2797	41.6696	40.4424	41.8994	41.2501	41.7993	39.2025	41.7757	42.5921	42.5277	42.6214	41.7875		74	40.4603	39.6532	38.4838	41.1968	40.7875	41.4275	37.8033	42.8377	42.8085	41.97	41.9347	41.3388
74.04	41.2678	41.6519	40.5198	41.8994	41.179	41.7934	39.2868	41.7757	42.6272	42.5453	42.6799	41.817		74.04	40.4841	39.6592	38.4535	41.2027	40.8113	41.4334	37.8155	42.8552	42.7208	42.0053	41.9877	41.3625
74.08	41.3447	41.6519	40.5318	41.9524	41.2086	41.7227	39.2807	41.7816	42.6272	42.5219	42.6506	41.7521		74.08	40.5675	39.6292	38.4898	41.2619	40.8053	41.4039	37.846	42.9428	42.7384	41.9641	41.9583	41.3329
74.12	41.3507	41.5811	40.5437	42.0641	41.2797	41.8111	39.2687	41.8111	42.6038	42.5336	42.6799	41.8052		74.12	40.502	39.5512	38.4474	41.2442	40.7459	41.3743	37.8155	42.9195	42.7091	42.0583	41.9583	41.3033
74.16	41.327	41.5457	40.5496	42.0112	41.3329	41.8994	39.2446	41.817	42.5746	42.5687	42.6974	41.817		74.16	40.5615	39.5872	38.4959	41.2501	40.734	41.4275	37.8399	42.9136	42.7384	42.0524	41.8759	41.3093
74.2	41.3625	41.5634	40.5377	41.9583	41.3329	41.8464	39.2868	41.8111	42.5511	42.5511	42.6974	41.817		74.2	40.5556	39.6352	38.3868	41.2678	40.734	41.4393	37.8155	42.9136	42.7325	42.023	41.9171	41.3861
74.24	41.3861	41.587	40.5258	41.8464	41.2619	41.8523	39.2386	41.817	42.557	42.598	42.7091	41.758		74.24	40.5258	39.6232	38.4292	41.3211	40.7994	41.4571	37.7606	42.9136	42.7384	42.0289	41.9288	41.3802
74.28	41.3921	41.6224	40.621	41.8641	41.3211	41.8523	39.2446	41.7816	42.5746	42.598	42.6506	41.7816		74.28	40.4901	39.6052	38.4292	41.2264	40.8351	41.463	37.8094	42.9487	42.7793	41.9759	41.8935	41.3625
74.32	41.3507	41.5634	40.5853	41.8817	41.3684	41.8464	39.3108	41.7816	42.6623	42.5804	42.7676	41.7934		74.32	40.4722	39.6112	38.3504	41.185	40.8172	41.4866	37.8094	43.0478	42.8027	41.9759	41.9171	41.3861
74.36	41.3388	41.5988	40.5734	41.9877	41.3507	41.8523	39.2446	41.7934	42.6448	42.5804	42.7208	41.8582		74.36	40.4603	39.5692	38.3929	41.179	40.8232	41.463	37.8216	43.0537	42.7617	42.0524	41.9465	41.3507
74.4	41.2383	41.5988	40.6329	41.9759	41.3447	41.87	39.2687	41.7757	42.6272	42.598	42.7267	41.8935		74.4	40.4484	39.6112	38.3807	41.2323	40.8647	41.4689	37.8277	42.9837	42.7267	42.07	41.9641	41.3507
74.44	41.2974	41.6165	40.6151	41.923	41.3329	41.8346	39.2807	41.7757	42.6565	42.6799	42.7617	41.8405		74.44	40.4781	39.5932	38.2958	41.2264	40.8113	41.4984	37.7728	43.0129	42.7734	42.0759	41.9524	41.3507
74.48	41.3447	41.587	40.6567	41.9347	41.3152	41.8346	39.3289	41.7816	42.6565	42.6506	42.7617	41.7934		74.48	40.4662	39.6172	38.2898	41.256	40.841	41.4275	37.7911	42.9603	42.7559	42.0818	41.9818	41.398
74.56	41.3566	41.5811	40.6746	41.9112	41.3802	41.87	39.2807	41.8229	42.6623	42.5511	42.7442	41.8111		74.56	40.4841	39.5872	38.2898	41.2738	40.8647	41.5043	37.7911	42.9603	42.7617	42.0406	42.0171	41.4039
74.6	41.256	41.646	40.6389	41.9112	41.3743	41.7993	39.2928	41.8405	42.598	42.6097	42.6623	41.9053		74.6	40.4662	39.5812	38.3444	41.2797	40.8588	41.5102	37.8155	42.8845	42.7968	42.0465	42.0112	41.2797
74.64	41.3152	41.6224	40.621	41.9053	41.3566	41.7875	39.2446	41.8759	42.6097	42.6214	42.6623	41.8582		74.64	40.4841	39.5932	38.3201	41.2738	40.9063	41.5457	37.8155	42.8494	42.7968	42.0583	41.9818	41.2915
74.68	41.3566	41.6519	40.6448	41.923	41.3743	41.7875	39.2627	41.8935	42.6155	42.6506	42.7033	41.8759		74.68	40.4365	39.5392	38.1926	41.2738	40.8707	41.5457	37.8094	42.8611	42.8085	42.0053	41.9995	41.327
74.72	41.3743	41.705	40.6091	41.923	41.4689	41.8641	39.2567	41.8229	42.674	42.6974	42.7267	41.9171		74.72	40.4066	39.5872	38.2958	41.2086	40.8469	41.5339	37.7972	42.8436	42.8202	42.0583	41.9877	41.3093
74.76	41.2146	41.5988	40.5675	41.9112	41.3802	41.7816	39.2868	41.8111	42.6857	42.7267	42.7033	41.9053		74.76	40.4126	39.5512	38.2958	41.2086	40.8647	41.5161	37.8155	42.8786	42.791	42.0347	41.9759	41.3329
74.8	41.2027	41.646	40.5675	41.9583	41.463	41.8229	39.3349	41.8111	42.6389	42.7091	42.791	41.9053		74.8	40.3947	39.5152	38.3019	41.256	40.8766	41.5102	37.919	42.9778	42.8377	42.07	42.0171	41.3861
74.84	41.2974	41.6755	40.5734	41.9524	41.4512	41.8464	39.2868	41.8052	42.6799	42.7501	42.7267	41.9583		74.84	40.4186	39.4491	38.2776	41.2797	40.8826	41.4925	37.9373	42.9428	42.8085	42.07	42.07	41.398
74.88	41.3447	41.6342	40.6151	41.9524	41.4039	41.8817	39.1965	41.7757	42.674	42.6565	42.791	41.9406		74.88	40.4066	39.4791	38.4111	41.3033	40.8469	41.5693	37.846	42.9487	42.7851	42.07	42.0759	41.4098
74.92	41.2501	41.6106	40.5972	41.9465	41.4512	41.8523	39.2507	41.7463	42.7091	42.6155	42.8027	41.923		74.92	40.4365	39.5452	38.3807	41.2915	40.8232	41.5752	37.8399	42.937	42.7793	42.0818	42.0524	41.4039
74.96	41.3329	41.6401	40.7519	42.0112	41.4571	41.817	39.1182	41.6637	42.6448	42.6155	42.8319	41.8876		74.96	40.4066	39.5212	38.2837	41.3211	40.8647	41.463	37.8703	42.8669	42.7851	42.1347	42.1229	41.4748
75	41.327	41.6224	40.734	41.97	41.4571	41.817	39.3108	41.7463	42.7501	42.7033	42.7617	41.8994		75	40.3709	39.5332	38.2351	41.2915	40.8529	41.4571	37.8886	42.8903	42.7501	42.0994	42.1934	41.4807
75.04	41.327	41.6283	40.7281	41.9759	41.4334	41.7993	39.3349	41.8229	42.7384	42.6857	42.7442	41.8287		75.04	40.359	39.4912	38.3262	41.2678	40.8172	41.4453	37.9555	42.8786	42.7501	42.1347	42.1464	41.4334
75.08	41.3211	41.6165	40.7043	41.9641	41.4334	41.8229	39.3289	41.7463	42.6448	42.6682	42.715	41.8876		75.08	40.4603	39.5812	38.3747	41.2501	40.9063	41.4098	37.9434	42.8961	42.7033	42.0641	42.164	41.3861
75.12	41.3152	41.646	40.74	41.9936	41.4275	41.7816	39.2687	41.7286	42.7033	42.6565	42.6974	41.9406		75.12	40.4424	39.5572	38.3868	41.2738	40.9004	41.4571	37.852	42.8903	42.7559	42.0818	42.1758	41.463
75.16	41.398	41.6696	40.6746	41.9995	41.4275	41.9112	39.3229	41.7698	42.6448	42.6623	42.7734	41.9288		75.16	40.4662	39.5092	38.4292	41.2738	40.9419	41.4689	37.846	42.8903	42.8085	42.0465	42.1112	41.4453
75.2	41.3566	41.705	40.6984	42.0053	41.3684	41.8817	39.3048	41.7404	42.6799	42.5921	42.7208	41.87		75.2	40.4722	39.5032	38.3625	41.2383	40.8647	41.5279	37.8703	42.8728	42.7501	42.0818	41.9995	41.4157
75.24	41.3625	41.705	40.6746	41.9759	41.4334	41.8935	39.3048	41.7404	42.6506	42.6448	42.7384	41.8405		75.24	40.4126	39.5092	38.4292	41.2678	40.8588	41.5516	37.8155	42.9253	42.7617	42.117	41.97	41.4334
75.28	41.3447	41.7345	40.6448	42.023	41.4039	41.8876	39.2988	41.758	42.6974	42.6623	42.674	41.8229		75.28	40.4365	39.5092	38.3868	41.3093	40.8232	41.5752	37.9677	43.007	42.7325	42.164	42.1112	41.4571
75.32	41.3388	41.7816	40.6805	42.0406	41.3921	41.9053	39.3409	41.7757	42.715	42.6155	42.7033	41.9053		75.32	40.4186	39.5092	38.3383	41.2738	40.8647	41.6342	37.9738	43.0129	42.791	42.164	42.164	41.4571
75.4	41.3566	41.7698	40.6924	42.0641	41.4157	41.8817	39.3349	41.7463	42.7325	42.6038	42.6682	41.9524		75.4	40.4126	39.5632	38.314	41.3566	40.8707	41.5929	37.8338	42.9662	42.7325	42.2228	42.1817	41.4512
75.44	41.3507	41.8229	40.6865	42.0994	41.4748	41.8817	39.3108	41.7345	42.7384	42.6155	42.7968	41.8582		75.44	40.5198	39.4912	38.3444	41.2619	40.9063	41.6106	38.0285	43.0828	42.715	42.211	42.1405	41.4571
75.48	41.3802	41.8111	40.7281	41.9347	41.4748	41.9583	39.2747	41.8111	42.7325	42.6155	42.7793	41.9347		75.48	40.5139	39.4371	38.405	41.2738	40.8647	41.6106	37.9616	43.0537	42.7267	42.1817	42.1347	41.3743
75.52	41.3329	41.7168	40.7162	41.9936	41.4866	41.9347	39.2988	41.8229	42.7384	42.5863	42.7793	41.9288		75.52	40.5258	39.5092	38.3747	41.3388	40.8707	41.6401	37.8703	42.9545	42.7267	42.1817	42.1758	41.4393
75.56	41.2915	41.6814	40.6984	42.0053	41.4807	41.9288	39.407	41.8052	42.7501	42.6331	42.7617	41.923		75.56	40.5139	39.5092	38.3201	41.3447	40.9004	41.7227	37.9312	42.9487	42.715	42.1934	42.1875	41.4984
75.6	41.3625	41.7521	40.7103	42.0641	41.5634	41.9406	39.4311	41.7934	42.7442	42.6389	42.826	41.9936		75.6	40.5675	39.5512	38.2898	41.398	40.9063	41.7639	37.9068	42.9428	42.7559	42.1875	42.2345	41.4748
75.64	41.3921	41.7698	40.7638	42.0641	41.5398	41.9524	39.4611	41.7934	42.7267	42.6506	42.8202	42.0112		75.64	40.5675	39.6112	38.3019	41.3861	40.9597	41.6932	37.9434	43.007	42.7851	42.1875	42.2697	41.6401
75.68	41.3566	41.7934	40.6567	42.0876	41.4866	41.9406	39.4491	41.8111	42.6916	42.6214	42.8845	41.9759		75.68	40.5496	39.6472	38.2533	41.3093	40.8826	41.6932	37.9677	42.9837	42.7793	42.1875	42.1875	41.4748
75.72	41.327	41.7286	40.6865	42.1229	41.4866	41.8464	39.413	41.8346	42.6565	42.7091	42.9603	41.9112		75.72	40.5318	39.6472	38.3201	41.3743	40.7994	41.6873	37.8399	42.9662	42.8143	42.2404	42.211	41.4807
75.76	41.327	41.7404	40.7221	42.1288	41.5221	41.9347	39.377	41.817	42.6857	42.6682	42.8552	41.9524		75.76	40.496	39.6352	38.314	41.3566	40.7697	41.6519	37.9373	42.9837	42.826	42.1817	42.1875	41.5221
75.8	41.327	41.6814	40.7875	42.0994	41.5043	41.9583	39.4671	41.8523	42.7208	42.5863	42.8202	42.0112		75.8	40.5318	39.7612	38.3565	41.3211	40.8469	41.7109	37.9008	42.9778	42.8085	42.1934	42.1875	41.5221
75.84	41.3152	41.7227	40.734	42.0524	41.5279	41.8641	39.4431	41.8346	42.7676	42.6038	42.8143	41.9936		75.84	40.5079	39.7312	38.405	41.3861	40.8885	41.6342	37.986	43.0245	42.8143	42.1993	42.1993	41.4807
75.88	41.3447	41.6814	40.734	42.023	41.5279	41.9347	39.401	41.7934	42.6623	42.6214	42.9662	41.9877		75.88	40.496	39.7672	38.4595	41.3625	40.9241	41.6342	37.9251	43.0478	42.7793	42.1758	42.1758	41.4689
75.92	41.398	41.6637	40.7281	42.0289	41.5398	41.9347	39.383	41.7698	42.7734	42.6214	42.9136	41.9288		75.92	40.4781	39.7252	38.3807	41.3802	40.9419	41.7109	37.9981	43.042	42.8027	42.1405	42.1817	41.4866
75.96	41.4098	41.6991	40.74	42.0406	41.6165	41.9171	39.371	41.7757	42.7033	42.6389	42.9428	41.9347		75.96	40.502	39.6352	38.3929	41.3566	40.936	41.6873	38.0711	43.0245	42.8027	42.1758	42.2052	41.5102
76	41.398	41.6578	40.7459	42.0289	41.5575	41.9347	39.365	41.7463	42.8319	42.6682	42.8786	41.9288		76	40.5675	39.6052	38.3807	41.3033	40.9241	41.6578	38.0346	43.0129	42.8027	42.2228	42.1817	41.5339
76.04	41.4334	41.6932	40.7875	42.0935	41.4748	41.9465	39.389	41.7286	42.8319	42.6565	42.8611	41.9818		76.04	40.5318	39.5932	38.3989	41.3507	40.9716	41.6696	38.065	43.0012	42.8085	42.2345	42.211	41.5693
76.08	41.398	41.6637	40.7519	42.0583	41.5221	41.9641	39.4251	41.7521	42.8085	42.6799	42.8552	41.9877		76.08	40.5318	39.5572	38.3989	41.3388	40.9716	41.6047	38.0164	43.0362	42.8377	42.211	42.2228	41.5752
76.12	41.4216	41.6401	40.6924	41.97	41.4748	41.9641	39.4551	41.7757	42.7617	42.7091	42.8611	42.0112		76.12	40.5377	39.6352	38.3504	41.3743	40.9597	41.7463	37.992	43.0362	42.8611	42.2639	42.2287	41.5752
76.2	41.3861	41.6991	40.74	42.0759	41.5161	41.9465	39.4671	41.8405	42.791	42.674	42.8319	42.0112		76.2	40.5377	39.6292	38.3322	41.3507	41.019	41.7227	38.0164	43.0187	42.8728	42.1993	42.2404	41.5516
76.24	41.4098	41.7286	40.8232	42.0641	41.587	41.9465	39.5572	41.8817	42.7559	42.7267	42.8436	42.0583		76.24	40.5258	39.6352	38.4171	41.3625	40.9894	41.6519	37.9981	43.007	42.9487	42.211	42.2169	41.5161
76.28	41.3447	41.7286	40.8291	42.0759	41.587	41.9641	39.4731	41.7816	42.7617	42.7325	42.8669	42.0524		76.28	40.4841	39.6232	38.508	41.3743	40.9953	41.646	37.9616	43.0245	42.937	42.2169	42.2404	41.5457
76.32	41.3093	41.7227	40.8053	42.0876	41.6224	41.97	39.407	41.7934	42.7851	42.7325	42.8669	42.0289		76.32	40.5615	39.6292	38.4656	41.3802	41.0072	41.6637	37.9555	42.9954	42.8319	42.1464	42.1582	41.5457
76.36	41.3566	41.7463	40.7756	42.1288	41.5161	41.9583	39.407	41.8582	42.7676	42.7617	42.8845	42.0406		76.36	40.5615	39.6712	38.4656	41.3566	41.0131	41.6519	37.8581	42.9837	42.8552	42.1934	42.1112	41.5516
76.4	41.3625	41.758	40.8113	42.1582	41.5575	42.0053	39.395	41.8641	42.7617	42.6974	42.8669	42.0171		76.4	40.5496	39.6292	38.502	41.2856	41.0012	41.6696	37.9129	42.9895	42.7793	42.117	42.1053	41.587
76.44	41.3743	41.7463	40.8172	42.1405	41.5811	42.0465	39.3289	41.8876	42.8377	42.6857	42.8728	42.1582		76.44	40.5794	39.5632	38.5141	41.2974	40.9775	41.6873	37.9616	42.9895	42.7793	42.1758	42.1464	41.587
76.48	41.3684	41.7286	40.8291	42.1053	41.5339	42.0583	39.3289	41.8582	42.8319	42.6916	42.8552	42.0465		76.48	40.5318	39.5752	38.4535	41.3152	41.0131	41.6932	38.065	42.9954	42.715	42.117	42.1405	41.5988
76.52	41.3211	41.7345	40.8469	42.0465	41.5043	41.9818	39.3409	41.8641	42.8027	42.6916	42.8494	42.1405		76.52	40.5318	39.5692	38.4595	41.3507	41.025	41.6283	38.065	43.0245	42.7501	42.1934	42.2463	41.5221
76.56	41.327	41.7521	40.8469	42.0406	41.4925	42.0289	39.4191	41.87	42.7559	42.674	42.8494	41.9524		76.56	40.5853	39.6172	38.4717	41.3388	40.9716	41.6224	37.9312	43.112	42.791	42.1934	42.2169	41.5102
76.6	41.3684	41.7227	40.8172	42.0935	41.5634	41.9406	39.389	41.7993	42.7501	42.674	42.8669	41.9406		76.6	40.5198	39.6472	38.5383	41.3152	40.9597	41.6637	37.9434	43.1003	42.8669	42.1758	42.211	41.5221
76.64	41.2974	41.7109	40.7281	42.0289	41.5102	41.9053	39.389	41.8229	42.7501	42.7267	42.8845	42.1053		76.64	40.4781	39.5692	38.508	41.327	41.0131	41.6401	38.0042	43.2285	42.8202	42.2287	42.1817	41.5516
76.68	41.3447	41.7168	40.734	42.0641	41.5339	41.9171	39.3589	41.8287	42.7793	42.6799	42.8611	42.0641		76.68	40.5139	39.5692	38.5322	41.3743	41.0012	41.6755	37.9738	43.0187	42.8202	42.2169	42.1464	41.5221
76.72	41.3861	41.7168	40.8172	42.0876	41.5279	41.9288	39.413	41.817	42.7501	42.7208	42.8319	42.0876		76.72	40.5258	39.6232	38.5383	41.4098	41.0012	41.6519	37.9738	43.0129	42.8611	42.1875	42.1229	41.5457
76.76	41.3743	41.7816	40.8351	42.1405	41.587	41.8994	39.371	41.8817	42.7325	42.7384	42.8202	41.9759		76.76	40.5258	39.6412	38.5746	41.398	40.936	41.6519	37.9616	42.9195	42.9136	42.2228	42.1934	41.5043
76.8	41.3625	41.705	40.8113	42.1229	41.587	41.9759	39.3469	41.8759	42.8436	42.6974	42.8611	42.0171		76.8	40.5139	39.6532	38.5322	41.4453	40.936	41.646	37.8947	43.0595	42.8669	42.2169	42.1758	41.5811
76.84	41.4334	41.758	40.8053	42.117	41.5811	41.9995	39.5572	41.9053	42.7734	42.7208	42.8903	41.9818		76.84	40.5258	39.6832	38.502	41.398	40.93	41.6519	38.0833	43.0595	42.7384	42.2815	42.1934	41.6106
76.88	41.4039	41.7816	40.8766	42.1288	41.5457	41.9995	39.4251	41.8876	42.7559	42.7442	42.9136	41.9936		76.88	40.5377	39.6592	38.5141	41.398	41.0368	41.5988	38.0589	43.0828	42.7793	42.2463	42.2228	41.6342
76.92	41.398	41.7875	40.8291	42.117	41.5221	42.023	39.4251	41.8817	42.7501	42.6389	42.902	41.9524		76.92	40.5853	39.6232	38.508	41.3743	41.0309	41.6165	38.0589	43.0478	42.8436	42.1817	42.211	41.6401
76.96	41.4512	41.7463	40.8232	42.1112	41.5279	42.0289	39.383	41.8817	42.8143	42.6506	42.937	42.0465		76.96	40.621	39.6892	38.4656	41.3861	41.0309	41.6755	38.0285	43.0245	42.8669	42.2756	42.1758	41.6342
77.04	41.4157	41.7168	40.7875	42.0994	41.5929	41.97	39.371	41.8405	42.791	42.7033	42.937	42.07		77.04	40.6508	39.6712	38.4595	41.3625	41.0309	41.7109	37.9373	43.007	42.7734	42.2756	42.1582	41.5988
77.08	41.3743	41.7757	40.7638	42.0994	41.6165	41.9524	39.383	41.8582	42.791	42.7501	42.9078	42.0524		77.08	40.5734	39.6892	38.5867	41.3861	41.0309	41.7109	37.9129	43.0245	42.8669	42.346	42.1875	41.6283
77.12	41.4216	41.7993	40.7816	42.1053	41.6401	42.07	39.4191	41.8759	42.8202	42.7676	42.972	42.0406		77.12	40.5079	39.7012	38.5746	41.3566	41.0131	41.6637	37.9068	43.0245	42.7793	42.3225	42.1817	41.6401
77.16	41.3921	41.8052	40.7578	42.1817	41.6578	42.0465	39.371	41.8935	42.8436	42.6857	42.9078	42.07		77.16	40.5318	39.6892	38.5867	41.3566	41.0131	41.6932	37.8581	43.0595	42.8027	42.2463	42.1817	41.5575
77.2	41.4216	41.8052	40.74	42.023	41.5634	42.0524	39.4791	41.923	42.8202	42.6682	42.9778	42.07		77.2	40.5615	39.7192	38.5928	41.4275	40.8766	41.6578	38.0529	43.0887	42.902	42.2639	42.1993	41.5988
77.24	41.4512	41.7639	40.74	42.0524	41.5811	42.0524	39.4431	41.9171	42.7851	42.715	42.9312	41.9818		77.24	40.5556	39.7312	38.5686	41.3861	40.9597	41.8641	37.9555	43.077	42.9428	42.2697	42.1699	41.5811
77.28	41.4512	41.7816	40.6865	42.0406	41.5575	41.9936	39.401	41.9053	42.8143	42.7617	42.9428	41.9995		77.28	40.6032	39.7252	38.5625	41.4039	41.0131	41.7816	37.9434	43.0478	42.8903	42.3049	42.1934	41.6106
77.32	41.4571	41.8405	40.734	42.1053	41.5634	41.9936	39.4311	41.87	42.8377	42.7442	42.9253	42.0524		77.32	40.6091	39.6952	38.5686	41.4571	41.0427	41.7757	37.9129	43.0362	42.8961	42.2697	42.1582	41.6814
77.36	41.4393	41.8346	40.8113	42.1112	41.5279	41.9877	39.4731	41.8523	42.8961	42.7384	42.902	42.0641		77.36	40.6151	39.6772	38.5443	41.4571	41.0605	41.7816	38.0346	43.0653	42.9312	42.2991	42.1523	41.6873
77.4	41.4334	41.8287	40.8113	42.1288	41.6047	42.0171	39.5752	41.8346	42.826	42.7033	42.972	42.0465		77.4	40.6329	39.7072	38.5383	41.4571	41.0902	41.7404	38.0164	43.042	42.9253	42.3167	42.2052	41.6106
77.44	41.4571	41.8229	40.7816	42.117	41.6106	42.0171	39.5752	41.8287	42.8494	42.6916	43.007	42.1053		77.44	40.621	39.6952	38.4959	41.4512	41.0724	41.7227	38.0103	43.1411	42.8961	42.346	42.2873	41.6224
77.48	41.4925	41.7875	40.7875	42.1053	41.6814	42.0171	39.389	41.87	42.7559	42.674	42.9136	42.1405		77.48	40.5972	39.7911	38.4535	41.4925	41.025	41.7698	37.8886	43.211	42.8611	42.3284	42.1875	41.6519
77.52	41.4157	41.8346	40.7875	42.0935	41.5575	42.0876	39.4371	41.8523	42.6974	42.6974	42.8669	42.1229		77.52	40.5556	39.7432	38.4474	41.4689	41.0546	41.7639	37.9129	43.1994	42.8143	42.346	42.2404	41.6696
77.56	41.398	41.8582	40.9241	42.07	41.6224	42.0524	39.413	41.87	42.7676	42.7091	42.8903	42.1112		77.56	40.5496	39.7072	38.508	41.4807	41.0605	41.8523	37.846	43.1528	42.8494	42.3284	42.1934	41.6932
77.6	41.4866	41.8759	40.8529	42.0876	41.6283	42.1053	39.4551	41.8523	42.8085	42.715	42.9778	42.1229		77.6	40.5437	39.6832	38.5322	41.4866	41.0072	41.817	37.852	43.1761	42.8728	42.3519	42.164	41.646
77.64	41.4984	41.8111	40.841	42.0876	41.6342	42.0465	39.407	41.8641	42.791	42.7384	42.9954	42.0876		77.64	40.5139	39.6832	38.4656	41.5043	41.0368	41.7816	37.8947	43.112	42.826	42.3049	42.2169	41.6519
77.68	41.5516	41.7816	40.8232	42.0994	41.6165	42.0818	39.4311	41.9112	42.8085	42.7325	42.9837	42.0347		77.68	40.5198	39.6532	38.405	41.4571	40.9953	41.7639	37.8581	43.1353	42.8436	42.3049	42.1758	41.6873
77.72	41.4984	41.7757	40.8053	42.1347	41.6047	42.0935	39.4431	41.9171	42.8085	42.7033	42.9428	42.164		77.72	40.5079	39.5212	38.4474	41.5161	41.0368	41.7404	37.8703	43.1178	42.826	42.2873	42.2287	41.646
77.76	41.4807	41.9583	40.8053	42.1464	41.6165	42.07	39.4551	41.8994	42.7968	42.6682	42.937	42.1112		77.76	40.5139	39.5632	38.4595	41.5161	41.0487	41.7404	37.8886	43.1411	42.9136	42.2404	42.1347	41.6106
77.8	41.4571	41.8582	40.8113	42.1229	41.6696	42.0524	39.4311	41.8759	42.8728	42.7559	42.9136	42.07		77.8	40.5556	39.5392	38.4292	41.5221	41.0665	41.7109	37.8886	43.1178	42.902	42.2639	42.1464	41.6283
77.88	41.4512	41.8464	40.7875	42.1699	41.6755	42.0935	39.413	41.8817	42.8728	42.6448	42.937	42.0641		77.88	40.5556	39.6532	38.4717	41.398	41.025	41.6814	37.8886	43.1236	42.9545	42.2697	42.1347	41.6224
77.92	41.4984	41.8641	40.8053	42.0994	41.705	42.0876	39.371	41.8935	42.8669	42.7325	42.9136	42.07		77.92	40.4603	39.6532	38.4535	41.4393	40.9894	41.6814	37.8703	43.1178	42.9662	42.2756	42.117	41.6342
77.96	41.5043	41.87	40.7875	42.1817	41.6755	42.0935	39.4371	41.8641	42.8728	42.7559	42.9312	42.1347		77.96	40.496	39.6352	38.4232	41.4807	40.9953	41.6637	37.8642	43.1528	43.0012	42.346	42.0876	41.6637
78	41.4748	41.8994	40.8885	42.1993	41.705	42.0994	39.4311	41.8759	42.8436	42.715	42.9136	42.1523		78	40.5198	39.6052	38.4838	41.4453	40.9834	41.7463	37.8825	43.2169	42.9895	42.3577	42.1229	41.5988
78.04	41.4512	41.8523	40.8647	42.1993	41.7227	42.117	39.413	41.8052	42.8436	42.7091	42.8903	42.1582		78.04	40.5496	39.7192	38.5201	41.4512	41.019	41.7521	37.9738	43.1819	42.9603	42.3753	42.1582	41.6106
78.08	41.4689	41.9465	40.8529	42.1523	41.6696	42.1053	39.383	41.8405	42.791	42.7793	42.9487	42.0994		78.08	40.5437	39.6652	38.5564	41.4748	41.0309	41.7875	37.9799	43.1877	42.9253	42.3636	42.1229	41.6224
78.12	41.4453	41.8641	40.8647	42.1875	41.6991	42.0935	39.4731	41.8523	42.7676	42.7617	42.9312	42.0818		78.12	40.5556	39.6532	38.5625	41.4925	40.9478	41.7521	38.0225	43.2169	42.9253	42.3225	42.1758	41.6224
78.16	41.5043	41.8876	40.8826	42.1875	41.6932	42.1053	39.4912	41.8287	42.7617	42.8377	42.9195	42.0289		78.16	40.5675	39.6652	38.5867	41.5221	40.9538	41.758	38.0529	43.1703	42.9428	42.346	42.1699	41.6578
78.2	41.5043	41.9053	40.8529	42.1758	41.6814	42.0818	39.4251	41.817	42.8085	42.8027	42.9253	42.1112		78.2	40.5615	39.6772	38.5867	41.4157	40.9716	41.8287	38.0164	43.1469	42.937	42.3402	42.164	41.6401
78.24	41.4866	41.8994	40.7875	42.1464	41.6637	42.0935	39.4731	41.8052	42.9078	42.8143	42.9545	42.2815		78.24	40.5556	39.6772	38.5686	41.4039	41.0368	41.8994	38.0589	43.1644	42.9312	42.2697	42.1523	41.6106
78.28	41.5102	41.87	40.8232	42.1699	41.646	42.07	39.4371	41.8582	42.9545	42.8436	42.9662	42.0935		78.28	40.5377	39.6472	38.5504	41.5102	41.025	41.7993	38.0164	43.1586	42.9545	42.2756	42.1523	41.6165
78.32	41.4925	41.8229	40.9716	42.2052	41.6224	42.0641	39.4551	41.8935	42.937	42.7033	42.9545	42.117		78.32	40.5794	39.6652	38.5988	41.463	41.0665	41.7757	38.0346	43.1703	42.9078	42.2345	42.1875	41.705
78.36	41.4807	41.8111	40.9004	42.2228	41.5693	42.1288	39.4611	41.9171	42.9136	42.674	42.9312	42.1288		78.36	40.6032	39.6352	38.5383	41.5634	41.1257	41.8523	38.1076	43.1003	42.937	42.2756	42.2169	41.6519
78.4	41.4748	41.8641	40.8588	42.1934	41.5457	42.1699	39.4731	41.8935	42.937	42.7033	42.8845	42.164		78.4	40.5972	39.6172	38.5201	41.5221	41.1257	41.7993	38.1136	43.1003	43.0129	42.3343	42.211	41.646
78.44	41.4748	41.87	40.9419	42.2052	41.5457	42.0935	39.4431	41.8994	42.9195	42.6799	42.9312	42.1523		78.44	40.5794	39.6532	38.5504	41.4925	41.1257	41.758	38.0468	43.0945	43.0245	42.4105	42.3225	41.6401
78.48	41.5398	41.8935	40.8885	42.1993	41.4393	42.0935	39.4972	41.8994	42.7851	42.6916	42.9778	42.1758		78.48	40.5913	39.6532	38.5322	41.4866	41.102	41.7521	38.0772	43.0828	43.0303	42.3753	42.2873	41.6519
78.52	41.5398	41.9524	40.8707	42.1993	41.5811	42.0994	39.4671	41.9641	42.7384	42.7267	43.0595	42.1758		78.52	40.6091	39.6232	38.5383	41.5279	41.0783	41.7875	37.919	43.1178	43.0012	42.3929	42.2815	41.6755
78.56	41.5575	41.9583	40.841	42.211	41.5457	42.1464	39.371	41.9406	42.7851	42.7267	43.0478	42.2169		78.56	40.6508	39.6352	38.5504	41.5339	41.0605	41.8229	37.9494	43.1994	43.0595	42.4691	42.2697	41.6637
78.6	41.5752	41.8759	40.8885	42.2228	41.5516	42.1053	39.377	41.9288	42.9136	42.7442	43.0012	42.0641		78.6	40.621	39.5932	38.5322	41.5102	41.0605	41.8582	37.9494	43.1469	43.0478	42.346	42.2521	41.6165
78.64	41.5516	41.8994	40.8766	42.2463	41.6401	42.1993	39.4251	41.8817	42.9078	42.7676	43.0129	42.1112		78.64	40.6448	39.6172	38.5322	41.4984	41.0902	41.8582	37.919	43.1703	43.0595	42.3636	42.2639	41.6637
78.72	41.5339	41.8464	40.8885	42.1699	41.5693	42.1875	39.4491	41.8817	42.8143	42.8202	42.9895	42.0641		78.72	40.6567	39.6652	38.4717	41.5043	41.0724	41.8876	37.9738	43.1936	43.0478	42.3695	42.2991	41.646
78.76	41.5398	41.8405	40.9063	42.1464	41.5693	42.164	39.4551	41.97	42.8319	42.8494	42.9253	42.1112		78.76	40.6865	39.7132	38.4838	41.5161	41.0724	41.8346	37.986	43.2576	43.0595	42.4281	42.2052	41.6637
78.8	41.5929	41.8876	40.9122	42.1875	41.646	42.1993	39.5272	41.9641	42.8319	42.826	42.9078	42.0994		78.8	40.5615	39.7252	38.5746	41.5043	41.0724	41.8582	38.0772	43.1994	43.0303	42.3695	42.2228	41.6637
78.84	41.5988	41.8759	40.7756	42.1934	41.6991	42.1875	39.4972	41.9288	42.8494	42.7384	42.9136	42.1464		78.84	40.5675	39.6892	38.5625	41.5457	41.0961	41.8641	38.0772	43.1353	42.937	42.3753	42.2169	41.646
78.88	41.5457	41.8111	40.8588	42.1758	41.7109	42.1758	39.4731	41.9465	42.8202	42.7559	43.0187	42.1347		78.88	40.5794	39.6472	38.6109	41.587	41.108	41.817	38.0407	43.2285	43.0129	42.3929	42.2815	41.6637
78.92	41.5043	41.8582	40.8826	42.2345	41.7109	42.0935	39.5512	41.923	42.8611	42.7617	43.0595	42.117		78.92	40.6032	39.6412	38.5867	41.4689	41.102	41.8052	38.0042	43.1236	43.0012	42.4105	42.2873	41.6932
78.96	41.5043	41.8287	40.8885	42.2404	41.7286	42.0818	39.5572	41.9171	42.8903	42.7559	43.0478	42.1817		78.96	40.6032	39.7971	38.5564	41.5102	41.025	41.8229	37.9616	43.1819	43.0478	42.3812	42.2991	41.6696
79	41.5043	41.8582	41.025	42.2404	41.7404	42.1347	39.5212	41.9171	43.042	42.7734	43.0537	42.1758		79	40.6389	39.7911	38.5383	41.5634	41.1672	41.8111	37.9616	43.1469	43.0187	42.3695	42.2756	41.6283
79.04	41.4689	41.87	40.9419	42.2697	41.7286	42.1405	39.5032	41.9112	43.0012	42.7617	43.0653	42.1817		79.04	40.5972	39.7731	38.5322	41.5811	41.108	41.8052	38.1562	43.1411	43.0537	42.3988	42.2463	41.6696
79.08	41.5161	41.923	40.8944	42.2639	41.6814	42.1758	39.5332	41.8935	42.9545	42.7559	43.0887	42.1875		79.08	40.5794	39.7492	38.5383	41.587	41.108	41.8052	38.1197	43.1528	43.0712	42.3812	42.4046	41.6873
79.12	41.5457	41.9347	40.8826	42.258	41.6873	42.1405	39.5752	41.9112	42.9662	42.7968	43.0653	42.1758		79.12	40.6091	39.7312	38.5746	41.4866	41.1435	41.8405	38.0529	43.1178	43.0362	42.346	42.3108	41.7168
79.16	41.4689	41.97	40.841	42.2815	41.6755	42.1464	39.4912	41.9465	42.9895	42.8202	42.8903	42.1934		79.16	40.6567	39.7072	38.5443	41.4925	41.1435	41.7934	37.9312	43.1644	43.0012	42.3636	42.2756	41.6873
79.2	41.587	41.923	40.93	42.2639	41.6991	42.1464	39.5032	41.8464	42.9662	42.7793	42.9603	42.1699		79.2	40.6448	39.6952	38.5201	41.5161	41.1198	41.8464	37.9251	43.1819	43.0362	42.3636	42.2815	41.6755
79.24	41.5811	41.8523	40.8647	42.3049	41.7227	42.117	39.5032	41.8523	42.937	42.826	42.9545	42.3049		79.24	40.6151	39.6892	38.5262	41.5693	41.108	41.8405	37.992	43.2401	42.9895	42.4105	42.2463	41.6932
79.28	41.5279	41.8464	40.8529	42.2815	41.7168	42.1993	39.4972	41.87	42.9428	42.7325	42.9662	42.3343		79.28	40.5794	39.6832	38.5141	41.5161	41.1198	41.8523	38.0103	43.2285	42.9837	42.346	42.2639	41.7286
79.32	41.5398	41.8935	40.8232	42.2697	41.705	42.1875	39.5092	41.8935	42.9487	42.7208	42.9545	42.3519		79.32	40.6032	39.6712	38.5564	41.5043	41.1376	41.8523	38.0468	43.1761	42.9603	42.3343	42.2463	41.7227
79.36	41.4807	41.87	40.8647	42.2639	41.7168	42.2521	39.4671	41.9112	42.9312	42.7793	42.9545	42.3108		79.36	40.621	39.6712	38.5625	41.5161	41.1317	41.8464	38.2048	43.112	42.937	42.4046	42.2463	41.7286
79.4	41.4866	41.817	40.9182	42.2639	41.6873	42.2873	39.4671	41.8876	42.9428	42.7501	42.9487	42.3049		79.4	40.621	39.6292	38.5867	41.5398	41.0605	41.8935	38.1623	43.1353	42.8903	42.4222	42.2463	41.7345
79.44	41.5279	41.8523	40.8944	42.2404	41.6932	42.2287	39.4731	41.8876	42.9895	42.7442	42.9195	42.2991		79.44	40.6032	39.6112	38.5443	41.5693	41.108	41.9288	38.1623	43.1644	42.9078	42.3343	42.2345	41.6755
79.48	41.4984	41.7757	40.8529	42.2345	41.7404	42.1464	39.4671	41.8994	42.9253	42.7734	42.937	42.3519		79.48	40.5913	39.5992	38.5141	41.5634	41.0961	41.9406	38.1865	43.1644	42.8903	42.4281	42.2873	41.7286
79.56	41.4807	41.7816	40.9122	42.2521	41.6637	42.1464	39.5272	41.8464	42.9545	42.7968	42.9603	42.258		79.56	40.5496	39.7192	38.4111	41.4925	41.1494	41.8052	38.0529	43.1703	42.9545	42.3753	42.2639	41.7698
79.6	41.5043	41.8052	40.9597	42.2521	41.6991	42.1875	39.5632	41.8523	42.9312	42.7617	43.0478	42.3108		79.6	40.6448	39.6532	38.508	41.5102	41.1257	41.8346	38.0468	43.1936	42.9662	42.3108	42.258	41.7109
79.64	41.5279	41.8111	40.9122	42.2345	41.6637	42.1464	39.5212	41.8523	42.9312	42.791	43.0303	42.2697		79.64	40.627	39.6772	38.4656	41.4866	41.1317	41.8464	38.0833	43.1819	42.9954	42.2756	42.258	41.7286
79.68	41.5398	41.8346	40.8944	42.2404	41.7286	42.1405	39.5152	41.9406	42.9603	42.8436	42.9778	42.2815		79.68	40.6448	39.6532	38.4777	41.5221	41.1317	41.8287	38.1136	43.1819	42.9895	42.3577	42.2521	41.8111
79.72	41.5457	41.8523	40.8944	42.2404	41.6519	42.1112	39.5272	41.9171	42.902	42.826	42.9954	42.3167		79.72	40.6805	39.6652	38.4595	41.5279	41.1672	41.8346	38.1015	43.1411	42.9545	42.3519	42.258	41.7934
79.76	41.5634	41.9112	40.8766	42.2521	41.6932	42.0994	39.5332	41.8464	42.9136	42.8085	43.0362	42.2815		79.76	40.6805	39.7012	38.4414	41.5339	41.1909	41.7757	38.1015	43.1528	43.0303	42.3108	42.2932	41.646
79.8	41.5634	41.9406	40.9241	42.2463	41.7404	42.1053	39.5512	41.8582	42.937	42.8027	43.0012	42.3284		79.8	40.6389	39.6832	38.4474	41.5339	41.1909	41.9112	38.1076	43.246	43.0129	42.2991	42.346	41.7168
79.84	41.5457	41.8935	40.9597	42.2052	41.7993	42.2052	39.5332	41.8405	42.9078	42.8202	43.0012	42.3402		79.84	40.6508	39.6832	38.4898	41.5634	41.1672	41.8759	38.1136	43.1761	43.077	42.3167	42.346	41.6519
79.88	41.5516	41.9288	40.9063	42.2991	41.7286	42.0994	39.5152	41.8641	43.042	42.8436	43.0653	42.211		79.88	40.621	39.6892	38.4898	41.5693	41.1613	41.9053	38.0954	43.1936	43.0712	42.3753	42.3402	41.6637
79.92	41.5811	41.9406	40.8944	42.3225	41.6932	42.0465	39.5872	41.8935	42.9778	42.8202	43.0712	42.3284		79.92	40.5853	39.7192	38.4838	41.5811	41.2027	41.8994	38.0711	43.2052	43.0187	42.3577	42.2287	41.646
79.96	41.5752	41.9641	40.8826	42.3167	41.6224	42.1523	39.5452	41.9112	42.8961	42.7793	43.0245	42.2639		79.96	40.5734	39.5872	38.4353	41.5811	41.179	41.8876	38.1076	43.2052	43.0478	42.3636	42.2169	41.6106
80	41.5398	41.97	40.8707	42.3049	41.7757	42.1993	39.5392	41.8582	42.9545	42.826	42.9778	42.3636		80	40.6805	39.7072	38.508	41.5161	41.2146	41.8287	38.1015	43.2169	43.0362	42.3402	42.3519	41.6755
80.04	41.5516	41.9524	40.8885	42.2873	41.7934	42.1582	39.5512	41.8759	42.9603	42.7793	42.9954	42.3167		80.04	40.7459	39.6232	38.5443	41.5161	41.2442	41.9171	38.1136	43.1469	43.0303	42.3577	42.3225	41.6401
80.08	41.646	41.9759	40.8647	42.2815	41.8582	42.1875	39.5452	41.8994	42.9662	42.8143	43.0945	42.3871		80.08	40.6686	39.6832	38.5625	41.6519	41.1613	41.9171	38.1136	43.1819	43.0595	42.434	42.3519	41.6696
80.12	41.6165	41.9936	41.0665	42.2991	41.8523	42.1875	39.5512	41.9288	43.0303	42.791	43.0653	42.3871		80.12	40.6686	39.7132	38.6835	41.6755	41.185	41.9995	38.0103	43.1586	43.0712	42.4808	42.4691	41.817
80.16	41.5752	41.9171	41.025	42.2991	41.8523	42.164	39.5632	41.9288	43.0129	42.9312	43.0362	42.4515		80.16	40.6389	39.7791	38.6896	41.6401	41.2501	41.9877	38.1197	43.1586	43.077	42.5101	42.3929	41.8582
80.2	41.6047	41.9347	41.025	42.2756	41.8523	42.1758	39.5452	41.9347	42.9895	42.9545	43.0595	42.4046		80.2	40.6151	39.7791	38.6775	41.6578	41.2323	41.9171	38.0833	43.1936	43.1178	42.4926	42.3812	41.7698
80.24	41.5693	41.9936	41.0368	42.2932	41.8405	42.1523	39.4972	41.9524	42.9545	42.9312	43.077	42.3812		80.24	40.6924	39.8091	38.617	41.646	41.1909	41.9112	38.1319	43.2518	43.077	42.5101	42.3636	41.7463
80.28	41.5516	42.0112	41.0368	42.3049	41.7757	42.2521	39.6352	41.9406	42.9487	42.9603	43.0887	42.346		80.28	40.6329	39.7552	38.617	41.7168	41.1968	41.8641	38.1015	43.2285	43.0828	42.4633	42.3577	41.7639
80.32	41.5398	42.0524	41.0724	42.2991	41.8111	42.2345	39.5992	41.9406	42.9312	42.8845	43.1586	42.346		80.32	40.6448	39.7672	38.7017	41.6755	41.2086	41.8287	38.1926	43.246	43.0828	42.4633	42.3812	41.7816
80.4	41.6283	42.0524	41.0783	42.3988	41.7993	42.2463	39.5992	41.9465	42.8728	42.8845	43.0945	42.4281		80.4	40.6508	39.7672	38.6714	41.6047	41.2264	41.87	38.2169	43.2751	43.0887	42.434	42.4574	41.8523
80.44	41.5398	41.9347	41.0427	42.2932	41.8229	42.258	39.6472	41.97	43.0303	42.902	43.1528	42.4222		80.44	40.6984	39.7791	38.6291	41.5693	41.2146	41.8346	38.1683	43.3158	43.1236	42.5511	42.3695	41.7993
80.48	41.4984	41.8817	40.9953	42.2873	41.8405	42.2991	39.5632	41.97	43.0303	42.8494	43.1761	42.4398		80.48	40.6865	39.8151	38.6291	41.5693	41.2205	41.9583	38.0954	43.3042	43.1819	42.5511	42.4457	41.8052
80.52	41.587	41.9288	41.0072	42.2697	41.8582	42.1993	39.6532	41.97	43.0712	42.8436	43.1469	42.4398		80.52	40.6508	39.7072	38.5686	41.5634	41.2205	41.9877	38.1319	43.3391	43.1703	42.5277	42.3636	41.7816
80.56	41.5988	41.8935	40.9894	42.3871	41.8582	42.2404	39.6592	41.9583	43.0653	42.8669	43.0828	42.4281		80.56	40.5913	39.7851	38.6412	41.5634	41.2797	41.9759	38.2594	43.2692	43.1178	42.4222	42.3753	41.7993
80.6	41.587	41.9347	40.8826	42.3402	41.8523	42.2404	39.6232	41.923	43.0129	42.8728	43.0945	42.3636		80.6	40.5972	39.7552	38.617	41.6578	41.2442	41.9641	38.2594	43.31	43.0945	42.4281	42.4457	41.7993
80.64	41.5575	41.8876	40.8885	42.3108	41.8582	42.2345	39.6292	41.9465	43.0245	42.8669	43.0828	42.3988		80.64	40.627	39.7672	38.7077	41.6637	41.179	41.9641	38.2473	43.2634	43.0537	42.4222	42.4515	41.8464
80.68	41.4807	41.9053	40.9538	42.3167	41.8346	42.2521	39.5752	41.9759	43.007	42.8669	43.042	42.3988		80.68	40.5972	39.7612	38.6714	41.6696	41.2264	41.97	38.1987	43.3158	43.112	42.4574	42.4515	41.8641
80.72	41.5102	42.0171	40.9716	42.3284	41.8582	42.2873	39.6112	41.9406	43.0245	42.9136	43.1644	42.3636		80.72	40.6865	39.8091	38.6412	41.6814	41.256	41.9641	38.1258	43.3042	43.1295	42.5336	42.4633	41.8287
80.76	41.5457	41.9818	41.0072	42.346	41.8287	42.2932	39.6112	41.9347	42.9837	42.9136	43.1003	42.346		80.76	40.6448	39.839	38.7017	41.646	41.2915	42.0289	38.0833	43.3449	43.1003	42.5101	42.475	41.8229
80.8	41.5457	41.9583	41.0131	42.3519	41.7875	42.2521	39.5872	41.9171	43.007	42.937	43.2052	42.4046		80.8	40.621	39.851	38.7017	41.6696	41.2974	41.9818	38.0893	43.3216	43.1178	42.4633	42.4808	41.7934
80.84	41.5752	41.9877	40.9419	42.3636	41.7875	42.2521	39.6112	41.8876	42.8728	42.9253	43.2169	42.4105		80.84	40.5258	39.8151	38.6835	41.6637	41.2205	41.9877	38.065	43.3216	43.1411	42.434	42.4281	41.8111
80.88	41.5752	41.9583	41.0487	42.3636	41.8111	42.2639	39.5572	41.8935	42.9545	42.9136	43.2052	42.3871		80.88	40.5734	39.8211	38.6714	41.5988	41.3093	41.97	38.1744	43.2692	43.1003	42.5453	42.4222	41.7639
80.92	41.5457	41.9288	41.019	42.4457	41.8464	42.2463	39.5932	41.9053	43.0303	42.9954	43.1528	42.3812		80.92	40.5853	39.8151	38.6956	41.5988	41.3211	42.023	38.2291	43.2634	43.1469	42.5394	42.3929	41.8405
80.96	41.5693	41.9053	40.9716	42.3695	41.8641	42.2873	39.6292	41.8817	43.007	42.9837	43.077	42.4633		80.96	40.6329	39.7492	38.6412	41.5693	41.3152	42.0112	38.1623	43.2401	43.112	42.4808	42.3929	41.817
81	41.5221	41.9524	41.025	42.346	41.8346	42.2815	39.5812	41.9877	42.9837	42.9778	43.1994	42.4691		81	40.627	39.7612	38.623	41.5575	41.2915	41.97	38.2533	43.3507	43.1003	42.4574	42.3871	41.8523
81.04	41.5634	42.0053	40.9597	42.3812	41.8876	42.258	39.6412	41.9347	43.007	43.0187	43.2052	42.3284		81.04	40.627	39.7012	38.6412	41.5516	41.1613	41.9524	38.2533	43.3624	43.1528	42.4691	42.4046	41.7934
81.08	41.5398	41.9759	40.9656	42.3871	41.8876	42.2815	39.5992	42.0112	43.007	42.9895	43.2052	42.2756		81.08	40.6032	39.6892	38.7259	41.6047	41.2797	41.9583	38.2655	43.4031	43.1994	42.475	42.4281	41.8346
81.12	41.5339	41.9759	41.0546	42.3636	41.8464	42.2815	39.6232	41.9877	43.0129	43.0012	43.2227	42.2756		81.12	40.5734	39.7911	38.744	41.6224	41.2915	41.923	38.2898	43.3507	43.1644	42.5043	42.4105	41.9053
81.16	41.5457	41.9936	41.0605	42.3519	41.8523	42.258	39.6172	41.97	43.0303	42.9837	43.1703	42.3577		81.16	40.5496	39.7911	38.7319	41.6283	41.2738	41.9641	38.3201	43.3391	43.1469	42.5511	42.3167	41.8817
81.24	41.587	42.0171	41.1613	42.3577	41.8464	42.3167	39.5392	41.9818	43.0362	43.007	43.1936	42.3519		81.24	40.627	39.7971	38.7621	41.5811	41.1909	41.9406	38.2655	43.3914	43.1295	42.5804	42.3343	41.9171
81.28	41.5634	42.0289	41.1968	42.4281	41.8464	42.2815	39.5932	41.9406	43.0828	43.1003	43.2227	42.3812		81.28	40.6686	39.8809	38.7621	41.5693	41.3684	42.0112	38.2351	43.4147	43.1353	42.516	42.3343	41.9288
81.32	41.5752	42.023	41.1613	42.3988	41.9347	42.2345	39.6112	41.9406	42.9136	43.0945	43.2285	42.4164		81.32	40.6091	39.845	38.7561	41.587	41.3152	41.9877	38.2837	43.374	43.1061	42.5511	42.4281	41.9171
81.36	41.5693	41.9818	41.1613	42.4164	41.9465	42.2521	39.5992	41.9465	42.9195	43.0595	43.2227	42.475		81.36	40.5734	39.869	38.7259	41.6283	41.2856	41.9641	38.2837	43.3972	43.0945	42.5628	42.4281	41.9112
81.4	41.5752	41.9759	41.1731	42.4105	41.923	42.2815	39.6112	41.9641	43.0595	43.0887	43.2401	42.434		81.4	40.5556	39.839	38.7198	41.5693	41.3211	41.9583	38.223	43.3565	43.0537	42.4984	42.4867	41.8935
81.44	41.6106	41.9877	41.1731	42.4457	41.8582	42.3049	39.6892	41.9877	43.0478	43.1061	43.1469	42.434		81.44	40.5615	39.9348	38.7138	41.5575	41.2856	41.923	38.1805	43.3042	43.042	42.4808	42.3695	41.8052
81.48	41.5693	41.9995	41.1494	42.4574	41.9347	42.3167	39.7132	42.0641	43.0828	43.1236	43.1994	42.2697		81.48	40.5675	39.869	38.7319	41.5102	41.2086	41.9759	38.1562	43.2692	43.0187	42.4808	42.4281	41.8523
81.52	41.6932	42.0406	41.0961	42.434	41.9406	42.2873	39.7072	42.0347	43.1061	43.0887	43.2169	42.3108		81.52	40.5615	39.7971	38.7319	41.5457	41.2264	41.9936	38.1623	43.4321	43.0012	42.5394	42.4457	41.8641
81.56	41.7168	42.0524	41.1613	42.4105	41.9465	42.2815	39.7072	42.0641	43.0887	43.1178	43.2634	42.346		81.56	40.5496	39.7672	38.6835	41.5279	41.2205	41.9936	38.1987	43.3449	43.007	42.5101	42.4633	41.8346
81.6	41.7168	42.0053	41.1613	42.3871	41.9818	42.4281	39.7012	42.0759	43.1761	43.1353	43.2401	42.4515		81.6	40.6627	39.8031	38.6835	41.5575	41.2678	42.023	38.3383	43.3798	42.972	42.5453	42.4633	41.8641
81.64	41.7521	42.0818	41.1317	42.3929	41.9347	42.3871	39.6952	42.0583	43.2518	43.1586	43.211	42.4105		81.64	40.6329	39.8869	38.7561	41.5575	41.2619	42.0053	38.2898	43.3565	43.1061	42.5277	42.4808	41.8641
81.68	41.8464	42.1053	41.1376	42.3636	41.9406	42.3519	39.6712	42.117	43.1236	43.0828	43.2692	42.346		81.68	40.6567	39.875	38.7682	41.6814	41.2086	41.9818	38.3383	43.2925	43.1528	42.5101	42.4457	41.9171
81.72	41.8464	42.1523	41.0902	42.4164	41.9524	42.3049	39.7252	42.0994	43.1528	43.2169	43.2518	42.3695		81.72	40.6627	39.857	38.7319	41.6283	41.2856	41.9583	38.3625	43.2809	43.1469	42.557	42.3988	42.0347
81.76	41.8229	42.1347	41.0724	42.4222	41.9524	42.3049	39.7252	42.1229	43.1703	43.0887	43.2692	42.4808		81.76	40.7103	39.8151	38.744	41.5988	41.3211	41.9877	38.3322	43.2867	43.112	42.5394	42.4105	41.9053
81.8	41.8052	42.0876	41.0724	42.4105	41.9583	42.2873	39.7132	42.1288	43.1877	43.1644	43.2169	42.4984		81.8	40.734	39.8271	38.8044	41.6106	41.2974	41.9995	38.3747	43.2984	43.077	42.5336	42.4633	41.8464
81.84	41.7286	42.0818	41.1435	42.4105	41.9818	42.3284	39.7132	42.0876	43.1411	43.1703	43.2518	42.4398		81.84	40.7578	39.839	38.7803	41.6224	41.3211	41.9995	38.3444	43.3216	43.1178	42.5101	42.4808	41.8641
81.88	41.7286	42.0641	41.1494	42.3988	41.9347	42.4046	39.7012	42.1934	43.1586	43.1411	43.2692	42.4105		81.88	40.8351	39.863	38.7379	41.6165	41.2915	41.9818	38.3019	43.3274	43.1761	42.4984	42.4808	41.8464
81.92	41.7639	42.0583	41.0842	42.4222	41.9406	42.3695	39.6592	42.1875	43.1819	43.1703	43.246	42.4281		81.92	40.8529	39.869	38.8225	41.6106	41.2264	41.9995	38.3262	43.3274	43.0362	42.5219	42.3929	41.8346
81.96	41.7463	42.0994	41.1139	42.3812	41.9465	42.4105	39.6592	42.1699	43.1819	43.1178	43.3216	42.4046		81.96	40.8707	39.863	38.8225	41.6165	41.2856	41.9641	38.3807	43.2809	43.1061	42.5043	42.434	41.8935
82	41.7757	42.0994	41.1672	42.3695	41.923	42.4046	39.7252	42.1699	43.1586	43.0887	43.2984	42.4222		82	40.8172	39.8989	38.8105	41.6342	41.3033	41.9641	38.3686	43.2518	43.1295	42.5336	42.5101	41.8582
82.04	41.7463	42.0876	41.1672	42.3871	41.9583	42.3577	39.7552	42.1758	43.1586	43.0478	43.246	42.4046		82.04	40.841	39.8869	38.7923	41.646	41.2797	41.9524	38.2351	43.2692	43.2343	42.5453	42.5394	41.9053
82.12	41.7345	42.0876	41.2027	42.346	41.9053	42.3577	39.7791	42.1523	43.1761	43.1178	43.2343	42.4164		82.12	40.8529	39.839	38.8407	41.5988	41.2619	41.9877	38.2412	43.3042	43.2343	42.5394	42.6214	41.8641
82.16	41.7639	42.0347	41.1435	42.4633	41.97	42.3519	39.7971	42.1875	43.1528	43.0303	43.1936	42.3753		82.16	40.8885	39.9229	38.9131	41.6224	41.2856	41.9877	38.2533	43.2925	43.2227	42.5511	42.6506	41.817
82.2	41.7286	42.0347	41.1376	42.4808	41.9641	42.3929	39.7192	42.211	43.1819	43.0245	43.2576	42.434		82.2	40.9597	39.9169	38.901	41.6106	41.2797	41.9759	38.3929	43.4147	43.2343	42.5687	42.4867	41.9288
82.24	41.7639	42.0935	41.1968	42.4808	41.9818	42.3812	39.7312	42.2052	43.2227	43.0303	43.2576	42.3284		82.24	40.9122	39.9468	38.9433	41.6814	41.2501	41.9583	38.3019	43.4147	43.2984	42.6331	42.4808	41.8935
82.28	41.7639	42.117	41.1968	42.4164	41.923	42.3577	39.7372	42.2287	43.1877	43.1003	43.2518	42.3284		82.28	40.8944	39.9468	38.9373	41.6873	41.3388	41.97	38.2169	43.438	43.31	42.5863	42.4926	41.8464
82.32	41.7404	42.1112	41.1968	42.4457	41.9347	42.3988	39.7911	42.1934	43.1819	43.1819	43.3333	42.3577		82.32	40.8944	39.9887	38.9252	41.705	41.3566	41.9759	38.2412	43.4321	43.2576	42.5863	42.4808	41.87
82.36	41.8052	42.1053	41.1672	42.4633	41.9524	42.4046	39.7971	42.2052	43.1936	43.1178	43.3682	42.3402		82.36	40.8944	40.0126	38.9312	41.7168	41.3684	41.923	38.2473	43.4321	43.31	42.6038	42.5101	41.87
82.4	41.8052	42.0641	41.2442	42.4808	41.9524	42.516	39.7971	42.2228	43.1819	43.0712	43.2984	42.3519		82.4	40.9241	40.0305	38.9493	41.646	41.3625	41.9288	38.2473	43.4263	43.31	42.6389	42.516	41.8876
[truncated: 11,124 more rows]
